# Supplementary material for: Combined transcriptomic and metabolomic analyses of high temperature stress response of quinoa seedlings
Source: BMC Plant Biol. 2023 Jun 1;23:292. doi: 10.1186/s12870-023-04310-y (PMC10234003; doi:10.1186/s12870-023-04310-y)
Supplement: Supplementary file 1 — Additional file 1. [file 12870_2023_4310_MOESM1_ESM.zip]

Archive with 12 entries (12 files):
- Support Materials  and manuscript/Fig. S1.doc
- Support Materials  and manuscript/Fig. S2.doc
- Support Materials  and manuscript/Fig.S3.doc
- Support Materials  and manuscript/Fig.S4.doc
- Support Materials  and manuscript/Fig.S5.doc
- Support Materials  and manuscript/Fig.S6.doc
- Support Materials  and manuscript/Table S1.xls
- Support Materials  and manuscript/Table S2.xls
- Support Materials  and manuscript/Table S3.xls
- Support Materials  and manuscript/Table S4.xlsx
- Support Materials  and manuscript/Table S5.xlsx
- Support Materials  and manuscript/Table S6.xls
