# Supplementary material for: Combined transcriptomic and metabolomic analyses of high temperature stress response of quinoa seedlings
Source: BMC Plant Biol. 2023 Jun 1;23:292. doi: 10.1186/s12870-023-04310-y (PMC10234003; doi:10.1186/s12870-023-04310-y)
Supplement: Supplementary file 1 — Additional file 1. [file 12870_2023_4310_MOESM1_ESM.zip › Support Materials and manuscript/Table S1.xls]

## Sheet: Sheet1
Table S1.New gene annotation table
gene_id	chr	start	end	strand	KEGG	KEGG pathway	NR	Swissprot	Tremble	KOG	GO	Pfam
novel.1928	NW_018743033.1	102992	104451	.	--	--	--	--	--	--	--	--
novel.6226	NW_018745523.1	82718	84061	-	--	--	uncharacterized protein LOC110713097 [Chenopodium quinoa]	--	--	--	--	--
novel.2707	NW_018743391.1	818490	822210	-	--	--	hypothetical protein SOVF_162230 [Spinacia oleracea]	--	SubName: Full=Uncharacterized protein {ECO:0000313|EMBL:KNA08479.1};	--	--	--
novel.3111	NW_018743697.1	3961801	3962390	.	--	--	--	--	--	--	--	--
novel.721	NW_018742418.1	8924236	8924923	.	--	--	PREDICTED: uncharacterized protein LOC104899455 [Beta vulgaris subsp. vulgaris]	RecName: Full=Putative ribonuclease H protein At1g65750; EC=3.1.26.4;	SubName: Full=Uncharacterized protein {ECO:0000313|EMBL:KNA19524.1};	FOG: Reverse transcriptase	GO:0046872,metal ion binding; GO:0004523,RNA-DNA hybrid ribonuclease activity; GO:0003676,nucleic acid binding	PF13456.6:Reverse transcriptase-like
novel.3888	NW_018744093.1	3325719	3330337	+	K00279 cytokinin dehydrogenase [EC:1.5.99.12] | (RefSeq) cytokinin dehydrogenase 6-like (A)	ko00908: Zeatin biosynthesis	cytokinin dehydrogenase 6-like [Chenopodium quinoa]	RecName: Full=Cytokinin dehydrogenase 4; EC=1.5.99.12; AltName: Full=Cytokinin oxidase 4; Short=OsCKX4; Flags: Precursor;	SubName: Full=Uncharacterized protein {ECO:0000313|EMBL:KNA11294.1};	Proteins containing the FAD binding domain	GO:0009690,cytokinin metabolic process; GO:0050660,flavin adenine dinucleotide binding; GO:0016614,oxidoreductase activity, acting on CH-OH group of donors; GO:0019139,cytokinin dehydrogenase activity; GO:0005615,extracellular space	PF09265.10:Cytokinin dehydrogenase 1, FAD and cytokinin binding
novel.5947	NW_018745336.1	159473	159917	.	K20027 palmitoyltransferase ZDHHC1/11 [EC:2.3.1.225] | (RefSeq) protein S-acyltransferase 21-like (A)	--	protein S-acyltransferase 21-like [Chenopodium quinoa]	RecName: Full=Probable protein S-acyltransferase 19; EC=2.3.1.225; AltName: Full=Probable palmitoyltransferase At4g15080; AltName: Full=Zinc finger DHHC domain-containing protein At4g15080;	RecName: Full=S-acyltransferase {ECO:0000256|RuleBase:RU079119}; EC=2.3.1.225 {ECO:0000256|RuleBase:RU079119}; AltName: Full=Palmitoyltransferase {ECO:0000256|RuleBase:RU079119};	DHHC-type Zn-finger proteins	GO:0019706,protein-cysteine S-palmitoyltransferase activity; GO:0016021,integral component of membrane; GO:0005886,plasma membrane	--
novel.5952	NW_018745382.1	41388	42097	.	--	--	--	--	--	--	--	--
novel.5496	NW_018745024.1	11597007	11598543	-	--	--	--	--	--	--	--	--
novel.4988	NW_018744748.1	23860	24224	.	--	--	uncharacterized protein LOC110735833 [Chenopodium quinoa]	--	--	--	--	--
novel.2071	NW_018743099.1	2334564	2335317	.	K02961 small subunit ribosomal protein S17 | (RefSeq) uncharacterized LOC103833230 (A)	ko03010: Ribosome	hypothetical protein EUGRSUZ_J02069 [Eucalyptus grandis]	--	SubName: Full=Uncharacterized protein {ECO:0000313|EMBL:KCW52706.1};	--	--	--
novel.2941	NW_018743574.1	4388056	4392004	+	K20177 vacuolar protein sorting-associated protein 3 | (RefSeq) transforming growth factor-beta receptor-associated protein 1-like (A)	--	uncharacterized protein LOC110695746 [Chenopodium quinoa]	--	SubName: Full=Uncharacterized protein {ECO:0000313|EMBL:KNA10259.1}; Flags: Fragment;	Vacuolar assembly/sorting proteins VPS39/VAM6/VPS3	GO:0006886,intracellular protein transport; GO:0016192,vesicle-mediated transport; GO:0005622,intracellular	--
novel.2530	NW_018743292.1	11226113	11226342	.	--	--	--	--	--	--	--	--
novel.4241	NW_018744301.1	4043905	4044135	.	K14175 (3S,6E)-nerolidol synthase [EC:4.2.3.48] | (RefSeq) (3S,6E)-nerolidol synthase 1-like (A)	ko00909: Sesquiterpenoid and triterpenoid biosynthesis	uncharacterized protein LOC110701703 [Chenopodium quinoa]	--	SubName: Full=Uncharacterized protein {ECO:0000313|EMBL:KNA11694.1}; Flags: Fragment;	FOG: Transposon-encoded proteins with TYA, reverse transcriptase, integrase domains in various combinations	--	PF17917.1:RNase H-like domain found in reverse transcriptase
novel.334	NW_018742292.1	382178	383454	.	K06943 nucleolar GTP-binding protein | (RefSeq) uncharacterized protein LOC108835530 (A)	ko03008: Ribosome biogenesis in eukaryotes	uncharacterized protein LOC110693417 [Chenopodium quinoa]	--	SubName: Full=Uncharacterized protein {ECO:0000313|EMBL:KNA04191.1}; Flags: Fragment;	FOG: Reverse transcriptase	--	--
novel.4491	NW_018744502.1	3612089	3612817	.	--	--	--	--	--	--	--	--
novel.2116	NW_018743162.1	43142	43431	.	--	--	hypothetical protein PanWU01x14_314030 [Parasponia andersonii]	--	SubName: Full=Uncharacterized protein {ECO:0000313|EnsemblPlants:PGSC0003DMT400049004};	--	--	--
novel.710	NW_018742418.1	7852663	7852889	.	--	--	uncharacterized protein LOC110737007 [Chenopodium quinoa]	--	SubName: Full=Uncharacterized protein {ECO:0000313|EMBL:OMO51093.1};	--	--	PF10551.9:MULE transposase domain
novel.3629	NW_018743974.1	39157	41203	-	--	--	uncharacterized protein LOC110738482 [Chenopodium quinoa]	--	SubName: Full=Uncharacterized protein {ECO:0000313|EMBL:KNA08208.1};	--	GO:0046872,metal ion binding	--
novel.3834	NW_018744080.1	5282544	5283703	+	--	--	--	--	--	--	--	--
novel.5393	NW_018745003.1	2071777	2072152	.	K09498 T-complex protein 1 subunit zeta | (RefSeq) uncharacterized LOC109181202 (A)	--	uncharacterized protein LOC110726363 [Chenopodium quinoa]	--	SubName: Full=Uncharacterized protein {ECO:0000313|EMBL:CAN80287.1};	--	GO:0008270,zinc ion binding	--
novel.3800	NW_018744080.1	486892	487149	.	--	--	--	--	--	--	--	--
novel.6400	NW_018745650.1	596600	597378	.	--	--	--	--	--	--	--	--
novel.2205	NW_018743199.1	2834566	2835783	-	--	--	--	--	--	--	--	--
novel.2655	NW_018743363.1	289884	291002	-	--	--	--	--	--	--	--	--
novel.4078	NW_018744239.1	1556481	1556878	.	K14488 SAUR family protein | (RefSeq) auxin-induced protein 6B-like (A)	ko04075: Plant hormone signal transduction	hypothetical protein PHAVU_001G084100g, partial [Phaseolus vulgaris]	--	SubName: Full=Uncharacterized protein {ECO:0000313|EMBL:ESW33607.1}; Flags: Fragment;	--	GO:0016021,integral component of membrane	--
novel.1777	NW_018742963.1	2032439	2033111	-	--	--	--	--	--	--	--	--
novel.1528	NW_018742861.1	1397109	1397401	.	K02986 small subunit ribosomal protein S4 | (RefSeq) 30S ribosomal protein S4, putative (A)	ko03010: Ribosome	photosystem I assembly protein Ycf3 (chloroplast) [Beta vulgaris subsp. vulgaris]	RecName: Full=Photosystem I assembly protein Ycf3 {ECO:0000255|HAMAP-Rule:MF_00439};	SubName: Full=Photosystem I assembly protein Ycf3 {ECO:0000313|EMBL:ALG63290.1};	FOG: TPR repeat	GO:0009535,chloroplast thylakoid membrane; GO:0015979,photosynthesis	--
novel.1112	NW_018742630.1	1809828	1810324	.	--	--	--	--	--	--	--	--
novel.5173	NW_018744878.1	5486372	5487021	.	--	--	--	--	--	--	--	--
novel.2847	NW_018743510.1	4721717	4721937	.	--	--	--	--	--	--	--	--
novel.4274	NW_018744304.1	7316592	7317049	.	--	--	--	--	--	--	--	--
novel.155	NW_018742205.1	491347	492465	.	--	--	protein RESPONSE TO LOW SULFUR 3-like [Chenopodium quinoa]	RecName: Full=Protein RESPONSE TO LOW SULFUR 3 {ECO:0000303|PubMed:25628631};	SubName: Full=Uncharacterized protein {ECO:0000313|EMBL:KNA10592.1};	--	--	--
novel.5740	NW_018745204.1	15791	16309	.	K06215 pyridoxal 5'-phosphate synthase pdxS subunit [EC:4.3.3.6] | (RefSeq) pyridoxal 5'-phosphate synthase subunit PDX1.3-like (A)	ko00750: Vitamin B6 metabolism	putative pyridoxal biosynthesis PDX1 [Gossypium arboreum]	RecName: Full=Pyridoxal 5'-phosphate synthase subunit PDX1.3; Short=AtPDX1.3; Short=AtPDX1;1; Short=PLP synthase subunit PDX1.3; EC=4.3.3.6 {ECO:0000269|PubMed:17468224};	SubName: Full=Putative pyridoxal biosynthesis PDX1 {ECO:0000313|EMBL:KHG25998.1};	Stationary phase-induced protein, SOR/SNZ family	GO:0036381,pyridoxal 5'-phosphate synthase (glutamine hydrolysing) activity; GO:0015994,chlorophyll metabolic process; GO:0010224,response to UV-B; GO:0042538,hyperosmotic salinity response; GO:0006982,response to lipid hydroperoxide; GO:0005829,cytosol; GO:0006520,cellular amino acid metabolic process; GO:0010335,response to non-ionic osmotic stress; GO:0012505,endomembrane system; GO:0005886,pl…	PF01680.17:SOR/SNZ family
novel.1483	NW_018742815.1	4741137	4743072	-	K19026 spatacsin | (RefSeq) uncharacterized LOC107760795 (A)	--	uncharacterized protein LOC110715993 [Chenopodium quinoa]	--	SubName: Full=Uncharacterized protein {ECO:0000313|EMBL:EMJ04651.1};	FOG: Reverse transcriptase	GO:0003676,nucleic acid binding	PF00078.27:Reverse transcriptase (RNA-dependent DNA polymerase)
novel.1771	NW_018742963.1	1465985	1468775	.	K06943 nucleolar GTP-binding protein | (RefSeq) uncharacterized protein LOC108835530 (A)	ko03008: Ribosome biogenesis in eukaryotes	hypothetical protein [Beta vulgaris subsp. vulgaris]	RecName: Full=Putative ribonuclease H protein At1g65750; EC=3.1.26.4;	SubName: Full=Uncharacterized protein {ECO:0000313|EMBL:CCA66009.1};	FOG: Reverse transcriptase	GO:0046872,metal ion binding; GO:0004523,RNA-DNA hybrid ribonuclease activity; GO:0003676,nucleic acid binding	PF13966.6:zinc-binding in reverse transcriptase
novel.1184	NW_018742681.1	3768942	3770574	+	--	--	--	--	--	--	--	--
novel.2691	NW_018743389.1	3623338	3623678	.	--	--	hypothetical protein BVRB_7g179080 [Beta vulgaris subsp. vulgaris]	--	SubName: Full=Uncharacterized protein {ECO:0000313|EMBL:KMS97047.1};	--	GO:0016021,integral component of membrane	PF15386.6:Drosophila Tantalus-like
novel.145	NW_018742204.1	21888502	21889305	.	--	--	--	--	--	--	--	--
novel.3442	NW_018743920.1	163380	163683	.	K15503 serine/threonine-protein phosphatase 6 regulatory ankyrin repeat subunit B | (RefSeq) uncharacterized protein LOC110720991 (A)	--	uncharacterized protein LOC110720991 [Chenopodium quinoa]	--	SubName: Full=Uncharacterized protein {ECO:0000313|EMBL:KNA24338.1};	--	GO:2000031,regulation of salicylic acid mediated signaling pathway; GO:0016021,integral component of membrane; GO:0071446,cellular response to salicylic acid stimulus; GO:0031347,regulation of defense response	--
novel.335	NW_018742292.1	410903	416675	-	--	--	uncharacterized protein LOC110712326 [Chenopodium quinoa]	--	SubName: Full=Uncharacterized protein {ECO:0000313|EMBL:KNA14740.1};	--	--	--
novel.2073	NW_018743099.1	2507509	2508165	-	--	--	--	--	--	--	--	--
novel.940	NW_018742523.1	4332929	4333563	.	--	--	uncharacterized protein LOC110781214 [Spinacia oleracea]	--	SubName: Full=Uncharacterized protein {ECO:0000313|EMBL:KNA25817.1};	--	--	--
novel.3077	NW_018743691.1	1833187	1839578	-	K15176 RNA polymerase-associated protein CTR9 | (RefSeq) protein CTR9 homolog (A)	--	uncharacterized protein LOC110739203 [Chenopodium quinoa]	RecName: Full=Protein CTR9 homolog {ECO:0000305}; AltName: Full=Protein EARLY FLOWERING 8 {ECO:0000303|PubMed:15520273}; AltName: Full=Protein VERNALIZATION INDEPENDENCE 6 {ECO:0000303|PubMed:15472079};	SubName: Full=Uncharacterized protein {ECO:0000313|EMBL:KMS96187.1};	--	GO:0016020,membrane; GO:0005634,nucleus; GO:0009910,negative regulation of flower development; GO:0016571,histone methylation; GO:0045893,positive regulation of transcription, DNA-templated; GO:0051569,regulation of histone H3-K4 methylation; GO:0016593,Cdc73/Paf1 complex; GO:0000993,RNA polymerase II complex binding; GO:0009908,flower development; GO:0006351,transcription, DNA-templated	--
novel.6192	NW_018745461.1	2802226	2803073	.	--	--	hypothetical protein SOVF_062390 [Spinacia oleracea]	--	SubName: Full=Uncharacterized protein {ECO:0000313|EMBL:KNA19351.1};	--	GO:0003676,nucleic acid binding	--
novel.596	NW_018742400.1	1357625	1357976	.	--	--	--	--	--	--	--	--
novel.1796	NW_018742969.1	225666	227968	.	--	--	hypothetical protein NitaMp107 [Nicotiana tabacum]	--	SubName: Full=Uncharacterized protein {ECO:0000313|EMBL:BAD83510.1, ECO:0000313|RefSeq:YP_173445.1};	--	GO:0005739,mitochondrion	--
novel.3010	NW_018743616.1	1471665	1475496	+	--	--	uncharacterized protein LOC110712081 [Chenopodium quinoa]	--	SubName: Full=Uncharacterized protein {ECO:0000313|EMBL:KNA16226.1}; Flags: Fragment;	--	--	PF00038.21:Intermediate filament protein
novel.6498	NW_018745684.1	6499318	6500246	.	K17604 zinc finger SWIM domain-containing protein 3 | (RefSeq) protein FAR-RED IMPAIRED RESPONSE 1-like (A)	--	protein FAR1-RELATED SEQUENCE 8-like [Chenopodium quinoa]	RecName: Full=Protein FAR-RED IMPAIRED RESPONSE 1;	SubName: Full=Uncharacterized protein {ECO:0000313|EMBL:KNA10251.1};	--	GO:0009639,response to red or far red light; GO:0009585,red, far-red light phototransduction; GO:0003700,DNA-binding transcription factor activity; GO:0005634,nucleus; GO:0010218,response to far red light; GO:0042753,positive regulation of circadian rhythm; GO:0008270,zinc ion binding; GO:0010017,red or far-red light signaling pathway; GO:0010018,far-red light signaling pathway; GO:0045893,positi…	PF10551.9:MULE transposase domain
novel.4488	NW_018744502.1	2989767	2990511	.	--	--	--	--	--	--	--	--
novel.5199	NW_018744895.1	1933523	1933785	.	--	--	--	--	--	--	--	--
novel.4344	NW_018744367.1	9476601	9478120	+	--	--	uncharacterized protein LOC110684466 [Chenopodium quinoa]	--	--	--	--	PF04728.13:Lipoprotein leucine-zipper
novel.769	NW_018742455.1	1727633	1729178	-	--	--	--	--	--	--	--	--
novel.3292	NW_018743850.1	4954262	4954852	.	--	--	--	--	--	--	--	--
novel.438	NW_018742329.1	7224566	7225315	.	--	--	--	--	--	--	--	--
novel.435	NW_018742329.1	6859607	6860374	.	--	--	--	--	--	--	--	--
novel.2613	NW_018743331.1	5570824	5572871	.	K18468 vacuolar protein sorting-associated protein 35 | (RefSeq) vacuolar protein sorting-associated protein 35B-like isoform X1 (A)	ko04144: Endocytosis	vacuolar protein sorting-associated protein 35B-like isoform X1 [Chenopodium quinoa]	RecName: Full=Vacuolar protein sorting-associated protein 35B; AltName: Full=Vesicle protein sorting 35B;	RecName: Full=Vacuolar protein sorting-associated protein 35 {ECO:0000256|PIRNR:PIRNR009375};	Membrane coat complex Retromer, subunit VPS35	GO:0008565,protein transporter activity; GO:0005794,Golgi apparatus; GO:0006886,intracellular protein transport; GO:0005770,late endosome; GO:0031902,late endosome membrane; GO:0030904,retromer complex; GO:0030906,retromer, cargo-selective complex; GO:0042147,retrograde transport, endosome to Golgi; GO:0005829,cytosol	PF03635.17:Vacuolar protein sorting-associated protein 35
novel.1313	NW_018742738.1	2876861	2877073	.	--	--	--	--	--	--	--	--
novel.3315	NW_018743850.1	6888575	6889132	.	K19984 exocyst complex component 5 | (RefSeq) uncharacterized protein LOC113272286 (A)	--	zinc finger BED domain-containing protein RICESLEEPER 2-like [Spinacia oleracea]	RecName: Full=Putative AC transposase; AltName: Full=ORFA;	SubName: Full=Uncharacterized protein {ECO:0000313|EMBL:KNA13143.1};	Tam3-transposase (Ac family)	GO:0006310,DNA recombination; GO:0046983,protein dimerization activity; GO:0032196,transposition; GO:0003677,DNA binding	PF18210.1:Knl1 RWD C-terminal domain
novel.2625	NW_018743331.1	7953435	7953710	.	--	--	histone H2A.v2-like [Spinacia oleracea]	--	SubName: Full=Uncharacterized protein {ECO:0000313|EMBL:KNA04043.1};	--	--	--
novel.5168	NW_018744878.1	4366342	4367640	+	K03978 GTP-binding protein | (RefSeq) GTP-binding protein At2g22870-like (A)	--	GTP-binding protein At2g22870-like [Chenopodium quinoa]	--	SubName: Full=Uncharacterized protein {ECO:0000313|EMBL:KNA21746.1};	--	GO:0005525,GTP binding	--
novel.4264	NW_018744304.1	5024148	5024798	-	--	--	--	--	--	--	--	--
novel.2043	NW_018743074.1	1165332	1167774	-	K13181 ATP-dependent RNA helicase DDX27 [EC:3.6.4.13] | (RefSeq) DEAD-box ATP-dependent RNA helicase 28-like (A)	--	tropomyosin-like [Chenopodium quinoa]	--	--	--	--	--
novel.113	NW_018742204.1	18744133	18745709	-	--	--	hypothetical protein BVRB_6g140220 [Beta vulgaris subsp. vulgaris]	--	SubName: Full=Uncharacterized protein {ECO:0000313|EMBL:KMT08467.1};	--	--	--
novel.5504	NW_018745025.1	99978	104331	+	--	--	hypothetical protein BVRB_4g084070 [Beta vulgaris subsp. vulgaris]	--	SubName: Full=Uncharacterized protein {ECO:0000313|EMBL:KMS94829.1}; Flags: Fragment;	--	--	PF03078.15:ATHILA ORF-1 family
novel.3726	NW_018744041.1	1188077	1188819	.	--	--	zinc finger protein 439-like [Chenopodium quinoa]	--	SubName: Full=Uncharacterized protein {ECO:0000313|EMBL:KNA25533.1};	--	GO:0006952,defense response; GO:0006355,regulation of transcription, DNA-templated; GO:0003697,single-stranded DNA binding; GO:0008270,zinc ion binding	--
novel.3765	NW_018744069.1	1716908	1717862	.	--	--	--	--	--	--	--	--
novel.2215	NW_018743199.1	4286801	4290401	-	--	--	probable serine/threonine-protein kinase BSK3 [Chenopodium quinoa]	--	--	--	--	--
novel.6515	NW_018745684.1	8240837	8241989	+	K19995 secretory carrier-associated membrane protein | (RefSeq) uncharacterized LOC100825352 (A)	--	agamous-like MADS-box protein AGL80 [Chenopodium quinoa]	RecName: Full=Agamous-like MADS-box protein AGL80;	SubName: Full=Uncharacterized protein {ECO:0000313|EMBL:KCW73276.1};	MADS box transcription factor	GO:0043565,sequence-specific DNA binding; GO:0003700,DNA-binding transcription factor activity; GO:0005634,nucleus; GO:0045944,positive regulation of transcription by RNA polymerase II; GO:0006351,transcription, DNA-templated; GO:0000987,proximal promoter sequence-specific DNA binding; GO:0046983,protein dimerization activity; GO:0000982,transcription factor activity, RNA polymerase II proximal p…	PF00319.18:SRF-type transcription factor (DNA-binding and dimerisation domain)
novel.1404	NW_018742770.1	3353083	3354042	+	--	--	--	--	--	--	--	--
novel.2030	NW_018743066.1	2613714	2617453	-	K23541 Ca2+/H+ antiporter, TMEM165/GDT1 family | (RefSeq) GDT1-like protein 4 (A)	--	zinc finger BED domain-containing protein RICESLEEPER 2-like, partial [Spinacia oleracea]	RecName: Full=Putative AC transposase; AltName: Full=ORFA;	SubName: Full=Transposase {ECO:0000313|EMBL:AGH20188.1};	Tam3-transposase (Ac family)	GO:0006310,DNA recombination; GO:0046983,protein dimerization activity; GO:0032196,transposition; GO:0003677,DNA binding	PF14372.6:Domain of unknown function (DUF4413)
novel.3706	NW_018744026.1	4745032	4745758	.	--	--	--	--	--	--	--	--
novel.1979	NW_018743050.1	1030098	1030468	.	--	--	--	--	--	--	--	--
novel.1530	NW_018742864.1	138643	140797	.	--	--	uncharacterized protein LOC110802860 [Spinacia oleracea]	--	SubName: Full=RNA-directed DNA polymerase {ECO:0000313|EMBL:EOX99280.1};	--	GO:0003964,RNA-directed DNA polymerase activity	--
novel.346	NW_018742306.1	159954	160945	.	--	--	hypothetical protein B456_001G165500 [Gossypium raimondii]	--	SubName: Full=Uncharacterized protein {ECO:0000313|EMBL:KJB09782.1};	--	--	--
novel.2526	NW_018743292.1	11080971	11081891	.	--	--	--	--	--	--	--	--
novel.5677	NW_018745174.1	363596	365011	-	K18633 mitotic-spindle organizing protein 1 | (RefSeq) mitotic-spindle organizing protein 1A-like (A)	--	mitotic-spindle organizing protein 1A-like [Chenopodium quinoa]	RecName: Full=Mitotic-spindle organizing protein 1B; AltName: Full=GCP3-interacting protein 1; Short=AtGIP1; AltName: Full=Mitotic-spindle organizing protein associated with a ring of gamma-tubulin 1B; Short=AtGIP1B;	SubName: Full=Uncharacterized protein {ECO:0000313|EMBL:KNA02850.1};	--	GO:0034080,CENP-A containing nucleosome assembly; GO:0009524,phragmoplast; GO:0042393,histone binding; GO:0031021,interphase microtubule organizing center; GO:0007052,mitotic spindle organization; GO:0005828,kinetochore microtubule; GO:0034508,centromere complex assembly; GO:0033566,gamma-tubulin complex localization; GO:0000923,equatorial microtubule organizing center; GO:0009574,preprophase ban…	PF12554.8:Mitotic-spindle organizing gamma-tubulin ring associated
novel.2054	NW_018743099.1	95790	96009	.	--	--	--	--	--	--	--	--
novel.3708	NW_018744026.1	5055950	5057388	.	--	--	--	--	--	--	--	--
novel.538	NW_018742390.1	1422688	1423392	+	--	--	--	--	--	--	--	--
novel.235	NW_018742238.1	1344565	1345228	-	--	--	uncharacterized protein LOC110696901 [Chenopodium quinoa]	--	--	--	--	--
novel.204	NW_018742205.1	6770881	6771863	+	--	--	--	--	--	--	--	--
novel.2341	NW_018743218.1	2423135	2423817	+	--	--	--	--	--	--	--	--
novel.1006	NW_018742564.1	465675	470602	.	K03006 DNA-directed RNA polymerase II subunit RPB1 [EC:2.7.7.6] | (RefSeq) LOW QUALITY PROTEIN: DNA-directed RNA polymerase II subunit 1-like (A)	ko03020: RNA polymerase	Retrovirus-related Pol polyprotein from transposon TNT 1-94 [Cajanus cajan]	RecName: Full=Retrovirus-related Pol polyprotein from transposon TNT 1-94; Includes: RecName: Full=Protease; EC=3.4.23.-; Includes: RecName: Full=Reverse transcriptase; EC=2.7.7.49; Includes: RecName: Full=Endonuclease;	SubName: Full=Retrovirus-related Pol polyprotein from transposon TNT 1-94 {ECO:0000313|EMBL:KYP48513.1};	FOG: Transposon-encoded proteins with TYA, reverse transcriptase, integrase domains in various combinations	GO:0004519,endonuclease activity; GO:0015074,DNA integration; GO:0004190,aspartic-type endopeptidase activity; GO:0008270,zinc ion binding; GO:0003676,nucleic acid binding; GO:0003964,RNA-directed DNA polymerase activity	PF07727.14:Reverse transcriptase (RNA-dependent DNA polymerase)
novel.1663	NW_018742914.1	6032412	6033307	-	--	--	--	--	--	--	--	--
novel.727	NW_018742433.1	178893	183200	-	K13348 protein Mpv17 | (RefSeq) protein SYM1-like (A)	ko04146: Peroxisome	protein SYM1-like [Chenopodium quinoa]	RecName: Full=Glutamate receptor 2.6; AltName: Full=Ligand-gated ion channel 2.6; Flags: Precursor;	SubName: Full=Uncharacterized protein {ECO:0000313|EMBL:KNA17402.1};	Glutamate-gated kainate-type ion channel receptor subunit GluR5 and related subunits	GO:0071230,cellular response to amino acid stimulus; GO:0019722,calcium-mediated signaling; GO:0016021,integral component of membrane; GO:0005262,calcium channel activity; GO:0006816,calcium ion transport; GO:0005622,intracellular; GO:0008066,glutamate receptor activity; GO:0005886,plasma membrane; GO:0004970,ionotropic glutamate receptor activity	--
novel.3655	NW_018743979.1	1222579	1223900	+	K21842 protein EFR3 | (RefSeq) protein EFR3 homolog A-like isoform X1 (A)	--	protein EFR3 homolog A-like isoform X2 [Chenopodium quinoa]	--	SubName: Full=Uncharacterized protein {ECO:0000313|EMBL:KNA11501.1};	--	--	--
novel.2578	NW_018743327.1	4756287	4758291	+	--	--	uncharacterized protein LOC110729970 [Chenopodium quinoa]	--	--	--	--	PF10498.9:Intra-flagellar transport protein 57
novel.985	NW_018742556.1	1918194	1918496	.	--	--	--	--	--	--	--	--
novel.5595	NW_018745080.1	2433352	2434772	+	--	--	--	--	--	--	--	--
novel.1250	NW_018742730.1	1949740	1950049	.	--	--	--	--	--	--	--	--
novel.1856	NW_018742997.1	1974	20812	+	--	--	hypothetical protein GLYMA_13G021700, partial [Glycine max]	--	SubName: Full=Uncharacterized protein {ECO:0000313|EMBL:KRH17852.1}; Flags: Fragment;	--	--	--
novel.4875	NW_018744693.1	7373771	7374080	.	--	--	--	--	--	--	--	--
novel.4435	NW_018744497.1	2389220	2389438	.	--	--	--	--	--	--	--	--
novel.3233	NW_018743813.1	1185540	1188038	-	--	--	--	--	--	--	--	--
novel.3579	NW_018743946.1	3487662	3487995	.	--	--	PREDICTED: uncharacterized protein LOC104887761 isoform X1 [Beta vulgaris subsp. vulgaris]	--	SubName: Full=Uncharacterized protein {ECO:0000313|EMBL:KNA16327.1};	--	GO:0016021,integral component of membrane	PF13968.6:Domain of unknown function (DUF4220)
novel.1580	NW_018742890.1	1065390	1065659	.	K15601 lysine-specific demethylase 3 [EC:1.14.11.-] | (RefSeq) lysine-specific demethylase JMJ25-like (A)	--	hypothetical protein F511_39264 [Dorcoceras hygrometricum]	RecName: Full=Retrovirus-related Pol polyprotein from transposon RE1; AltName: Full=Retro element 1 {ECO:0000303|PubMed:10689195}; Short=AtRE1 {ECO:0000303|PubMed:10689195}; Includes: RecName: Full=Protease RE1; EC=3.4.23.-; Includes: RecName: Full=Reverse transcriptase RE1; EC=2.7.7.49; Includes: RecName: Full=Endonuclease RE1;	SubName: Full=Retrovirus-related Pol polyprotein from transposon TNT 1-94 {ECO:0000313|EMBL:KYP66503.1};	FOG: Transposon-encoded proteins with TYA, reverse transcriptase, integrase domains in various combinations	GO:0006310,DNA recombination; GO:0004519,endonuclease activity; GO:0015074,DNA integration; GO:0004190,aspartic-type endopeptidase activity; GO:0003676,nucleic acid binding; GO:0003964,RNA-directed DNA polymerase activity; GO:0046872,metal ion binding	--
novel.3382	NW_018743894.1	60815	61776	-	--	--	--	--	--	--	--	--
novel.2814	NW_018743510.1	569054	570028	+	--	--	--	--	--	--	--	--
novel.5059	NW_018744821.1	3446040	3468025	+	K07393 glutathionyl-hydroquinone reductase [EC:1.8.5.7] | (RefSeq) uncharacterized protein LOC110775499 (A)	--	uncharacterized protein LOC110788675 [Spinacia oleracea]	RecName: Full=RNA-directed DNA polymerase homolog; EC=2.7.7.48; AltName: Full=Reverse transcriptase homolog;	SubName: Full=Pol-polyprotein {ECO:0000313|EMBL:AAY99339.1};	FOG: Transposon-encoded proteins with TYA, reverse transcriptase, integrase domains in various combinations	GO:0003964,RNA-directed DNA polymerase activity; GO:0003968,RNA-directed 5'-3' RNA polymerase activity; GO:0005739,mitochondrion	PF00078.27:Reverse transcriptase (RNA-dependent DNA polymerase)
novel.3296	NW_018743850.1	5276194	5276417	.	--	--	--	--	--	--	--	--
novel.4572	NW_018744560.1	782320	783554	.	--	--	--	--	--	--	--	--
novel.3683	NW_018743987.1	1916693	1920375	+	--	--	hypothetical protein BVRB_5g113230 [Beta vulgaris subsp. vulgaris]	--	--	--	--	PF00445.18:Ribonuclease T2 family
novel.3416	NW_018743919.1	167048	167247	.	K03515 DNA repair protein REV1 [EC:2.7.7.-] | (RefSeq) uncharacterized protein LOC107894697 (A)	--	PREDICTED: uncharacterized protein LOC109122571 [Vitis vinifera]	RecName: Full=Retrovirus-related Pol polyprotein from transposon RE1; AltName: Full=Retro element 1 {ECO:0000303|PubMed:10689195}; Short=AtRE1 {ECO:0000303|PubMed:10689195}; Includes: RecName: Full=Protease RE1; EC=3.4.23.-; Includes: RecName: Full=Reverse transcriptase RE1; EC=2.7.7.49; Includes: RecName: Full=Endonuclease RE1;	SubName: Full=Uncharacterized protein {ECO:0000313|EMBL:CAN61658.1};	FOG: Transposon-encoded proteins with TYA, reverse transcriptase, integrase domains in various combinations	GO:0006310,DNA recombination; GO:0004519,endonuclease activity; GO:0015074,DNA integration; GO:0004190,aspartic-type endopeptidase activity; GO:0003676,nucleic acid binding; GO:0003964,RNA-directed DNA polymerase activity; GO:0046872,metal ion binding	PF00665.26:Integrase core domain
novel.1946	NW_018743033.1	2734768	2735247	.	--	--	--	--	--	--	--	--
novel.5392	NW_018745003.1	1723782	1727509	+	K19984 exocyst complex component 5 | (RefSeq) uncharacterized protein LOC113272286 (A)	--	PREDICTED: zinc finger BED domain-containing protein RICESLEEPER 2 [Beta vulgaris subsp. vulgaris]	RecName: Full=Zinc finger BED domain-containing protein DAYSLEEPER; AltName: Full=Transposase-like protein DAYSLEEPER;	SubName: Full=Uncharacterized protein {ECO:0000313|EMBL:KNA20152.1};	Tam3-transposase (Ac family)	GO:0003700,DNA-binding transcription factor activity; GO:0005829,cytosol; GO:0009791,post-embryonic development; GO:0006357,regulation of transcription by RNA polymerase II; GO:0000977,RNA polymerase II regulatory region sequence-specific DNA binding; GO:0046983,protein dimerization activity; GO:0046872,metal ion binding; GO:0005634,nucleus; GO:0006351,transcription, DNA-templated	PF14372.6:Domain of unknown function (DUF4413)
novel.1953	NW_018743047.1	775162	775385	.	--	--	--	--	--	--	--	--
novel.2270	NW_018743206.1	3070437	3072309	-	--	--	--	--	--	--	--	--
novel.953	NW_018742541.1	1730485	1736119	+	--	--	PREDICTED: uncharacterized protein LOC104884087 [Beta vulgaris subsp. vulgaris]	--	SubName: Full=Uncharacterized protein {ECO:0000313|EMBL:KZM94385.1};	--	GO:0005634,nucleus; GO:0003677,DNA binding	PF10536.9:Plant mobile domain
novel.1554	NW_018742879.1	3572896	3575458	-	--	--	uncharacterized protein LOC110725423 [Chenopodium quinoa]	--	SubName: Full=Uncharacterized protein {ECO:0000313|EMBL:CCA66009.1};	--	GO:0004523,RNA-DNA hybrid ribonuclease activity; GO:0003676,nucleic acid binding	PF13456.6:Reverse transcriptase-like
novel.963	NW_018742552.1	636817	637674	-	K17609 nucleoredoxin [EC:1.8.1.8] | (RefSeq) hypothetical protein (A)	--	PREDICTED: uncharacterized protein LOC104908888 [Beta vulgaris subsp. vulgaris]	--	SubName: Full=Uncharacterized protein {ECO:0000313|EMBL:KMS97003.1};	--	--	--
novel.6063	NW_018745419.1	1165540	1167862	-	--	--	--	--	--	--	--	--
novel.1352	NW_018742738.1	13931566	13932189	+	--	--	uncharacterized protein LOC110702717 [Chenopodium quinoa]	--	--	--	--	--
novel.5850	NW_018745286.1	4792253	4793419	-	--	--	--	--	--	--	--	--
novel.3462	NW_018743920.1	2266945	2267703	-	--	--	--	--	--	--	--	--
novel.2733	NW_018743405.1	2975438	2976016	.	--	--	uncharacterized protein LOC110776679 [Spinacia oleracea]	--	SubName: Full=Uncharacterized protein {ECO:0000313|EMBL:KNA18319.1}; Flags: Fragment;	--	GO:0003676,nucleic acid binding	--
novel.1750	NW_018742956.1	8434	12345	+	--	--	PREDICTED: uncharacterized protein LOC107178872 [Citrus sinensis]	--	SubName: Full=Uncharacterized protein {ECO:0000313|EMBL:OIV89726.1};	--	--	--
novel.5191	NW_018744895.1	1207366	1215236	-	K06943 nucleolar GTP-binding protein | (RefSeq) uncharacterized protein LOC108835530 (A)	ko03008: Ribosome biogenesis in eukaryotes	uncharacterized protein LOC110799052 [Spinacia oleracea]	RecName: Full=Uncharacterized mitochondrial protein AtMg00310; AltName: Full=ORF154;	SubName: Full=Uncharacterized protein {ECO:0000313|EMBL:CCA66040.1};	FOG: Reverse transcriptase	GO:0005739,mitochondrion	PF00078.27:Reverse transcriptase (RNA-dependent DNA polymerase)
novel.257	NW_018742241.1	612067	612798	.	--	--	PREDICTED: uncharacterized protein LOC104900520 [Beta vulgaris subsp. vulgaris]	RecName: Full=Precursor of CEP14 {ECO:0000303|PubMed:24179096}; Short=PCEP14 {ECO:0000303|PubMed:24179096}; Contains: RecName: Full=C-terminally encoded peptide 14 {ECO:0000303|PubMed:24179096}; Short=CEP14 {ECO:0000303|PubMed:24179096}; Flags: Precursor;	SubName: Full=Uncharacterized protein {ECO:0000313|EMBL:EEE86238.1};	--	GO:0005179,hormone activity; GO:2000280,regulation of root development; GO:0048046,apoplast; GO:0006970,response to osmotic stress; GO:1902025,nitrate import; GO:0010037,response to carbon dioxide; GO:0007275,multicellular organism development	PF04116.13:Fatty acid hydroxylase superfamily
novel.4847	NW_018744693.1	2295651	2296429	.	--	--	--	--	--	--	--	--
novel.915	NW_018742487.1	527029	527668	.	K12447 UDP-sugar pyrophosphorylase [EC:2.7.7.64] | (RefSeq) uncharacterized protein LOC106336398 (A)	ko00040: Pentose and glucuronate interconversions; ko00052: Galactose metabolism; ko00053: Ascorbate and aldarate metabolism; ko00520: Amino sugar and nucleotide sugar metabolism	hypothetical protein VITISV_017631 [Vitis vinifera]	RecName: Full=Uncharacterized mitochondrial protein AtMg00820; AltName: Full=ORF170;	SubName: Full=Uncharacterized protein {ECO:0000313|EMBL:CAN69804.1};	FOG: Transposon-encoded proteins with TYA, reverse transcriptase, integrase domains in various combinations	GO:0005739,mitochondrion	--
novel.5178	NW_018744878.1	6148827	6150002	+	--	--	serine/arginine repetitive matrix protein 1-like [Chenopodium quinoa]	--	SubName: Full=Uncharacterized protein {ECO:0000313|EMBL:KNA11311.1};	--	GO:0003676,nucleic acid binding	--
novel.2471	NW_018743292.1	3196167	3197457	.	--	--	--	--	--	--	--	--
novel.5051	NW_018744821.1	2128557	2133111	+	K14300 nuclear pore complex protein Nup133 | (RefSeq) nuclear pore complex protein NUP133 (A)	ko03013: RNA transport	PREDICTED: uncharacterized protein LOC104884439 [Beta vulgaris subsp. vulgaris]	--	SubName: Full=Transposon-like protein {ECO:0000313|EMBL:ABM55245.1};	--	--	PF02992.14:Transposase family tnp2
novel.3275	NW_018743850.1	2386313	2386801	.	--	--	--	--	--	--	--	--
novel.4951	NW_018744718.1	2513212	2516311	+	--	--	Poly [ADP-ribose]	--	SubName: Full=Uncharacterized protein {ECO:0000313|EnsemblPlants:GSMUA_Achr3P10490_001};	--	--	--
novel.1517	NW_018742858.1	30690	42562	-	K03283 heat shock 70kDa protein 1/2/6/8 | (RefSeq) heat shock cognate 70 kDa protein-like (A)	ko03040: Spliceosome; ko04141: Protein processing in endoplasmic reticulum; ko04144: Endocytosis	heat shock 70 kDa protein cognate 1-like [Chenopodium quinoa]	RecName: Full=Probable mediator of RNA polymerase II transcription subunit 37c; AltName: Full=Heat shock 70 kDa protein 4; AltName: Full=Heat shock cognate 70 kDa protein 4; AltName: Full=Heat shock cognate protein 70-4; Short=AtHsc70-4; AltName: Full=Heat shock protein 70-4; Short=AtHsp70-4;	SubName: Full=Uncharacterized protein {ECO:0000313|EMBL:KRH01608.1, ECO:0000313|EnsemblPlants:GLYMA18G52461.1};	Molecular chaperones HSP70/HSC70, HSP70 superfamily	GO:0005794,Golgi apparatus; GO:0031625,ubiquitin protein ligase binding; GO:0006355,regulation of transcription, DNA-templated; GO:0005618,cell wall; GO:0009615,response to virus; GO:0005829,cytosol; GO:0009617,response to bacterium; GO:0005774,vacuolar membrane; GO:0005739,mitochondrion; GO:0042542,response to hydrogen peroxide; GO:0048046,apoplast; GO:0016567,protein ubiquitination; GO:0006351,…	PF00012.20:Hsp70 protein
novel.4293	NW_018744348.1	338465	344026	+	K10393 kinesin family member 2/24 | (RefSeq) kinesin-13A-like (A)	--	uncharacterized protein LOC110728323 [Chenopodium quinoa]	--	SubName: Full=Uncharacterized protein {ECO:0000313|EMBL:CCA65981.1};	FOG: Reverse transcriptase	--	--
novel.1922	NW_018743032.1	3068904	3070171	.	K10398 kinesin family member 11 | (RefSeq) hypothetical protein (A)	--	putative transposase [Dianthus caryophyllus]	RecName: Full=Putative AC transposase; AltName: Full=ORFA;	SubName: Full=Putative transposase {ECO:0000313|EMBL:BAN05298.1};	Tam3-transposase (Ac family)	GO:0006310,DNA recombination; GO:0046983,protein dimerization activity; GO:0032196,transposition; GO:0003677,DNA binding	PF05699.14:hAT family C-terminal dimerisation region
novel.1830	NW_018742980.1	1645808	1646082	.	--	--	--	--	--	--	--	--
novel.1085	NW_018742616.1	2387522	2389169	+	K11253 histone H3 | (RefSeq) uncharacterized protein LOC110788621 (A)	--	uncharacterized protein LOC110727383 [Chenopodium quinoa]	--	SubName: Full=Uncharacterized protein {ECO:0000313|EMBL:KMS97371.1};	--	--	PF04434.17:SWIM zinc finger
novel.2766	NW_018743448.1	1703396	1705360	+	K15190 7SK snRNA methylphosphate capping enzyme [EC:2.1.1.-] | (RefSeq) probable RNA methyltransferase At5g51130 (A)	--	uncharacterized protein LOC110708037 [Chenopodium quinoa]	--	SubName: Full=Uncharacterized protein {ECO:0000313|EMBL:KNA03763.1}; Flags: Fragment;	FOG: Reverse transcriptase	GO:0003676,nucleic acid binding	PF13456.6:Reverse transcriptase-like
novel.3371	NW_018743880.1	1718819	1719105	.	--	--	--	--	--	--	--	--
novel.3812	NW_018744080.1	1778822	1779056	.	--	--	--	--	--	--	--	--
novel.4455	NW_018744501.1	926424	928060	+	--	--	hypothetical protein SOVF_114540 [Spinacia oleracea]	--	SubName: Full=Uncharacterized protein {ECO:0000313|EMBL:KNA13670.1};	--	--	PF15492.6:Neuroblastoma-amplified sequence, N terminal
novel.4665	NW_018744616.1	2889714	2890514	.	--	--	--	--	--	--	--	--
novel.6174	NW_018745461.1	594427	595343	.	K00430 peroxidase [EC:1.11.1.7] | (RefSeq) peroxidase N-like (A)	ko00940: Phenylpropanoid biosynthesis	uncharacterized protein LOC110794658 [Spinacia oleracea]	RecName: Full=Putative ribonuclease H protein At1g65750; EC=3.1.26.4;	SubName: Full=Uncharacterized protein {ECO:0000313|EMBL:KNA04166.1};	FOG: Reverse transcriptase	GO:0046872,metal ion binding; GO:0004523,RNA-DNA hybrid ribonuclease activity; GO:0003676,nucleic acid binding	PF13456.6:Reverse transcriptase-like
novel.5631	NW_018745105.1	3318291	3320450	-	K12447 UDP-sugar pyrophosphorylase [EC:2.7.7.64] | (RefSeq) uncharacterized protein LOC109127935 (A)	ko00040: Pentose and glucuronate interconversions; ko00052: Galactose metabolism; ko00053: Ascorbate and aldarate metabolism; ko00520: Amino sugar and nucleotide sugar metabolism	uncharacterized protein LOC110789571 [Spinacia oleracea]	RecName: Full=Retrovirus-related Pol polyprotein from transposon RE1; AltName: Full=Retro element 1 {ECO:0000303|PubMed:10689195}; Short=AtRE1 {ECO:0000303|PubMed:10689195}; Includes: RecName: Full=Protease RE1; EC=3.4.23.-; Includes: RecName: Full=Reverse transcriptase RE1; EC=2.7.7.49; Includes: RecName: Full=Endonuclease RE1;	SubName: Full=Retroelement pol polyprotein-like {ECO:0000313|EMBL:BAB10503.1};	FOG: Transposon-encoded proteins with TYA, reverse transcriptase, integrase domains in various combinations	GO:0006310,DNA recombination; GO:0004519,endonuclease activity; GO:0015074,DNA integration; GO:0004190,aspartic-type endopeptidase activity; GO:0003676,nucleic acid binding; GO:0003964,RNA-directed DNA polymerase activity; GO:0046872,metal ion binding	PF14244.6:gag-polypeptide of LTR copia-type
novel.4403	NW_018744464.1	678067	680928	+	K17604 zinc finger SWIM domain-containing protein 3 | (RefSeq) protein FAR-RED IMPAIRED RESPONSE 1-like (A)	--	protein FAR1-RELATED SEQUENCE 8-like [Chenopodium quinoa]	RecName: Full=Protein FAR-RED IMPAIRED RESPONSE 1;	SubName: Full=Uncharacterized protein {ECO:0000313|EMBL:KNA10251.1};	--	GO:0009639,response to red or far red light; GO:0009585,red, far-red light phototransduction; GO:0003700,DNA-binding transcription factor activity; GO:0005634,nucleus; GO:0010218,response to far red light; GO:0042753,positive regulation of circadian rhythm; GO:0008270,zinc ion binding; GO:0010017,red or far-red light signaling pathway; GO:0010018,far-red light signaling pathway; GO:0045893,positi…	PF10551.9:MULE transposase domain
novel.3459	NW_018743920.1	2074385	2075089	.	--	--	hypothetical protein SOVF_068610 [Spinacia oleracea]	--	SubName: Full=Uncharacterized protein {ECO:0000313|EMBL:KNA18672.1};	--	--	--
novel.3028	NW_018743639.1	32649	35474	+	--	--	--	--	--	--	--	--
novel.3398	NW_018743906.1	1062604	1063010	.	K02350 DNA polymerase zeta [EC:2.7.7.7] | (RefSeq) DNA polymerase zeta catalytic subunit-like (A)	--	uncharacterized protein LOC110722971 [Chenopodium quinoa]	--	SubName: Full=uncharacterized protein LOC107991967 {ECO:0000313|RefSeq:XP_016902969.1};	FOG: Transposon-encoded proteins with TYA, reverse transcriptase, integrase domains in various combinations	--	PF14223.6:gag-polypeptide of LTR copia-type
novel.4197	NW_018744290.1	501903	504979	.	--	--	uncharacterized protein LOC110684133 [Chenopodium quinoa]	--	SubName: Full=Uncharacterized protein {ECO:0000313|EMBL:KNA20738.1};	--	--	--
novel.4242	NW_018744301.1	5774750	5774978	.	--	--	uncharacterized protein LOC110686808 [Chenopodium quinoa]	--	--	--	--	PF14223.6:gag-polypeptide of LTR copia-type
novel.4175	NW_018744284.1	723146	723694	.	--	--	glucan endo-1,3-beta-glucosidase 12-like [Chenopodium quinoa]	RecName: Full=Glucan endo-1,3-beta-glucosidase 10; EC=3.2.1.39; AltName: Full=(1->3)-beta-glucan endohydrolase 10; Short=(1->3)-beta-glucanase 10; AltName: Full=Beta-1,3-endoglucanase 10; Short=Beta-1,3-glucanase 10; AltName: Full=Putative plasmodesmal associated protein {ECO:0000303|PubMed:17270015}; Short=AtBG_ppap {ECO:0000303|PubMed:17270015}; Flags: Precursor;	SubName: Full=Uncharacterized protein {ECO:0000313|EMBL:KNA05578.1};	--	GO:0005975,carbohydrate metabolic process; GO:0005783,endoplasmic reticulum; GO:0046658,anchored component of plasma membrane; GO:0005618,cell wall; GO:0030247,polysaccharide binding; GO:0006952,defense response; GO:0071555,cell wall organization; GO:0005886,plasma membrane; GO:0007154,cell communication; GO:0031225,anchored component of membrane; GO:0009505,plant-type cell wall; GO:0009506,plasm…	PF00332.18:Glycosyl hydrolases family 17
novel.3042	NW_018743669.1	481996	482435	-	K03253 translation initiation factor 3 subunit B | (RefSeq) eukaryotic translation initiation factor 3 subunit B-like isoform X1 (A)	ko03013: RNA transport	eukaryotic translation initiation factor 3 subunit B-like isoform X1 [Chenopodium quinoa]	--	--	--	--	--
novel.3293	NW_018743850.1	5108475	5108723	.	--	--	--	--	--	--	--	--
novel.2812	NW_018743510.1	151545	151819	.	--	--	--	--	--	--	--	--
novel.5557	NW_018745068.1	439451	439693	.	--	--	--	--	--	--	--	--
novel.3005	NW_018743608.1	589347	595282	+	K19525 vacuolar protein sorting-associated protein 13A/C | (RefSeq) uncharacterized protein LOC110098611 (A)	--	hypothetical protein VITISV_032357 [Vitis vinifera]	RecName: Full=RNA-directed DNA polymerase homolog; EC=2.7.7.48; AltName: Full=Reverse transcriptase homolog;	SubName: Full=Uncharacterized protein {ECO:0000313|EMBL:CAN63950.1};	FOG: Transposon-encoded proteins with TYA, reverse transcriptase, integrase domains in various combinations	GO:0003964,RNA-directed DNA polymerase activity; GO:0003968,RNA-directed 5'-3' RNA polymerase activity; GO:0005739,mitochondrion	PF17919.1:RNase H-like domain found in reverse transcriptase
novel.4890	NW_018744702.1	525658	526581	+	--	--	--	--	--	--	--	--
novel.3471	NW_018743920.1	3845045	3845870	.	K20359 PRA1 family protein 1 | (RefSeq) PRA1 family protein F3-like (A)	--	hypothetical protein SOVF_008730 [Spinacia oleracea]	RecName: Full=PRA1 family protein D; Short=AtPRA1.D; AltName: Full=CAMV MOVEMENT PROTEIN-INTERACTING PROTEIN 7; AltName: Full=Prenylated Rab acceptor 5;	RecName: Full=PRA1 family protein {ECO:0000256|RuleBase:RU363107};	Prenylated rab acceptor 1	GO:0005737,cytoplasm; GO:0005783,endoplasmic reticulum; GO:0016021,integral component of membrane; GO:0046739,transport of virus in multicellular host; GO:0016192,vesicle-mediated transport; GO:0010008,endosome membrane	PF03208.19:PRA1 family protein
novel.2141	NW_018743175.1	3885508	3886872	+	--	--	uncharacterized protein LOC110730023 [Chenopodium quinoa]	--	SubName: Full=Uncharacterized protein {ECO:0000313|EMBL:KMS97580.1};	--	--	--
novel.6506	NW_018745684.1	7813086	7814999	-	--	--	--	--	--	--	--	--
novel.2899	NW_018743555.1	3545867	3546421	.	--	--	--	--	--	--	--	--
novel.4223	NW_018744298.1	480138	493351	-	K17604 zinc finger SWIM domain-containing protein 3 | (RefSeq) protein FAR1-RELATED SEQUENCE 6-like (A)	--	protein FAR1-RELATED SEQUENCE 1-like [Chenopodium quinoa]	RecName: Full=Putative AC transposase; AltName: Full=ORFA;	SubName: Full=Transposase {ECO:0000313|EMBL:AGH20188.1};	Tam3-transposase (Ac family)	GO:0006310,DNA recombination; GO:0046983,protein dimerization activity; GO:0032196,transposition; GO:0003677,DNA binding	--
novel.5983	NW_018745403.1	1457138	1458007	.	--	--	--	--	--	--	--	--
novel.5830	NW_018745281.1	3359691	3364494	-	K17609 nucleoredoxin [EC:1.8.1.8] | (RefSeq) probable nucleoredoxin 1 (A)	--	probable nucleoredoxin 1 [Chenopodium quinoa]	RecName: Full=Probable nucleoredoxin 1; Short=AtNrx1; EC=1.8.1.8;	SubName: Full=Uncharacterized protein {ECO:0000313|EMBL:KMS97003.1};	Thioredoxin, nucleoredoxin and related proteins	GO:0009860,pollen tube growth; GO:0080092,regulation of pollen tube growth; GO:0005829,cytosol; GO:0047134,protein-disulfide reductase activity; GO:0010183,pollen tube guidance; GO:0046686,response to cadmium ion; GO:0045454,cell redox homeostasis; GO:0004791,thioredoxin-disulfide reductase activity	PF05253.12:U11-48K-like CHHC zinc finger
novel.212	NW_018742206.1	646639	647419	.	--	--	uncharacterized protein LOC110715611 [Chenopodium quinoa]	--	--	--	--	--
novel.3118	NW_018743697.1	4724570	4737241	+	K19984 exocyst complex component 5 | (RefSeq) uncharacterized protein LOC113272286 (A)	--	zinc finger BED domain-containing protein RICESLEEPER 2-like [Chenopodium quinoa]	RecName: Full=Zinc finger BED domain-containing protein RICESLEEPER 2; AltName: Full=Transposase-like protein RICESLEEPER 2;	SubName: Full=Uncharacterized protein {ECO:0000313|EMBL:EMJ14584.1};	Tam3-transposase (Ac family)	GO:0003700,DNA-binding transcription factor activity; GO:0005634,nucleus; GO:0009791,post-embryonic development; GO:0006357,regulation of transcription by RNA polymerase II; GO:0000977,RNA polymerase II regulatory region sequence-specific DNA binding; GO:0046983,protein dimerization activity; GO:0046872,metal ion binding; GO:0006351,transcription, DNA-templated	PF02892.15:BED zinc finger
novel.6188	NW_018745461.1	1853878	1854336	.	--	--	--	--	--	--	--	--
novel.2962	NW_018743574.1	8484556	8484793	.	--	--	--	--	--	--	--	--
novel.6203	NW_018745470.1	1982707	1982923	.	K23553 post-GPI attachment to proteins factor 3 | (RefSeq) post-GPI attachment to proteins factor 3 (A)	--	retrotransposon protein [Beta vulgaris]	--	SubName: Full=Retrotransposon protein {ECO:0000313|EMBL:ABM55241.1};	--	--	--
novel.76	NW_018742204.1	14512358	14513052	.	--	--	--	--	--	--	--	--
novel.3365	NW_018743880.1	241818	242050	+	K17080 prohibitin 1 | (RefSeq) prohibitin-3, mitochondrial-like (A)	--	prohibitin-3, mitochondrial-like [Chenopodium quinoa]	RecName: Full=Prohibitin-3, mitochondrial; Short=Atphb3; AltName: Full=Protein ENHANCED ETHYLENE RESPONSE 3;	SubName: Full=Uncharacterized protein {ECO:0000313|EMBL:KNA14350.1};	Prohibitin	GO:0009733,response to auxin; GO:0005730,nucleolus; GO:0005773,vacuole; GO:0071731,response to nitric oxide; GO:0016021,integral component of membrane; GO:0016020,membrane; GO:0005739,mitochondrion; GO:0009723,response to ethylene; GO:0051782,negative regulation of cell division; GO:0051301,cell division; GO:0005886,plasma membrane; GO:0009651,response to salt stress; GO:0048527,lateral root deve…	--
novel.2090	NW_018743136.1	2132992	2133475	.	--	--	--	--	--	--	--	--
novel.148	NW_018742204.1	22070217	22070434	.	--	--	--	--	--	--	--	--
novel.3686	NW_018743987.1	2392257	2393164	-	--	--	--	--	--	--	--	--
novel.4360	NW_018744373.1	3460	5272	.	--	--	PREDICTED: uncharacterized protein LOC108866852, partial [Pyrus x bretschneideri]	--	SubName: Full=Uncharacterized protein {ECO:0000313|EMBL:KEH16986.1, ECO:0000313|EnsemblPlants:KEH16986};	--	--	--
novel.2107	NW_018743144.1	2272202	2272507	.	--	--	uncharacterized protein LOC110732137 [Chenopodium quinoa]	--	--	--	--	--
novel.6080	NW_018745448.1	1799649	1800355	.	--	--	--	--	--	--	--	--
novel.4763	NW_018744633.1	4679253	4680081	.	--	--	--	--	--	--	--	--
novel.6134	NW_018745448.1	10243893	10244181	.	--	--	--	--	--	--	--	--
novel.5966	NW_018745395.1	1009306	1011918	.	--	--	uncharacterized protein LOC110798538 [Spinacia oleracea]	--	SubName: Full=Uncharacterized protein {ECO:0000313|EMBL:KNA04645.1};	--	--	--
novel.628	NW_018742418.1	317626	317886	.	K11643 chromodomain-helicase-DNA-binding protein 4 [EC:3.6.4.12] | (RefSeq) CHD3-type chromatin-remodeling factor PICKLE-like (A)	--	uncharacterized protein LOC110724108 [Chenopodium quinoa]	--	SubName: Full=Uncharacterized protein {ECO:0000313|EMBL:KNA09954.1};	FOG: Reverse transcriptase	GO:0003676,nucleic acid binding	PF13966.6:zinc-binding in reverse transcriptase
novel.1794	NW_018742966.1	1177259	1177972	.	--	--	--	--	--	--	--	--
novel.4819	NW_018744662.1	3060967	3061372	.	--	--	Regulator of rDNA transcription protein 15 [Capsicum baccatum]	--	SubName: Full=Regulator of rDNA transcription protein 15 {ECO:0000313|EMBL:PHT26166.1};	--	--	--
novel.4110	NW_018744239.1	6106227	6106955	.	--	--	--	--	--	--	--	--
novel.4732	NW_018744626.1	4678518	4679655	-	--	--	--	--	--	--	--	--
novel.3571	NW_018743946.1	2668840	2670453	.	--	--	--	--	--	--	--	--
novel.4716	NW_018744626.1	3293684	3294590	.	--	--	--	--	--	--	--	--
novel.3757	NW_018744066.1	2920153	2924870	+	--	--	uncharacterized protein LOC110707806 [Chenopodium quinoa]	--	SubName: Full=Uncharacterized protein {ECO:0000313|EMBL:KNA06884.1};	--	GO:0016021,integral component of membrane	PF03168.13:Late embryogenesis abundant protein
novel.5956	NW_018745394.1	6010	6350	.	K01303 acylaminoacyl-peptidase [EC:3.4.19.1] | (RefSeq) uncharacterized LOC101311565 (A)	--	OSJNBb0026I12.3 [Oryza sativa Japonica Group]	RecName: Full=Uncharacterized mitochondrial protein AtMg00860; AltName: Full=ORF158;	SubName: Full=OSJNBb0026I12.3 protein {ECO:0000313|EMBL:CAE03895.1};	FOG: Transposon-encoded proteins with TYA, reverse transcriptase, integrase domains in various combinations	GO:0005739,mitochondrion	--
novel.3671	NW_018743987.1	99541	99956	.	K21596 calmodulin-binding transcription activator | (RefSeq) calmodulin-binding transcription activator 6-like (A)	--	uncharacterized protein LOC110700019 [Chenopodium quinoa]	--	SubName: Full=Transposon-like protein {ECO:0000313|EMBL:ABM55245.1};	--	--	PF13960.6:Domain of unknown function (DUF4218)
novel.3902	NW_018744111.1	484687	486706	-	--	--	--	--	--	--	--	--
novel.5498	NW_018745024.1	11676351	11683393	+	--	--	--	--	--	--	--	--
novel.2199	NW_018743199.1	1907981	1908279	.	--	--	--	--	--	--	--	--
novel.456	NW_018742345.1	961907	962552	+	--	--	leucine-rich repeat extensin-like protein 2 [Chenopodium quinoa]	--	--	--	--	--
novel.2093	NW_018743136.1	2730762	2731286	.	--	--	--	--	--	--	--	--
novel.4276	NW_018744311.1	1268573	1268805	.	--	--	--	--	--	--	--	--
novel.1000	NW_018742564.1	64629	69039	+	K01179 endoglucanase [EC:3.2.1.4] | (RefSeq) endoglucanase 8-like (A)	ko00500: Starch and sucrose metabolism	uncharacterized protein LOC110691155 [Chenopodium quinoa]	--	SubName: Full=Uncharacterized protein {ECO:0000313|EMBL:KNA02685.1};	FOG: Reverse transcriptase	--	PF03372.23:Endonuclease/Exonuclease/phosphatase family
novel.509	NW_018742381.1	525555	532081	+	K19525 vacuolar protein sorting-associated protein 13A/C | (RefSeq) uncharacterized protein LOC110098611 (A)	--	uncharacterized protein LOC110698161 [Chenopodium quinoa]	RecName: Full=RNA-directed DNA polymerase homolog; EC=2.7.7.48; AltName: Full=Reverse transcriptase homolog;	SubName: Full=Uncharacterized protein {ECO:0000313|EMBL:CAN63950.1};	FOG: Transposon-encoded proteins with TYA, reverse transcriptase, integrase domains in various combinations	GO:0003964,RNA-directed DNA polymerase activity; GO:0003968,RNA-directed 5'-3' RNA polymerase activity; GO:0005739,mitochondrion	PF03732.17:Retrotransposon gag protein
novel.6194	NW_018745470.1	302684	303085	.	--	--	--	--	--	--	--	--
novel.3528	NW_018743937.1	1781823	1782302	.	--	--	--	--	--	--	--	--
novel.873	NW_018742484.1	3263301	3263699	.	K08099 chlorophyllase [EC:3.1.1.14] | (RefSeq) chlorophyllase type 0-like (A)	ko00860: Porphyrin and chlorophyll metabolism	chlorophyllase type 0-like [Chenopodium quinoa]	RecName: Full=Chlorophyllase type 0; EC=3.1.1.14; AltName: Full=CaCLH0; AltName: Full=Chlorophyll-chlorophyllido hydrolase 0; Short=Chlase 0; Flags: Precursor;	SubName: Full=Uncharacterized protein {ECO:0000313|EMBL:KNA19421.1};	--	GO:0015996,chlorophyll catabolic process; GO:0047746,chlorophyllase activity; GO:0102293,pheophytinase b activity	PF07224.11:Chlorophyllase
novel.4832	NW_018744662.1	4141497	4141794	.	--	--	--	--	--	--	--	--
novel.2874	NW_018743537.1	34564	38337	.	K02132 F-type H+-transporting ATPase subunit alpha | (RefSeq) ATP synthase subunit alpha, mitochondrial-like (A)	ko00190: Oxidative phosphorylation	BnaCnng12640D [Brassica napus]	RecName: Full=Uncharacterized protein ORF91;	SubName: Full=Uncharacterized protein {ECO:0000313|EnsemblPlants:Bo8g097550.1};	--	GO:0009507,chloroplast	--
novel.4935	NW_018744718.1	203566	204832	-	--	--	--	--	--	--	--	--
novel.213	NW_018742206.1	689557	691429	-	--	--	uncharacterized protein LOC110707921 isoform X1 [Chenopodium quinoa]	--	SubName: Full=Uncharacterized protein {ECO:0000313|EMBL:ABM55243.1};	--	--	--
novel.220	NW_018742222.1	14886	15235	.	K01859 chalcone isomerase [EC:5.5.1.6] | (RefSeq) chalcone--flavonone isomerase (A)	ko00941: Flavonoid biosynthesis	BnaC09g30110D [Brassica napus]	--	SubName: Full=BnaC09g29100D protein {ECO:0000313|EMBL:CDY19654.1}; SubName: Full=BnaC09g30110D protein {ECO:0000313|EMBL:CDY20228.1};	--	--	--
novel.1730	NW_018742951.1	7617357	7618072	.	--	--	uncharacterized protein LOC110694641 [Chenopodium quinoa]	--	--	--	--	--
novel.5423	NW_018745013.1	307947	308711	+	--	--	--	--	--	--	--	--
novel.2010	NW_018743051.1	1593156	1595564	-	--	--	--	--	--	--	--	--
novel.1951	NW_018743047.1	629223	630605	.	--	--	--	--	--	--	--	--
novel.5298	NW_018744991.1	3924110	3926122	+	--	--	--	--	--	--	--	--
novel.4918	NW_018744704.1	4284837	4285126	.	--	--	uncharacterized protein LOC110796502 [Spinacia oleracea]	--	SubName: Full=uncharacterized protein LOC107798279 {ECO:0000313|RefSeq:XP_016476737.1};	--	--	PF02992.14:Transposase family tnp2
novel.2756	NW_018743448.1	291760	292506	+	--	--	--	--	--	--	--	--
novel.6383	NW_018745617.1	3073124	3073351	.	K11650 SWI/SNF-related matrix-associated actin-dependent regulator of chromatin subfamily D | (RefSeq) SWI/SNF complex component SNF12 homolog (A)	--	uncharacterized protein LOC110712981 [Chenopodium quinoa]	--	SubName: Full=Uncharacterized protein {ECO:0000313|EMBL:CCA66036.1};	FOG: Reverse transcriptase	GO:0003676,nucleic acid binding	--
novel.4446	NW_018744498.1	1652036	1656749	+	K17871 NADH:ubiquinone reductase (non-electrogenic) [EC:1.6.5.9] | (RefSeq) external alternative NAD(P)H-ubiquinone oxidoreductase B1, mitochondrial-like (A)	--	external alternative NAD(P)H-ubiquinone oxidoreductase B1, mitochondrial-like [Chenopodium quinoa]	RecName: Full=External alternative NAD(P)H-ubiquinone oxidoreductase B1, mitochondrial; EC=1.6.5.9; AltName: Full=External alternative NADH dehydrogenase NDB1; AltName: Full=NADH:ubiquinone reductase (non-electrogenic) NDB1; Flags: Precursor;	SubName: Full=Uncharacterized protein {ECO:0000313|EMBL:CBI28384.3};	NADH-dehydrogenase (ubiquinone)	GO:0005777,peroxisome; GO:0005743,mitochondrial inner membrane; GO:0005509,calcium ion binding; GO:0005758,mitochondrial intermembrane space; GO:0055114,oxidation-reduction process; GO:0016491,oxidoreductase activity	PF07992.14:Pyridine nucleotide-disulphide oxidoreductase
novel.6304	NW_018745540.1	2118401	2120391	+	K06173 tRNA pseudouridine38-40 synthase [EC:5.4.99.12] | (RefSeq) putative tRNA pseudouridine synthase isoform X1 (A)	--	putative tRNA pseudouridine synthase isoform X1 [Chenopodium quinoa]	--	--	--	--	--
novel.1510	NW_018742817.1	2846833	2848328	-	--	--	--	--	--	--	--	--
novel.6489	NW_018745684.1	5278553	5279131	.	--	--	hypothetical protein BVRB_3g057960 [Beta vulgaris subsp. vulgaris]	--	SubName: Full=Uncharacterized protein {ECO:0000313|EMBL:OIV97036.1};	--	--	--
novel.2119	NW_018743175.1	650990	655337	-	--	--	uncharacterized protein LOC110737911 [Chenopodium quinoa]	--	SubName: Full=Uncharacterized protein {ECO:0000313|EMBL:KNA16570.1};	--	GO:0008270,zinc ion binding; GO:0003676,nucleic acid binding	--
novel.1983	NW_018743050.1	1669446	1670010	.	--	--	--	--	--	--	--	--
novel.308	NW_018742263.1	6875877	6876118	.	--	--	uncharacterized protein CG45076-like [Chenopodium quinoa]	--	--	--	--	--
novel.5490	NW_018745024.1	10686452	10687304	.	--	--	--	--	--	--	--	--
novel.3716	NW_018744041.1	53540	53874	.	--	--	--	--	--	--	--	--
novel.3479	NW_018743920.1	4175360	4176078	.	--	--	--	--	--	--	--	--
novel.3464	NW_018743920.1	2881795	2882256	.	--	--	--	--	--	--	--	--
novel.3787	NW_018744072.1	2109480	2110735	.	K11593 eukaryotic translation initiation factor 2C | (RefSeq) protein argonaute 1A-like (A)	--	uncharacterized protein LOC110736654 [Chenopodium quinoa]	RecName: Full=Retrovirus-related Pol polyprotein from transposon RE1; AltName: Full=Retro element 1 {ECO:0000303|PubMed:10689195}; Short=AtRE1 {ECO:0000303|PubMed:10689195}; Includes: RecName: Full=Protease RE1; EC=3.4.23.-; Includes: RecName: Full=Reverse transcriptase RE1; EC=2.7.7.49; Includes: RecName: Full=Endonuclease RE1;	SubName: Full=Putative ovule protein {ECO:0000313|EMBL:JAP21092.1}; Flags: Fragment;	FOG: Transposon-encoded proteins with TYA, reverse transcriptase, integrase domains in various combinations	GO:0006310,DNA recombination; GO:0004519,endonuclease activity; GO:0015074,DNA integration; GO:0004190,aspartic-type endopeptidase activity; GO:0003676,nucleic acid binding; GO:0003964,RNA-directed DNA polymerase activity; GO:0046872,metal ion binding	--
novel.1199	NW_018742684.1	2183520	2187268	-	--	--	uncharacterized protein LOC110692581 [Chenopodium quinoa]	--	SubName: Full=Uncharacterized protein {ECO:0000313|EMBL:KNA17427.1};	--	--	PF00035.26:Double-stranded RNA binding motif
novel.1465	NW_018742815.1	2013737	2013971	.	--	--	hypothetical protein BVRB_017900 [Beta vulgaris subsp. vulgaris]	--	SubName: Full=Uncharacterized protein {ECO:0000313|EMBL:KMS64667.1};	--	--	--
novel.5290	NW_018744991.1	2968550	2969320	-	--	--	uncharacterized protein LOC110690213 [Chenopodium quinoa]	--	SubName: Full=Uncharacterized protein {ECO:0000313|EMBL:KNA19479.1};	--	--	PF04871.13:Uso1 / p115 like vesicle tethering protein, C terminal region
novel.862	NW_018742484.1	2617433	2617880	.	--	--	uncharacterized protein At4g22758-like [Chenopodium quinoa]	--	SubName: Full=Uncharacterized protein {ECO:0000313|EMBL:KNA14860.1};	--	--	--
novel.6474	NW_018745684.1	2218864	2219761	.	--	--	--	--	--	--	--	--
novel.4091	NW_018744239.1	3092798	3094045	+	--	--	--	--	--	--	--	--
novel.2057	NW_018743099.1	988320	988617	.	K22696 protein-lysine N-methyltransferase EEF2KMT [EC:2.1.1.-] | (RefSeq) uncharacterized protein LOC108202480 isoform X1 (A)	--	uncharacterized protein LOC110691065 [Chenopodium quinoa]	--	SubName: Full=Uncharacterized protein {ECO:0000313|EMBL:EEE52683.1};	--	--	--
novel.869	NW_018742484.1	2907277	2909199	-	K02128 F-type H+-transporting ATPase subunit c | (RefSeq) uncharacterized protein LOC110703547 (A)	ko00190: Oxidative phosphorylation	hypothetical protein (mitochondrion) [Vicia faba]	RecName: Full=ATP synthase subunit 9, mitochondrial; AltName: Full=Lipid-binding protein;	SubName: Full=Uncharacterized protein {ECO:0000313|EMBL:AGC78917.1};	--	GO:0045263,proton-transporting ATP synthase complex, coupling factor F(o); GO:0015986,ATP synthesis coupled proton transport; GO:0015991,ATP hydrolysis coupled proton transport; GO:0016021,integral component of membrane; GO:0008289,lipid binding; GO:0031966,mitochondrial membrane; GO:0015078,proton transmembrane transporter activity; GO:0005524,ATP binding	--
novel.5070	NW_018744830.1	914983	917278	+	--	--	--	--	--	--	--	--
novel.5757	NW_018745240.1	1029045	1029445	.	K13366 polyamine oxidase [EC:1.5.3.14 1.5.3.16 1.5.3.-] | (RefSeq) polyamine oxidase-like (A)	ko00330: Arginine and proline metabolism; ko00410: beta-Alanine metabolism	polyamine oxidase-like [Chenopodium quinoa]	--	--	--	--	--
novel.2458	NW_018743292.1	1361579	1363562	.	K09571 FK506-binding protein 4/5 [EC:5.2.1.8] | (RefSeq) LOW QUALITY PROTEIN: peptidyl-prolyl cis-trans isomerase FKBP65-like (A)	--	hypothetical protein VITISV_040546 [Vitis vinifera]	RecName: Full=Retrovirus-related Pol polyprotein from transposon RE1; AltName: Full=Retro element 1 {ECO:0000303|PubMed:10689195}; Short=AtRE1 {ECO:0000303|PubMed:10689195}; Includes: RecName: Full=Protease RE1; EC=3.4.23.-; Includes: RecName: Full=Reverse transcriptase RE1; EC=2.7.7.49; Includes: RecName: Full=Endonuclease RE1;	SubName: Full=Uncharacterized protein {ECO:0000313|EMBL:CAN82171.1};	FOG: Transposon-encoded proteins with TYA, reverse transcriptase, integrase domains in various combinations	GO:0006310,DNA recombination; GO:0004519,endonuclease activity; GO:0015074,DNA integration; GO:0004190,aspartic-type endopeptidase activity; GO:0003676,nucleic acid binding; GO:0003964,RNA-directed DNA polymerase activity; GO:0046872,metal ion binding	PF07727.14:Reverse transcriptase (RNA-dependent DNA polymerase)
novel.3384	NW_018743894.1	1703460	1706746	+	K14561 U3 small nucleolar ribonucleoprotein protein IMP4 | (RefSeq) U3 small nucleolar ribonucleoprotein protein IMP4-like (A)	ko03008: Ribosome biogenesis in eukaryotes	U3 small nucleolar ribonucleoprotein protein IMP4-like [Chenopodium quinoa]	--	SubName: Full=Uncharacterized protein {ECO:0000313|EMBL:KNA15626.1};	U3 small nucleolar ribonucleoprotein (snoRNP) component	--	PF04427.18:Brix domain
novel.698	NW_018742418.1	6875262	6882864	-	K14638 solute carrier family 15 (peptide/histidine transporter), member 3/4 | (RefSeq) protein NRT1/ PTR FAMILY 4.6-like (A)	--	uncharacterized protein LOC110714616 [Chenopodium quinoa]	--	SubName: Full=uncharacterized protein LOC103699369 {ECO:0000313|RefSeq:XP_017696554.1};	FOG: Transposon-encoded proteins with TYA, reverse transcriptase, integrase domains in various combinations	--	PF03732.17:Retrotransposon gag protein
novel.2964	NW_018743575.1	478584	479287	.	--	--	--	--	--	--	--	--
novel.3614	NW_018743955.1	4645195	4648085	-	K01179 endoglucanase [EC:3.2.1.4] | (RefSeq) endoglucanase 8-like (A)	ko00500: Starch and sucrose metabolism	PREDICTED: uncharacterized protein LOC109135380 [Beta vulgaris subsp. vulgaris]	--	SubName: Full=Uncharacterized protein {ECO:0000313|EMBL:KMS97428.1};	FOG: Reverse transcriptase	--	PF14111.6:Domain of unknown function (DUF4283)
novel.238	NW_018742238.1	1507457	1508250	-	--	--	--	--	--	--	--	--
novel.3915	NW_018744113.1	1138130	1144755	-	--	--	--	--	--	--	--	--
novel.3933	NW_018744113.1	3224565	3225127	.	--	--	uncharacterized protein LOC110710849 [Chenopodium quinoa]	--	--	--	--	--
novel.1819	NW_018742974.1	4130181	4145446	-	K22071 ferredoxin-2, mitochondrial | (RefSeq) adrenodoxin-like protein 2, mitochondrial (A)	--	PREDICTED: uncharacterized protein LOC104903267 [Beta vulgaris subsp. vulgaris]	--	SubName: Full=Uncharacterized protein {ECO:0000313|EMBL:KMS97023.1}; Flags: Fragment;	FOG: Transposon-encoded proteins with TYA, reverse transcriptase, integrase domains in various combinations	--	PF03732.17:Retrotransposon gag protein
novel.5980	NW_018745403.1	1380820	1381733	.	--	--	uncharacterized protein LOC110789505 [Spinacia oleracea]	--	SubName: Full=Uncharacterized protein {ECO:0000313|EMBL:KNA15828.1};	--	--	PF05553.11:Cotton fibre expressed protein
novel.580	NW_018742393.1	1150747	1151054	.	K05906 prenylcysteine oxidase / farnesylcysteine lyase [EC:1.8.3.5 1.8.3.6] | (RefSeq) farnesylcysteine lyase-like (A)	ko00900: Terpenoid backbone biosynthesis	farnesylcysteine lyase-like [Chenopodium quinoa]	RecName: Full=Farnesylcysteine lyase; EC=1.8.3.6; Flags: Precursor;	SubName: Full=Uncharacterized protein {ECO:0000313|EMBL:KNA17032.1};	--	GO:0102149,farnesylcysteine lyase activity; GO:0030327,prenylated protein catabolic process; GO:0030328,prenylcysteine catabolic process; GO:0009738,abscisic acid-activated signaling pathway; GO:0005774,vacuolar membrane; GO:0005764,lysosome; GO:0005773,vacuole; GO:0001735,prenylcysteine oxidase activity; GO:0045338,farnesyl diphosphate metabolic process	PF13450.6:NAD(P)-binding Rossmann-like domain
novel.5706	NW_018745177.1	744745	747079	-	--	--	--	--	--	--	--	--
novel.4368	NW_018744420.1	327490	331420	-	K01537 Ca2+-transporting ATPase [EC:3.6.3.8] | (RefSeq) calcium-transporting ATPase 12, plasma membrane-type-like (A)	--	uncharacterized protein LOC110682705 [Chenopodium quinoa]	--	SubName: Full=Putative retrotransposon gag domain, Aspartic peptidase domain protein {ECO:0000313|EMBL:OTF84432.1};	FOG: Transposon-encoded proteins with TYA, reverse transcriptase, integrase domains in various combinations	GO:0008270,zinc ion binding; GO:0003676,nucleic acid binding	PF03732.17:Retrotransposon gag protein
novel.1236	NW_018742726.1	2040112	2041027	.	--	--	--	--	--	--	--	--
novel.6206	NW_018745476.1	73623	74149	.	--	--	serine/threonine-protein kinase STY8-like [Chenopodium quinoa]	--	--	--	--	--
novel.172	NW_018742205.1	2482992	2484724	-	--	--	--	--	--	--	--	--
novel.3201	NW_018743792.1	3130484	3130712	.	--	--	--	--	--	--	--	--
novel.6370	NW_018745617.1	1312058	1316218	+	--	--	uncharacterized protein LOC110691706 [Chenopodium quinoa]	--	--	--	--	--
novel.4725	NW_018744626.1	4156937	4157421	.	K16196 eukaryotic translation initiation factor 2-alpha kinase 4 [EC:2.7.11.1] | (RefSeq) eIF-2-alpha kinase GCN2 (A)	ko04141: Protein processing in endoplasmic reticulum	PREDICTED: uncharacterized protein LOC107406328 [Ziziphus jujuba]	--	SubName: Full=Reverse transcriptase {ECO:0000313|EMBL:OMO75693.1};	FOG: Transposon-encoded proteins with TYA, reverse transcriptase, integrase domains in various combinations	GO:0003964,RNA-directed DNA polymerase activity; GO:0015074,DNA integration; GO:0003676,nucleic acid binding	PF17921.1:Integrase zinc binding domain
novel.1452	NW_018742815.1	17236	17709	+	K14397 cleavage and polyadenylation specificity factor subunit 5 | (RefSeq) pre-mRNA cleavage factor Im 25 kDa subunit 2 (A)	ko03015: mRNA surveillance pathway	PREDICTED: pre-mRNA cleavage factor Im 25 kDa subunit 2 [Beta vulgaris subsp. vulgaris]	RecName: Full=Pre-mRNA cleavage factor Im 25 kDa subunit 2 {ECO:0000303|PubMed:18479511};	SubName: Full=Uncharacterized protein {ECO:0000313|EMBL:KNA08844.1};	mRNA cleavage factor I subunit	GO:0016787,hydrolase activity; GO:0006378,mRNA polyadenylation; GO:0046872,metal ion binding; GO:0005849,mRNA cleavage factor complex; GO:0003729,mRNA binding	--
novel.2873	NW_018743537.1	15041	15535	.	K02703 photosystem II P680 reaction center D1 protein [EC:1.10.3.9] | (Kazusa) Lj0g3v0104129.1; - (A)	ko00195: Photosynthesis	photosystem II 32 kDa protein, partial (chloroplast) [Beta vulgaris subsp. maritima]	RecName: Full=Photosystem II protein D1 {ECO:0000255|HAMAP-Rule:MF_01379}; Short=PSII D1 protein {ECO:0000255|HAMAP-Rule:MF_01379}; EC=1.10.3.9 {ECO:0000255|HAMAP-Rule:MF_01379}; AltName: Full=Photosystem II Q(B) protein {ECO:0000255|HAMAP-Rule:MF_01379}; Flags: Precursor;	SubName: Full=Uncharacterized protein {ECO:0000313|EnsemblPlants:PGSC0003DMT400094795};	--	GO:0009535,chloroplast thylakoid membrane; GO:0016168,chlorophyll binding; GO:0009523,photosystem II; GO:0016021,integral component of membrane; GO:0018298,protein-chromophore linkage; GO:0009635,response to herbicide; GO:0045156,electron transporter, transferring electrons within the cyclic electron transport pathway of photosynthesis activity; GO:0046872,metal ion binding; GO:0009772,photosynth…	PF00124.19:Photosynthetic reaction centre protein
novel.5864	NW_018745291.1	698035	700524	.	--	--	--	--	--	--	--	--
novel.3057	NW_018743689.1	1971232	1973566	.	K10393 kinesin family member 2/24 | (RefSeq) kinesin-13A-like (A)	--	uncharacterized protein LOC110701538 [Chenopodium quinoa]	--	SubName: Full=uncharacterized protein LOC107771948 {ECO:0000313|RefSeq:XP_016446904.1};	FOG: Reverse transcriptase	--	PF13966.6:zinc-binding in reverse transcriptase
novel.1878	NW_018743014.1	1574790	1575132	+	--	--	--	--	--	--	--	--
novel.4149	NW_018744240.1	111468	111834	.	--	--	--	--	--	--	--	--
novel.6118	NW_018745448.1	8220664	8221483	-	K17604 zinc finger SWIM domain-containing protein 3 | (RefSeq) uncharacterized protein LOC111409841 (A)	--	uncharacterized protein LOC110706442 [Chenopodium quinoa]	--	SubName: Full=Uncharacterized protein {ECO:0000313|EMBL:EMJ26119.1};	--	GO:0008270,zinc ion binding	PF03108.15:MuDR family transposase
novel.4221	NW_018744297.1	1320178	1321331	+	--	--	--	--	--	--	--	--
novel.6142	NW_018745454.1	1530777	1531187	.	--	--	--	--	--	--	--	--
novel.6246	NW_018745523.1	1933453	1935568	+	--	--	--	--	--	--	--	--
novel.5284	NW_018744991.1	2294377	2296724	+	--	--	PREDICTED: uncharacterized protein LOC109135189 [Beta vulgaris subsp. vulgaris]	--	SubName: Full=Uncharacterized protein {ECO:0000313|EMBL:KNA19524.1};	--	GO:0004523,RNA-DNA hybrid ribonuclease activity; GO:0003676,nucleic acid binding; GO:0008270,zinc ion binding	PF13456.6:Reverse transcriptase-like
novel.6064	NW_018745424.1	17777	18674	-	K01601 ribulose-bisphosphate carboxylase large chain [EC:4.1.1.39] | (RefSeq) uncharacterized protein LOC107627247 (A)	ko00630: Glyoxylate and dicarboxylate metabolism; ko00710: Carbon fixation in photosynthetic organisms; ko01200: Carbon metabolism	uncharacterized protein LOC110704778 [Chenopodium quinoa]	--	SubName: Full=uncharacterized protein LOC104586472 {ECO:0000313|RefSeq:XP_010242023.1};	FOG: Transposon-encoded proteins with TYA, reverse transcriptase, integrase domains in various combinations	--	PF03732.17:Retrotransposon gag protein
novel.1339	NW_018742738.1	11524327	11527023	+	--	--	--	--	--	--	--	--
novel.2334	NW_018743218.1	284270	284513	.	--	--	PREDICTED: uncharacterized protein LOC104897134 [Beta vulgaris subsp. vulgaris]	--	--	--	--	--
novel.5107	NW_018744858.1	1553788	1554088	.	--	--	--	--	--	--	--	--
novel.1288	NW_018742733.1	3566329	3572577	+	K19525 vacuolar protein sorting-associated protein 13A/C | (RefSeq) uncharacterized protein LOC110098611 (A)	--	hypothetical protein VITISV_032357 [Vitis vinifera]	RecName: Full=RNA-directed DNA polymerase homolog; EC=2.7.7.48; AltName: Full=Reverse transcriptase homolog;	SubName: Full=Uncharacterized protein {ECO:0000313|EMBL:CAN63950.1};	FOG: Transposon-encoded proteins with TYA, reverse transcriptase, integrase domains in various combinations	GO:0003964,RNA-directed DNA polymerase activity; GO:0003968,RNA-directed 5'-3' RNA polymerase activity; GO:0005739,mitochondrion	PF17919.1:RNase H-like domain found in reverse transcriptase
novel.4485	NW_018744502.1	2533226	2533991	.	K02950 small subunit ribosomal protein S12 | (RefSeq) rps12, E2298_mgp04; ribosomal protein S12 (A)	ko03010: Ribosome	hypothetical protein LSAT_1X24001 [Lactuca sativa]	RecName: Full=Ribosomal protein S12, mitochondrial;	SubName: Full=Ribosomal protein S12 {ECO:0000313|EMBL:ADW96041.1};	Mitochondrial/chloroplast ribosomal protein S12	GO:0003735,structural constituent of ribosome; GO:0006412,translation; GO:0005739,mitochondrion; GO:0015935,small ribosomal subunit	PF00164.25:Ribosomal protein S12/S23
novel.2271	NW_018743206.1	3066263	3068461	-	--	--	uncharacterized protein LOC110735538 isoform X3 [Chenopodium quinoa]	--	SubName: Full=Uncharacterized protein {ECO:0000313|EMBL:KNA09889.1};	--	GO:0005524,ATP binding	--
novel.4202	NW_018744290.1	2115984	2117344	+	K03437 RNA methyltransferase, TrmH family | (RefSeq) uncharacterized protein LOC110695273 (A)	--	uncharacterized protein LOC110706115 [Chenopodium quinoa]	--	SubName: Full=Uncharacterized protein {ECO:0000313|EMBL:KNA13356.1};	SpoU rRNA Methylase family protein	GO:0008173,RNA methyltransferase activity; GO:0003723,RNA binding; GO:0006396,RNA processing	--
novel.1952	NW_018743047.1	773047	773290	.	K02209 DNA replication licensing factor MCM5 [EC:3.6.4.12] | (RefSeq) uncharacterized protein LOC106320430 (A)	ko03030: DNA replication	uncharacterized protein LOC110783604 [Spinacia oleracea]	--	SubName: Full=Putative non-LTR retroelement reverse transcriptase {ECO:0000313|EMBL:AAB84340.1};	FOG: Reverse transcriptase	GO:0003964,RNA-directed DNA polymerase activity; GO:0003676,nucleic acid binding	PF00078.27:Reverse transcriptase (RNA-dependent DNA polymerase)
novel.2379	NW_018743252.1	8230831	8231053	.	--	--	histone H3.v1-like [Chenopodium quinoa]	--	--	--	--	--
novel.6390	NW_018745617.1	4223995	4228011	.	K14085 aldehyde dehydrogenase family 7 member A1 [EC:1.2.1.31 1.2.1.8 1.2.1.3] | (RefSeq) aldehyde dehydrogenase family 2 member C4-like (A)	ko00010: Glycolysis / Gluconeogenesis; ko00053: Ascorbate and aldarate metabolism; ko00071: Fatty acid degradation; ko00260: Glycine, serine and threonine metabolism; ko00280: Valine, leucine and isoleucine degradation; ko00310: Lysine degradation; ko00330: Arginine and proline metabolism; ko00340: Histidine metabolism; ko00380: Tryptophan metabolism; ko00410: beta-Alanine metabolism; ko00561: Gl…	uncharacterized protein LOC110701808 [Chenopodium quinoa]	--	SubName: Full=Uncharacterized protein {ECO:0000313|EnsemblPlants:Bo9g169240.1};	--	GO:0016788,hydrolase activity, acting on ester bonds	PF04827.14:Plant transposon protein
novel.4968	NW_018744729.1	35631	40785	+	K02950 small subunit ribosomal protein S12 | (RefSeq) uncharacterized protein LOC114171184 (A)	ko03010: Ribosome	hypothetical protein LSAT_4X50261 [Lactuca sativa]	--	SubName: Full=Orf187 {ECO:0000313|EMBL:ARR27490.1};	--	GO:0005739,mitochondrion	--
novel.3320	NW_018743850.1	7064179	7064396	.	--	--	--	--	--	--	--	--
novel.5965	NW_018745395.1	819149	821242	.	--	--	--	--	--	--	--	--
novel.919	NW_018742493.1	114569	114858	.	--	--	--	--	--	--	--	--
novel.6428	NW_018745650.1	5136585	5137028	.	--	--	--	--	--	--	--	--
novel.2930	NW_018743574.1	2608527	2608864	.	--	--	--	--	--	--	--	--
novel.3046	NW_018743669.1	1903312	1904167	+	--	--	--	--	--	--	--	--
novel.4381	NW_018744460.1	34246	34500	.	K19329 WW domain-containing oxidoreductase | (RefSeq) short-chain dehydrogenase TIC 32, chloroplastic (A)	--	short-chain dehydrogenase TIC 32, chloroplastic-like isoform X3 [Chenopodium quinoa]	RecName: Full=Short-chain dehydrogenase TIC 32, chloroplastic; EC=1.1.1.-; AltName: Full=Translocon at the inner envelope membrane of chloroplasts 32; Short=AtTIC32;	SubName: Full=short-chain dehydrogenase TIC 32, chloroplastic-like {ECO:0000313|RefSeq:XP_018838640.1};	Dehydrogenases with different specificities (related to short-chain alcohol dehydrogenases)	GO:0009941,chloroplast envelope; GO:0009706,chloroplast inner membrane; GO:0005886,plasma membrane; GO:0015031,protein transport; GO:0016491,oxidoreductase activity; GO:0009507,chloroplast	PF00106.25:short chain dehydrogenase
novel.4536	NW_018744537.1	1563705	1565152	.	--	--	adenylate cyclase, terminal-differentiation specific-like [Chenopodium quinoa]	--	SubName: Full=Uncharacterized protein {ECO:0000313|EMBL:KNA22889.1};	--	GO:0016021,integral component of membrane	--
novel.5128	NW_018744874.1	1768456	1768777	.	--	--	--	--	--	--	--	--
novel.1626	NW_018742907.1	1016825	1017069	.	--	--	--	--	--	--	--	--
novel.2328	NW_018743217.1	597896	598965	.	--	--	--	--	--	--	--	--
novel.2535	NW_018743292.1	11747468	11747830	.	--	--	--	--	--	--	--	--
novel.5665	NW_018745170.1	3377525	3382031	-	K22262 WD repeat and FYVE domain-containing protein 3 | (RefSeq) protein SPIRRIG (A)	--	pentatricopeptide repeat-containing protein At4g04370-like [Chenopodium quinoa]	RecName: Full=Pentatricopeptide repeat-containing protein At4g04370;	SubName: Full=Uncharacterized protein {ECO:0000313|EMBL:KMS95003.1};	FOG: PPR repeat	GO:0043231,intracellular membrane-bounded organelle; GO:0004519,endonuclease activity; GO:0003723,RNA binding; GO:0009451,RNA modification	--
novel.5651	NW_018745170.1	2726104	2726734	+	K14488 SAUR family protein | (RefSeq) auxin-induced protein 6B-like (A)	ko04075: Plant hormone signal transduction	unnamed protein product, partial [Vitis vinifera]	--	SubName: Full=Uncharacterized protein {ECO:0000313|EMBL:CBI24270.3};	--	--	--
novel.5570	NW_018745069.1	32236	38671	+	--	--	uncharacterized protein LOC110712106 [Chenopodium quinoa]	--	--	--	--	--
novel.970	NW_018742556.1	120069	121541	.	--	--	--	--	--	--	--	--
novel.1841	NW_018742986.1	19985	20407	.	--	--	hypothetical protein (mitochondrion) [Oryza rufipogon]	--	SubName: Full=Uncharacterized protein {ECO:0000313|EMBL:BAN67490.1};	--	GO:0005739,mitochondrion	--
novel.4214	NW_018744297.1	564275	566292	-	--	--	hypothetical protein BVRB_7g163810 [Beta vulgaris subsp. vulgaris]	--	SubName: Full=Uncharacterized protein {ECO:0000313|EMBL:KNA21558.1};	--	--	--
novel.5606	NW_018745080.1	3715596	3715968	.	K13448 calcium-binding protein CML | (RefSeq) putative calcium-binding protein CML19 (A)	ko04626: Plant-pathogen interaction	hypothetical protein BVRB_1g006140 [Beta vulgaris subsp. vulgaris]	RecName: Full=Calmodulin-like protein 5; AltName: Full=Protein MULTICOPY SUPPRESSORS OF SNF4 DEFICIENCY IN YEAST 3;	SubName: Full=Uncharacterized protein {ECO:0000313|EMBL:KNA07299.1};	Calmodulin and related proteins (EF-Hand superfamily)	GO:0005509,calcium ion binding; GO:0031303,integral component of endosome membrane; GO:0012505,endomembrane system	PF00036.32:EF hand
novel.5660	NW_018745170.1	3202845	3208848	+	K19525 vacuolar protein sorting-associated protein 13A/C | (RefSeq) uncharacterized protein LOC110098611 (A)	--	hypothetical protein VITISV_032357 [Vitis vinifera]	RecName: Full=RNA-directed DNA polymerase homolog; EC=2.7.7.48; AltName: Full=Reverse transcriptase homolog;	SubName: Full=Uncharacterized protein {ECO:0000313|EMBL:CAN63950.1};	FOG: Transposon-encoded proteins with TYA, reverse transcriptase, integrase domains in various combinations	GO:0003964,RNA-directed DNA polymerase activity; GO:0003968,RNA-directed 5'-3' RNA polymerase activity; GO:0005739,mitochondrion	PF17919.1:RNase H-like domain found in reverse transcriptase
novel.4198	NW_018744290.1	901115	902969	-	--	--	hypothetical protein SOVF_099930 [Spinacia oleracea]	RecName: Full=VQ motif-containing protein 22 {ECO:0000303|PubMed:22535423}; Short=AtVQ22 {ECO:0000303|PubMed:22535423};	SubName: Full=Uncharacterized protein {ECO:0000313|EMBL:KNA15243.1};	--	GO:0005634,nucleus	PF05678.14:VQ motif
novel.3239	NW_018743814.1	600355	607554	-	K14766 nucleolar protein 14 | (RefSeq) nucleolar protein 14-like (A)	--	Zinc finger, CCHC-type [Corchorus capsularis]	RecName: Full=Retrovirus-related Pol polyprotein from transposon TNT 1-94; Includes: RecName: Full=Protease; EC=3.4.23.-; Includes: RecName: Full=Reverse transcriptase; EC=2.7.7.49; Includes: RecName: Full=Endonuclease;	SubName: Full=Zinc finger, CCHC-type {ECO:0000313|EMBL:OMO51872.1};	FOG: Transposon-encoded proteins with TYA, reverse transcriptase, integrase domains in various combinations	GO:0004519,endonuclease activity; GO:0015074,DNA integration; GO:0004190,aspartic-type endopeptidase activity; GO:0008270,zinc ion binding; GO:0003676,nucleic acid binding; GO:0003964,RNA-directed DNA polymerase activity	PF14223.6:gag-polypeptide of LTR copia-type
novel.4180	NW_018744284.1	1725906	1731180	.	K01537 Ca2+-transporting ATPase [EC:3.6.3.8] | (RefSeq) calcium-transporting ATPase 12, plasma membrane-type-like (A)	--	uncharacterized protein LOC110682705 [Chenopodium quinoa]	--	SubName: Full=Putative retrotransposon gag domain, Aspartic peptidase domain protein {ECO:0000313|EMBL:OTF84432.1};	FOG: Transposon-encoded proteins with TYA, reverse transcriptase, integrase domains in various combinations	GO:0008270,zinc ion binding; GO:0003676,nucleic acid binding	PF03732.17:Retrotransposon gag protein
novel.4302	NW_018744362.1	1156353	1160503	-	K02989 small subunit ribosomal protein S5e | (RefSeq) 40S ribosomal protein S5-like (A)	ko03010: Ribosome	uncharacterized protein LOC110731976 isoform X2 [Chenopodium quinoa]	--	SubName: Full=Uncharacterized protein {ECO:0000313|EMBL:KNA06416.1};	--	GO:0016021,integral component of membrane; GO:0006412,translation	--
novel.4640	NW_018744593.1	7201278	7201908	.	--	--	EPIDERMAL PATTERNING FACTOR-like protein 5 [Chenopodium quinoa]	RecName: Full=EPIDERMAL PATTERNING FACTOR-like protein 4 {ECO:0000303|PubMed:19435754}; Short=EPF-like protein 4; Contains: RecName: Full=CHALLAH-LIKE2 {ECO:0000303|PubMed:21862708}; Flags: Precursor;	SubName: Full=Uncharacterized protein {ECO:0000313|EMBL:KMS97771.1};	--	GO:0010374,stomatal complex development; GO:0005576,extracellular region; GO:0010052,guard cell differentiation	PF17181.4:Epidermal patterning factor proteins
novel.2398	NW_018743262.1	53680	54082	+	--	--	--	--	--	--	--	--
novel.1101	NW_018742616.1	4472273	4477037	+	K03006 DNA-directed RNA polymerase II subunit RPB1 [EC:2.7.7.6] | (RefSeq) LOW QUALITY PROTEIN: DNA-directed RNA polymerase II subunit 1-like (A)	ko03020: RNA polymerase	Retrovirus-related Pol polyprotein from transposon TNT 1-94, partial [Cajanus cajan]	RecName: Full=Retrovirus-related Pol polyprotein from transposon TNT 1-94; Includes: RecName: Full=Protease; EC=3.4.23.-; Includes: RecName: Full=Reverse transcriptase; EC=2.7.7.49; Includes: RecName: Full=Endonuclease;	SubName: Full=Retrovirus-related Pol polyprotein from transposon TNT 1-94 {ECO:0000313|EMBL:KYP64289.1}; Flags: Fragment;	FOG: Transposon-encoded proteins with TYA, reverse transcriptase, integrase domains in various combinations	GO:0004519,endonuclease activity; GO:0015074,DNA integration; GO:0004190,aspartic-type endopeptidase activity; GO:0008270,zinc ion binding; GO:0003676,nucleic acid binding; GO:0003964,RNA-directed DNA polymerase activity	PF00665.26:Integrase core domain
novel.3114	NW_018743697.1	4376336	4378213	-	--	--	hypothetical protein SOVF_000380 [Spinacia oleracea]	--	SubName: Full=Uncharacterized protein {ECO:0000313|EMBL:KNA26121.1};	--	GO:0016021,integral component of membrane	--
novel.1671	NW_018742914.1	8465418	8465976	.	--	--	--	--	--	--	--	--
novel.1515	NW_018742818.1	37279	39668	-	--	--	uncharacterized protein LOC110734780 [Chenopodium quinoa]	RecName: Full=Protein SWEETIE {ECO:0000303|PubMed:18452589};	SubName: Full=Uncharacterized protein {ECO:0000313|EMBL:KNA19796.1};	Uncharacterized conserved protein	GO:0010364,regulation of ethylene biosynthetic process; GO:0005975,carbohydrate metabolic process; GO:0005982,starch metabolic process; GO:0005991,trehalose metabolic process; GO:1900055,regulation of leaf senescence; GO:0009693,ethylene biosynthetic process; GO:0005829,cytosol	--
novel.4496	NW_018744502.1	5443900	5444667	+	--	--	uncharacterized protein LOC110719349 [Chenopodium quinoa]	--	--	--	--	--
novel.6339	NW_018745569.1	374655	375032	.	--	--	uncharacterized protein LOC110695379 [Chenopodium quinoa]	--	--	--	--	PF00098.23:Zinc knuckle
novel.5653	NW_018745170.1	2808773	2811883	+	--	--	cyclin-J18-like [Chenopodium quinoa]	RecName: Full=Cyclin-J18;	SubName: Full=Uncharacterized protein {ECO:0000313|EMBL:KNA18271.1};	Uncharacterized conserved protein, contains GRAM domain	GO:0051301,cell division; GO:0007049,cell cycle; GO:0051726,regulation of cell cycle	--
novel.2629	NW_018743331.1	8252350	8252554	.	--	--	--	--	--	--	--	--
novel.4793	NW_018744656.1	114669	114870	.	--	--	--	--	--	--	--	--
novel.4263	NW_018744304.1	4958843	4960259	+	--	--	uncharacterized protein LOC110723190 [Chenopodium quinoa]	--	--	--	--	--
novel.6394	NW_018745617.1	4594579	4601898	-	--	--	--	--	--	--	--	--
novel.1385	NW_018742770.1	312545	314300	-	--	--	--	--	--	--	--	--
novel.5470	NW_018745024.1	7822851	7823202	.	--	--	hypothetical protein [Beta vulgaris subsp. vulgaris]	RecName: Full=Putative ribonuclease H protein At1g65750; EC=3.1.26.4;	SubName: Full=Uncharacterized protein {ECO:0000313|EMBL:CCA66009.1};	FOG: Reverse transcriptase	GO:0046872,metal ion binding; GO:0004523,RNA-DNA hybrid ribonuclease activity; GO:0003676,nucleic acid binding	PF13966.6:zinc-binding in reverse transcriptase
novel.1127	NW_018742630.1	3403794	3408635	-	--	--	uncharacterized protein LOC110692268 [Chenopodium quinoa]	--	SubName: Full=Uncharacterized protein {ECO:0000313|EMBL:PIA42252.1};	--	--	--
novel.3605	NW_018743955.1	3073311	3075978	+	--	--	probable replication factor A 73 kDa subunit isoform X1 [Chenopodium quinoa]	--	SubName: Full=Uncharacterized protein {ECO:0000313|EMBL:KNA09623.1}; Flags: Fragment;	--	--	--
novel.2357	NW_018743252.1	3319666	3322058	+	--	--	--	--	--	--	--	--
novel.3622	NW_018743955.1	6526268	6530868	+	K13217 pre-mRNA-processing factor 39 | (RefSeq) uncharacterized protein LOC114183870 isoform X1 (A)	--	uncharacterized protein LOC110806076 [Spinacia oleracea]	RecName: Full=Retrovirus-related Pol polyprotein from transposon TNT 1-94; Includes: RecName: Full=Protease; EC=3.4.23.-; Includes: RecName: Full=Reverse transcriptase; EC=2.7.7.49; Includes: RecName: Full=Endonuclease;	SubName: Full=Uncharacterized protein {ECO:0000313|EMBL:CAN73272.1};	FOG: Transposon-encoded proteins with TYA, reverse transcriptase, integrase domains in various combinations	GO:0004519,endonuclease activity; GO:0015074,DNA integration; GO:0004190,aspartic-type endopeptidase activity; GO:0008270,zinc ion binding; GO:0003676,nucleic acid binding; GO:0003964,RNA-directed DNA polymerase activity	PF00665.26:Integrase core domain
novel.2435	NW_018743285.1	2490465	2490673	.	--	--	--	--	--	--	--	--
novel.3506	NW_018743920.1	8079105	8079851	.	--	--	--	--	--	--	--	--
novel.555	NW_018742390.1	5747458	5748624	.	--	--	--	--	--	--	--	--
novel.5464	NW_018745024.1	6107268	6107575	.	K16578 CLIP-associating protein 1/2 | (RefSeq) CLIP-associated protein-like (A)	--	uncharacterized protein LOC110730785 [Chenopodium quinoa]	--	SubName: Full=Uncharacterized protein {ECO:0000313|EMBL:CCA66036.1};	FOG: Reverse transcriptase	GO:0003676,nucleic acid binding	PF13966.6:zinc-binding in reverse transcriptase
novel.331	NW_018742287.1	2154250	2158741	+	K14638 solute carrier family 15 (peptide/histidine transporter), member 3/4 | (RefSeq) protein NRT1/ PTR FAMILY 4.6-like (A)	--	uncharacterized protein LOC110714616 [Chenopodium quinoa]	--	SubName: Full=uncharacterized protein LOC103699369 {ECO:0000313|RefSeq:XP_017696554.1};	FOG: Transposon-encoded proteins with TYA, reverse transcriptase, integrase domains in various combinations	--	PF03732.17:Retrotransposon gag protein
novel.5887	NW_018745311.1	1313113	1313822	-	--	--	--	--	--	--	--	--
novel.4614	NW_018744593.1	442317	443840	+	--	--	girdin-like [Chenopodium quinoa]	--	SubName: Full=Uncharacterized protein {ECO:0000313|EMBL:KMS96812.1};	--	--	PF00769.19:Ezrin/radixin/moesin family
novel.3667	NW_018743979.1	3669601	3670074	.	--	--	uncharacterized protein LOC110713091 [Chenopodium quinoa]	--	SubName: Full=Uncharacterized protein {ECO:0000313|EMBL:KMS95338.1};	--	--	PF14303.6:No apical meristem-associated C-terminal domain
novel.2717	NW_018743391.1	2957767	2958160	.	K05579 NAD(P)H-quinone oxidoreductase subunit H [EC:7.1.1.2] | (RefSeq) uncharacterized protein LOC112504159 (A)	ko00190: Oxidative phosphorylation	hypothetical protein PhapfoPp090 [Phalaenopsis aphrodite subsp. formosana]	RecName: Full=Uncharacterized protein ORF91;	SubName: Full=Signal anchor, putative {ECO:0000313|EMBL:KEH29749.1};	--	GO:0009507,chloroplast	--
novel.4421	NW_018744469.1	4164309	4165070	+	--	--	--	--	--	--	--	--
novel.1120	NW_018742630.1	2720720	2721350	+	--	--	hypothetical protein SOVF_136680 [Spinacia oleracea]	RecName: Full=UPF0057 membrane protein At2g24040;	SubName: Full=Uncharacterized protein {ECO:0000313|EMBL:KNA11270.1};	Stress responsive protein	GO:0016021,integral component of membrane	PF01679.17:Proteolipid membrane potential modulator
novel.2493	NW_018743292.1	6282321	6282613	.	--	--	hypothetical protein SOVF_204800 [Spinacia oleracea]	--	SubName: Full=Uncharacterized protein {ECO:0000313|EMBL:KNA03894.1};	--	--	--
novel.98	NW_018742204.1	17500645	17503020	.	--	--	--	--	--	--	--	--
novel.3243	NW_018743814.1	994514	995027	.	--	--	--	--	--	--	--	--
novel.6343	NW_018745569.1	1033182	1033804	+	--	--	uncharacterized protein LOC110728435 [Chenopodium quinoa]	--	--	--	--	--
novel.4289	NW_018744334.1	138364	139900	.	--	--	--	--	--	--	--	--
novel.5118	NW_018744858.1	3793046	3793960	.	K14016 ubiquitin fusion degradation protein 1 | (RefSeq) uncharacterized protein LOC110683892 (A)	ko04141: Protein processing in endoplasmic reticulum	uncharacterized protein LOC110707401 [Chenopodium quinoa]	--	--	--	--	--
novel.5658	NW_018745170.1	3017977	3019634	.	K09571 FK506-binding protein 4/5 [EC:5.2.1.8] | (RefSeq) peptidyl-prolyl cis-trans isomerase FKBP62-like (A)	--	outer envelope protein 61-like [Chenopodium quinoa]	RecName: Full=70 kDa peptidyl-prolyl isomerase; EC=5.2.1.8; AltName: Full=Peptidyl-prolyl cis-trans isomerase; Short=PPIase; AltName: Full=Rotamase;	SubName: Full=Uncharacterized protein {ECO:0000313|EMBL:KMS95551.1};	FKBP-type peptidyl-prolyl cis-trans isomerase	GO:0005516,calmodulin binding; GO:0003755,peptidyl-prolyl cis-trans isomerase activity	--
novel.5443	NW_018745024.1	3599020	3602362	+	K17604 zinc finger SWIM domain-containing protein 3 | (RefSeq) protein FAR-RED IMPAIRED RESPONSE 1-like (A)	--	protein FAR1-RELATED SEQUENCE 6-like [Chenopodium quinoa]	RecName: Full=Protein FAR-RED ELONGATED HYPOCOTYL 3;	SubName: Full=Uncharacterized protein {ECO:0000313|EnsemblPlants:HORVU2Hr1G063550.4};	--	GO:0006351,transcription, DNA-templated; GO:0007623,circadian rhythm; GO:0009585,red, far-red light phototransduction; GO:0003700,DNA-binding transcription factor activity; GO:0005634,nucleus; GO:0010218,response to far red light; GO:0042753,positive regulation of circadian rhythm; GO:0008270,zinc ion binding; GO:0010017,red or far-red light signaling pathway; GO:0010018,far-red light signaling p…	PF10551.9:MULE transposase domain
novel.4842	NW_018744693.1	1198731	1198949	.	K09286 EREBP-like factor | (RefSeq) ethylene-responsive transcription factor TINY-like (A)	--	hypothetical protein L484_018826 [Morus notabilis]	--	SubName: Full=Uncharacterized protein {ECO:0000313|EMBL:EXC01914.1};	--	--	--
novel.109	NW_018742204.1	18566403	18566888	.	K03283 heat shock 70kDa protein 1/2/6/8 | (RefSeq) heat shock 70 kDa protein-like (A)	ko03040: Spliceosome; ko04141: Protein processing in endoplasmic reticulum; ko04144: Endocytosis	hypothetical protein [Beta vulgaris subsp. vulgaris]	RecName: Full=Putative ribonuclease H protein At1g65750; EC=3.1.26.4;	SubName: Full=Uncharacterized protein {ECO:0000313|EMBL:CCA66009.1};	FOG: Reverse transcriptase	GO:0046872,metal ion binding; GO:0004523,RNA-DNA hybrid ribonuclease activity; GO:0003676,nucleic acid binding	PF13456.6:Reverse transcriptase-like
novel.4228	NW_018744301.1	338772	341009	+	--	--	--	--	--	--	--	--
novel.254	NW_018742241.1	357545	358407	.	--	--	--	--	--	--	--	--
novel.5340	NW_018745000.1	2095830	2096101	.	--	--	--	--	--	--	--	--
novel.1659	NW_018742914.1	5384089	5384725	.	--	--	--	--	--	--	--	--
novel.5491	NW_018745024.1	10860915	10861129	.	--	--	--	--	--	--	--	--
novel.2577	NW_018743327.1	4756287	4758291	-	--	--	uncharacterized protein LOC110729970 [Chenopodium quinoa]	--	--	--	--	PF10498.9:Intra-flagellar transport protein 57
novel.1306	NW_018742738.1	1179356	1182011	-	--	--	--	--	--	--	--	--
novel.5917	NW_018745323.1	2438932	2439700	.	--	--	hypothetical protein BVRB_6g146690 [Beta vulgaris subsp. vulgaris]	--	--	--	--	--
novel.4874	NW_018744693.1	7337805	7338193	.	--	--	--	--	--	--	--	--
novel.1297	NW_018742738.1	165025	165904	.	--	--	--	--	--	--	--	--
novel.531	NW_018742385.1	676395	696918	-	K01303 acylaminoacyl-peptidase [EC:3.4.19.1] | (RefSeq) uncharacterized LOC101311565 (A)	--	uncharacterized protein LOC110683769 [Chenopodium quinoa]	RecName: Full=Uncharacterized mitochondrial protein AtMg00310; AltName: Full=ORF154;	SubName: Full=DNA-directed DNA polymerase {ECO:0000313|EMBL:PIN01369.1}; EC=2.7.7.7 {ECO:0000313|EMBL:PIN01369.1};	FOG: Transposon-encoded proteins with TYA, reverse transcriptase, integrase domains in various combinations	GO:0005739,mitochondrion	PF03732.17:Retrotransposon gag protein
novel.543	NW_018742390.1	2212156	2214623	-	K06316 oligosaccharide translocation protein RFT1 | (RefSeq) protein RFT1 homolog isoform X1 (A)	--	protein RFT1 homolog isoform X2 [Chenopodium quinoa]	--	SubName: Full=Uncharacterized protein {ECO:0000313|EMBL:KNA09795.1};	Nuclear division RFT1 protein	GO:0005319,lipid transporter activity; GO:0016021,integral component of membrane	--
novel.921	NW_018742517.1	6753	10812	-	K18801 glucuronoxylan 4-O-methyltransferase [EC:2.1.1.112] | (RefSeq) glucuronoxylan 4-O-methyltransferase 1 (A)	--	glucuronoxylan 4-O-methyltransferase 1-like [Chenopodium quinoa]	RecName: Full=Glucuronoxylan 4-O-methyltransferase 1; EC=2.1.1.112;	SubName: Full=Uncharacterized protein {ECO:0000313|EMBL:KNA11564.1};	--	GO:0005794,Golgi apparatus; GO:0016021,integral component of membrane; GO:0000139,Golgi membrane; GO:0045492,xylan biosynthetic process; GO:0030775,glucuronoxylan 4-O-methyltransferase activity; GO:0045491,xylan metabolic process	PF04669.13:Polysaccharide biosynthesis
novel.3232	NW_018743813.1	1167586	1168521	.	--	--	--	--	--	--	--	--
novel.5891	NW_018745311.1	2270727	2271055	+	K15718 linoleate 9S-lipoxygenase [EC:1.13.11.58] | (RefSeq) probable linoleate 9S-lipoxygenase 5 (A)	ko00591: Linoleic acid metabolism	uncharacterized protein LOC110713290 [Chenopodium quinoa]	--	SubName: Full=uncharacterized protein LOC104249065 {ECO:0000313|RefSeq:XP_009803741.1};	FOG: Transposon-encoded proteins with TYA, reverse transcriptase, integrase domains in various combinations	--	--
novel.804	NW_018742461.1	4058534	4069104	+	K14400 pre-mRNA cleavage complex 2 protein Pcf11 | (RefSeq) LOW QUALITY PROTEIN: uncharacterized protein LOC111982967 (A)	ko03015: mRNA surveillance pathway	PKS-NRPS hybrid synthetase CHGG_01239-like [Chenopodium quinoa]	RecName: Full=Protein MAIN-LIKE 1 {ECO:0000303|PubMed:24635680};	SubName: Full=Uncharacterized protein {ECO:0000313|EMBL:OMO51093.1};	--	GO:0008483,transaminase activity; GO:0016458,gene silencing; GO:0005634,nucleus; GO:0010082,regulation of root meristem growth; GO:0010073,meristem maintenance	PF10551.9:MULE transposase domain
novel.969	NW_018742556.1	40669	41575	-	--	--	--	--	--	--	--	--
novel.2616	NW_018743331.1	5737768	5738015	.	K11593 eukaryotic translation initiation factor 2C | (RefSeq) protein argonaute 1A-like (A)	--	uncharacterized protein LOC103634684 [Zea mays]	RecName: Full=Retrovirus-related Pol polyprotein from transposon RE1; AltName: Full=Retro element 1 {ECO:0000303|PubMed:10689195}; Short=AtRE1 {ECO:0000303|PubMed:10689195}; Includes: RecName: Full=Protease RE1; EC=3.4.23.-; Includes: RecName: Full=Reverse transcriptase RE1; EC=2.7.7.49; Includes: RecName: Full=Endonuclease RE1;	SubName: Full=Uncharacterized protein {ECO:0000313|EMBL:EES20269.1}; Flags: Fragment;	FOG: Transposon-encoded proteins with TYA, reverse transcriptase, integrase domains in various combinations	GO:0006310,DNA recombination; GO:0004519,endonuclease activity; GO:0015074,DNA integration; GO:0004190,aspartic-type endopeptidase activity; GO:0003676,nucleic acid binding; GO:0003964,RNA-directed DNA polymerase activity; GO:0046872,metal ion binding	--
novel.1355	NW_018742738.1	14068871	14070168	.	--	--	--	--	--	--	--	--
novel.556	NW_018742390.1	5752794	5754094	.	--	--	--	--	--	--	--	--
novel.3043	NW_018743669.1	1574652	1574891	.	K02982 small subunit ribosomal protein S3 | (RefSeq) 30S ribosomal protein S3, chloroplastic-like (A)	ko03010: Ribosome	hypothetical protein L484_018826 [Morus notabilis]	--	SubName: Full=Uncharacterized protein {ECO:0000313|EMBL:EXC01914.1};	--	--	--
novel.3580	NW_018743946.1	3542126	3542359	.	K14016 ubiquitin fusion degradation protein 1 | (RefSeq) uncharacterized protein LOC110683892 (A)	ko04141: Protein processing in endoplasmic reticulum	uncharacterized protein LOC110699114 [Chenopodium quinoa]	--	--	--	--	--
novel.1759	NW_018742959.1	2820310	2822141	.	K10401 kinesin family member 18/19 | (RefSeq) uncharacterized protein LOC113463215 (A)	--	uncharacterized protein LOC110699536 [Chenopodium quinoa]	--	SubName: Full=Uncharacterized protein {ECO:0000313|EMBL:OMP08983.1};	FOG: Reverse transcriptase	GO:0008270,zinc ion binding; GO:0003676,nucleic acid binding	PF14111.6:Domain of unknown function (DUF4283)
novel.2058	NW_018743099.1	1793134	1794673	.	--	--	--	--	--	--	--	--
novel.3803	NW_018744080.1	988554	988802	.	--	--	--	--	--	--	--	--
novel.223	NW_018742222.1	411614	412824	-	--	--	--	--	--	--	--	--
novel.2942	NW_018743574.1	4393708	4394538	.	--	--	hypothetical protein LSAT_5X16200 [Lactuca sativa]	--	SubName: Full=Uncharacterized protein {ECO:0000313|EMBL:PKU62887.1};	--	--	--
novel.1894	NW_018743021.1	1048735	1050350	-	--	--	uncharacterized protein LOC110685176 [Chenopodium quinoa]	--	SubName: Full=Uncharacterized protein {ECO:0000313|EMBL:KNA16233.1};	--	--	PF06810.11:Phage minor structural protein GP20
novel.1678	NW_018742918.1	2533	15104	-	K15718 linoleate 9S-lipoxygenase [EC:1.13.11.58] | (RefSeq) probable linoleate 9S-lipoxygenase 5 (A)	ko00591: Linoleic acid metabolism	uncharacterized protein LOC110738160 [Chenopodium quinoa]	--	SubName: Full=Uncharacterized protein {ECO:0000313|EMBL:ACY01934.1};	FOG: Transposon-encoded proteins with TYA, reverse transcriptase, integrase domains in various combinations	GO:0015074,DNA integration; GO:0008270,zinc ion binding; GO:0003676,nucleic acid binding	PF00665.26:Integrase core domain
novel.4170	NW_018744268.1	3843092	3843550	.	K15718 linoleate 9S-lipoxygenase [EC:1.13.11.58] | (RefSeq) probable linoleate 9S-lipoxygenase 4 (A)	ko00591: Linoleic acid metabolism	uncharacterized protein LOC110706439 [Chenopodium quinoa]	--	SubName: Full=Uncharacterized protein {ECO:0000313|EMBL:KFK21940.1};	FOG: Transposon-encoded proteins with TYA, reverse transcriptase, integrase domains in various combinations	--	--
novel.5806	NW_018745281.1	402963	403937	.	K00799 glutathione S-transferase [EC:2.5.1.18] | (RefSeq) uncharacterized protein LOC110786294 (A)	ko00480: Glutathione metabolism	uncharacterized protein LOC110692199 [Chenopodium quinoa]	--	SubName: Full=Uncharacterized protein {ECO:0000313|EMBL:CCA66040.1};	FOG: Reverse transcriptase	GO:0003676,nucleic acid binding	PF13456.6:Reverse transcriptase-like
novel.5133	NW_018744874.1	2483124	2485226	-	--	--	uncharacterized protein LOC110718996 [Chenopodium quinoa]	--	SubName: Full=Uncharacterized protein {ECO:0000313|EMBL:KNA10552.1};	--	--	--
novel.622	NW_018742415.1	1488531	1508287	+	K01537 Ca2+-transporting ATPase [EC:3.6.3.8] | (RefSeq) calcium-transporting ATPase 12, plasma membrane-type-like (A)	--	uncharacterized protein LOC110682705 [Chenopodium quinoa]	--	SubName: Full=Uncharacterized protein {ECO:0000313|EMBL:CAN78544.1};	--	--	PF03732.17:Retrotransposon gag protein
novel.4724	NW_018744626.1	4148890	4151853	+	K06943 nucleolar GTP-binding protein | (RefSeq) uncharacterized protein LOC108835530 (A)	ko03008: Ribosome biogenesis in eukaryotes	uncharacterized protein LOC110724055 [Chenopodium quinoa]	--	SubName: Full=Uncharacterized protein {ECO:0000313|EMBL:KNA15232.1};	FOG: Reverse transcriptase	GO:0004523,RNA-DNA hybrid ribonuclease activity; GO:0003676,nucleic acid binding	PF13966.6:zinc-binding in reverse transcriptase
novel.5831	NW_018745281.1	3550119	3553437	-	K14638 solute carrier family 15 (peptide/histidine transporter), member 3/4 | (RefSeq) protein NRT1/ PTR FAMILY 4.6-like (A)	--	uncharacterized protein LOC110714616 [Chenopodium quinoa]	--	SubName: Full=uncharacterized protein LOC103699369 {ECO:0000313|RefSeq:XP_017696554.1};	FOG: Transposon-encoded proteins with TYA, reverse transcriptase, integrase domains in various combinations	--	PF03732.17:Retrotransposon gag protein
novel.2774	NW_018743457.1	17693	20878	-	--	--	--	--	--	--	--	--
novel.5230	NW_018744949.1	1559849	1562033	+	--	--	uncharacterized protein LOC110711474 [Chenopodium quinoa]	--	SubName: Full=Uncharacterized protein {ECO:0000313|EMBL:KNA07031.1}; Flags: Fragment;	--	--	--
novel.4520	NW_018744517.1	2423032	2423561	.	--	--	transcription factor bHLH117-like [Chenopodium quinoa]	--	SubName: Full=Uncharacterized protein {ECO:0000313|EMBL:KNA22329.1};	--	GO:0046983,protein dimerization activity	PF06003.12:Survival motor neuron protein (SMN)
novel.2977	NW_018743593.1	561852	562170	.	K09422 transcription factor MYB, plant | (RefSeq) transcription factor MYB51-like (A)	--	uncharacterized protein LOC110716751 [Chenopodium quinoa]	RecName: Full=Putative ribonuclease H protein At1g65750; EC=3.1.26.4;	SubName: Full=Uncharacterized protein {ECO:0000313|EMBL:CCA66036.1};	FOG: Reverse transcriptase	GO:0046872,metal ion binding; GO:0004523,RNA-DNA hybrid ribonuclease activity; GO:0003676,nucleic acid binding	--
novel.3566	NW_018743946.1	2009184	2010265	.	--	--	--	--	--	--	--	--
novel.3039	NW_018743649.1	1259057	1261059	-	K01537 Ca2+-transporting ATPase [EC:3.6.3.8] | (RefSeq) calcium-transporting ATPase 12, plasma membrane-type-like (A)	--	uncharacterized protein LOC110696901 [Chenopodium quinoa]	--	SubName: Full=Putative retrotransposon gag domain, Aspartic peptidase domain protein {ECO:0000313|EMBL:OTG24154.1};	FOG: Transposon-encoded proteins with TYA, reverse transcriptase, integrase domains in various combinations	GO:0004190,aspartic-type endopeptidase activity	PF03732.17:Retrotransposon gag protein
novel.4591	NW_018744582.1	1800941	1801338	.	--	--	--	--	--	--	--	--
novel.4565	NW_018744560.1	301822	305234	+	K03245 translation initiation factor 3 subunit J | (RefSeq) uncharacterized protein LOC110681914 (A)	ko03013: RNA transport	uncharacterized protein LOC110733723 [Chenopodium quinoa]	RecName: Full=Retrovirus-related Pol polyprotein from transposon TNT 1-94; Includes: RecName: Full=Protease; EC=3.4.23.-; Includes: RecName: Full=Reverse transcriptase; EC=2.7.7.49; Includes: RecName: Full=Endonuclease;	SubName: Full=Retrovirus-related Pol polyprotein from transposon TNT 1-94 {ECO:0000313|EMBL:KYP64173.1}; Flags: Fragment;	FOG: Transposon-encoded proteins with TYA, reverse transcriptase, integrase domains in various combinations	GO:0004519,endonuclease activity; GO:0015074,DNA integration; GO:0004190,aspartic-type endopeptidase activity; GO:0008270,zinc ion binding; GO:0003676,nucleic acid binding; GO:0003964,RNA-directed DNA polymerase activity	PF13976.6:GAG-pre-integrase domain
novel.421	NW_018742329.1	5004181	5004462	.	--	--	--	--	--	--	--	--
novel.6285	NW_018745540.1	271901	272267	.	--	--	--	--	--	--	--	--
novel.412	NW_018742329.1	4488579	4492022	-	--	--	hypothetical protein BVRB_1g009880 [Beta vulgaris subsp. vulgaris]	--	SubName: Full=Uncharacterized protein {ECO:0000313|EMBL:KNA02738.1}; Flags: Fragment;	--	--	--
novel.197	NW_018742205.1	5978960	5979287	.	--	--	--	--	--	--	--	--
novel.3252	NW_018743828.1	760284	760908	-	--	--	--	--	--	--	--	--
novel.5025	NW_018744790.1	1286028	1287979	+	K03515 DNA repair protein REV1 [EC:2.7.7.-] | (RefSeq) uncharacterized protein LOC107894697 (A)	--	uncharacterized protein LOC110730780 [Chenopodium quinoa]	RecName: Full=Retrovirus-related Pol polyprotein from transposon RE1; AltName: Full=Retro element 1 {ECO:0000303|PubMed:10689195}; Short=AtRE1 {ECO:0000303|PubMed:10689195}; Includes: RecName: Full=Protease RE1; EC=3.4.23.-; Includes: RecName: Full=Reverse transcriptase RE1; EC=2.7.7.49; Includes: RecName: Full=Endonuclease RE1;	SubName: Full=Retrovirus-related Pol polyprotein from transposon TNT 1-94 {ECO:0000313|EMBL:KYP63760.1};	FOG: Transposon-encoded proteins with TYA, reverse transcriptase, integrase domains in various combinations	GO:0006310,DNA recombination; GO:0004519,endonuclease activity; GO:0015074,DNA integration; GO:0004190,aspartic-type endopeptidase activity; GO:0003676,nucleic acid binding; GO:0003964,RNA-directed DNA polymerase activity; GO:0046872,metal ion binding	PF00665.26:Integrase core domain
novel.5486	NW_018745024.1	9783932	9784371	.	--	--	--	--	--	--	--	--
novel.3152	NW_018743783.1	1087695	1088069	.	--	--	--	--	--	--	--	--
novel.3357	NW_018743863.1	1988020	1989189	-	--	--	PREDICTED: uncharacterized protein LOC104890629 [Beta vulgaris subsp. vulgaris]	--	SubName: Full=Uncharacterized protein {ECO:0000313|EMBL:KJB25223.1};	--	GO:0016021,integral component of membrane	--
novel.4702	NW_018744626.1	1856626	1856850	.	K11650 SWI/SNF-related matrix-associated actin-dependent regulator of chromatin subfamily D | (RefSeq) SWI/SNF complex component SNF12 homolog (A)	--	PREDICTED: uncharacterized protein LOC104884079 [Beta vulgaris subsp. vulgaris]	--	SubName: Full=Uncharacterized protein {ECO:0000313|EMBL:CCA66044.1};	FOG: Reverse transcriptase	GO:0003676,nucleic acid binding	--
novel.4352	NW_018744369.1	877908	880247	.	K19984 exocyst complex component 5 | (RefSeq) uncharacterized protein LOC113272286 (A)	--	putative transposase [Dianthus caryophyllus]	RecName: Full=Putative AC transposase; AltName: Full=ORFA;	SubName: Full=Putative transposase {ECO:0000313|EMBL:BAN05298.1};	Tam3-transposase (Ac family)	GO:0006310,DNA recombination; GO:0046983,protein dimerization activity; GO:0032196,transposition; GO:0003677,DNA binding	PF05699.14:hAT family C-terminal dimerisation region
novel.4772	NW_018744633.1	5989684	5990104	.	--	--	--	--	--	--	--	--
novel.678	NW_018742418.1	4720584	4721176	.	--	--	--	--	--	--	--	--
novel.5232	NW_018744949.1	2612952	2615007	.	--	--	hypothetical protein BVRB_7g165340 [Beta vulgaris subsp. vulgaris]	--	SubName: Full=Uncharacterized protein {ECO:0000313|EMBL:KMT10967.1};	--	GO:0004040,amidase activity	--
novel.2152	NW_018743175.1	5540855	5541308	.	--	--	Regulator of rDNA transcription protein 15 [Capsicum baccatum]	--	SubName: Full=Regulator of rDNA transcription protein 15 {ECO:0000313|EMBL:PHT25216.1};	--	--	--
novel.4624	NW_018744593.1	3345932	3346914	.	--	--	hypothetical protein BVRB_9g210470 [Beta vulgaris subsp. vulgaris]	--	SubName: Full=Uncharacterized protein {ECO:0000313|EMBL:KNA09866.1};	--	--	--
novel.4966	NW_018744722.1	913763	914672	.	--	--	--	--	--	--	--	--
novel.1587	NW_018742899.1	838196	838409	.	K12874 intron-binding protein aquarius | (RefSeq) LOW QUALITY PROTEIN: intron-binding protein aquarius-like (A)	ko03040: Spliceosome	PREDICTED: uncharacterized protein LOC108982175, partial [Juglans regia]	--	SubName: Full=uncharacterized protein LOC108982175 {ECO:0000313|RefSeq:XP_018809015.1};	FOG: Reverse transcriptase	--	PF00078.27:Reverse transcriptase (RNA-dependent DNA polymerase)
novel.5999	NW_018745410.1	3507367	3507848	.	K21596 calmodulin-binding transcription activator | (RefSeq) uncharacterized LOC107794376 (A)	--	F-box protein CPR30-like [Chenopodium quinoa]	RecName: Full=F-box/kelch-repeat protein At3g23880;	SubName: Full=Uncharacterized protein {ECO:0000313|EMBL:KNA13773.1};	--	GO:0005634,nucleus; GO:0004842,ubiquitin-protein transferase activity; GO:0031146,SCF-dependent proteasomal ubiquitin-dependent protein catabolic process	--
novel.3789	NW_018744072.1	2119154	2119415	.	--	--	--	--	--	--	--	--
novel.5394	NW_018745003.1	2340252	2340956	.	--	--	--	--	--	--	--	--
novel.2275	NW_018743212.1	282542	282994	.	--	--	--	--	--	--	--	--
novel.4037	NW_018744167.1	1020179	1020462	.	--	--	uncharacterized protein LOC110728740 [Chenopodium quinoa]	--	SubName: Full=Uncharacterized protein {ECO:0000313|EMBL:PKA45797.1};	--	--	PF13952.6:Domain of unknown function (DUF4216)
novel.4296	NW_018744348.1	839259	840360	-	--	--	uncharacterized protein LOC110712998 [Chenopodium quinoa]	--	--	--	--	--
novel.6499	NW_018745684.1	6456910	6457222	.	--	--	--	--	--	--	--	--
novel.4364	NW_018744388.1	1934	2596	.	--	--	--	--	--	--	--	--
novel.3222	NW_018743812.1	257075	259531	+	--	--	--	--	--	--	--	--
novel.2434	NW_018743285.1	2300390	2300689	.	--	--	--	--	--	--	--	--
novel.4408	NW_018744469.1	377000	377227	.	--	--	--	--	--	--	--	--
novel.1443	NW_018742810.1	1384781	1385227	.	--	--	--	--	--	--	--	--
novel.1826	NW_018742980.1	1137555	1138603	.	--	--	--	--	--	--	--	--
novel.3099	NW_018743697.1	171302	171922	.	--	--	--	--	--	--	--	--
novel.4191	NW_018744284.1	2702313	2703349	.	--	--	--	--	--	--	--	--
novel.882	NW_018742484.1	4740309	4740864	.	--	--	--	--	--	--	--	--
novel.3830	NW_018744080.1	3784544	3785005	-	--	--	--	--	--	--	--	--
novel.3874	NW_018744092.1	4711442	4714366	.	--	--	hypothetical protein GLYMA_13G021700, partial [Glycine max]	--	SubName: Full=Uncharacterized protein {ECO:0000313|EMBL:KRH17852.1}; Flags: Fragment;	FOG: Zn-finger	--	--
novel.1082	NW_018742616.1	1863415	1863707	.	--	--	--	--	--	--	--	--
novel.251	NW_018742241.1	269571	271237	-	--	--	--	--	--	--	--	--
novel.1657	NW_018742914.1	5000875	5001335	.	--	--	--	--	--	--	--	--
novel.4780	NW_018744633.1	6972955	6977040	+	--	--	hypothetical protein SOVF_134570 [Spinacia oleracea]	--	SubName: Full=Uncharacterized protein {ECO:0000313|EMBL:KNA11518.1};	--	--	--
novel.1652	NW_018742914.1	3325795	3326325	.	--	--	--	--	--	--	--	--
novel.5960	NW_018745395.1	267774	268548	.	--	--	PREDICTED: cytochrome c biogenesis CcmF C-terminal-like mitochondrial protein [Solanum pennellii]	RecName: Full=Cytochrome c biogenesis CcmF C-terminal-like mitochondrial protein {ECO:0000305}; AltName: Full=Cytochrome c biogenesis orf452 {ECO:0000312|EMBL:CAA69763.3};	SubName: Full=Uncharacterized protein {ECO:0000313|EMBL:CBX24996.1};	--	GO:0005743,mitochondrial inner membrane; GO:0016021,integral component of membrane; GO:0017004,cytochrome complex assembly	PF16327.5:Cytochrome c-type biogenesis protein CcmF C-terminal
novel.3212	NW_018743792.1	7175119	7176271	-	K23518 O-acetyl-ADP-ribose deacetylase [EC:3.1.1.106] | (RefSeq) uncharacterized protein LOC110704467 (A)	--	uncharacterized protein LOC110704467 [Chenopodium quinoa]	--	--	--	--	--
novel.1427	NW_018742798.1	2940181	2941390	-	--	--	--	--	--	--	--	--
novel.2283	NW_018743212.1	747140	747554	.	--	--	--	--	--	--	--	--
novel.5779	NW_018745249.1	250	1513	+	--	--	hypothetical protein SOVF_037480 [Spinacia oleracea]	--	SubName: Full=Uncharacterized protein {ECO:0000313|EMBL:KNA22056.1};	--	--	--
novel.6212	NW_018745485.1	392950	393542	.	--	--	--	--	--	--	--	--
novel.6493	NW_018745684.1	5816872	5817286	.	--	--	PREDICTED: VQ motif-containing protein 4-like isoform X3 [Malus domestica]	RecName: Full=VQ motif-containing protein 4 {ECO:0000303|PubMed:22535423}; Short=AtVQ4 {ECO:0000303|PubMed:22535423}; AltName: Full=MPK3/6-targeted VQ-motif-containing protein 1 {ECO:0000303|PubMed:24750137};	SubName: Full=VQ motif-containing protein 4 {ECO:0000313|RefSeq:XP_014517843.1};	--	GO:0006952,defense response; GO:0005634,nucleus; GO:0043433,negative regulation of DNA-binding transcription factor activity; GO:0051245,negative regulation of cellular defense response	PF05678.14:VQ motif
novel.6184	NW_018745461.1	1567228	1568626	.	K12120 phytochrome A | (RefSeq) phytochrome A1-like (A)	ko04712: Circadian rhythm - plant	uncharacterized protein LOC110776240 [Spinacia oleracea]	RecName: Full=Putative ribonuclease H protein At1g65750; EC=3.1.26.4;	SubName: Full=Reverse transcriptase zinc-binding domain {ECO:0000313|EMBL:OVA03939.1};	FOG: Reverse transcriptase	GO:0046872,metal ion binding; GO:0004523,RNA-DNA hybrid ribonuclease activity; GO:0003676,nucleic acid binding	PF13966.6:zinc-binding in reverse transcriptase
novel.1418	NW_018742798.1	958608	958821	.	--	--	--	--	--	--	--	--
novel.4133	NW_018744239.1	9646445	9648107	+	K03246 translation initiation factor 3 subunit I | (RefSeq) eukaryotic translation initiation factor 3 subunit I-like isoform X1 (A)	ko03013: RNA transport	probable LRR receptor-like serine/threonine-protein kinase At1g51820 [Chenopodium quinoa]	RecName: Full=Senescence-induced receptor-like serine/threonine-protein kinase; AltName: Full=FLG22-induced receptor-like kinase 1; Flags: Precursor;	SubName: Full=Leaf senescence-associated receptor-like protein kinase {ECO:0000313|EMBL:EPS67200.1}; Flags: Fragment;	--	GO:0004674,protein serine/threonine kinase activity; GO:0016021,integral component of membrane; GO:0042742,defense response to bacterium; GO:0005524,ATP binding	PF00069.25:Protein kinase domain
novel.6057	NW_018745419.1	1	2190	-	--	--	TSL-kinase interacting protein 1-like isoform X3 [Chenopodium quinoa]	RecName: Full=TSL-kinase interacting protein 1; AltName: Full=Myb-related protein TKI1;	SubName: Full=Uncharacterized protein {ECO:0000313|EMBL:KNA22481.1};	Polycomb-group transcriptional regulator	GO:0006355,regulation of transcription, DNA-templated; GO:0005634,nucleus; GO:0003682,chromatin binding; GO:0006351,transcription, DNA-templated; GO:0003677,DNA binding	--
novel.5416	NW_018745003.1	5136862	5137552	.	--	--	uncharacterized protein LOC110711368 [Chenopodium quinoa]	--	SubName: Full=Uncharacterized protein {ECO:0000313|EMBL:KNA16922.1};	--	--	--
novel.663	NW_018742418.1	3154485	3155129	.	--	--	--	--	--	--	--	--
novel.2990	NW_018743593.1	1615202	1615702	.	--	--	--	--	--	--	--	--
novel.5630	NW_018745105.1	2917166	2917724	.	--	--	--	--	--	--	--	--
novel.1172	NW_018742673.1	16775	18103	.	--	--	uncharacterized protein LOC110722338 [Chenopodium quinoa]	--	--	--	--	--
novel.2250	NW_018743206.1	523822	524209	.	--	--	uncharacterized protein LOC110697345 [Chenopodium quinoa]	--	SubName: Full=Uncharacterized protein {ECO:0000313|EnsemblPlants:GLYMA15G21480.1};	--	--	PF02992.14:Transposase family tnp2
novel.2808	NW_018743503.1	2978220	2980140	.	K13420 LRR receptor-like serine/threonine-protein kinase FLS2 [EC:2.7.11.1] | (RefSeq) LRR receptor-like serine/threonine-protein kinase FLS2 (A)	ko04016: MAPK signaling pathway - plant; ko04626: Plant-pathogen interaction	MDIS1-interacting receptor like kinase 2-like [Spinacia oleracea]	RecName: Full=DNA damage-repair/toleration protein DRT100; Flags: Precursor;	SubName: Full=Uncharacterized protein {ECO:0000313|EMBL:KNA24247.1};	FOG: Leucine rich repeat	GO:0006281,DNA repair; GO:0009507,chloroplast; GO:0000166,nucleotide binding	PF13855.6:Leucine rich repeat
novel.3070	NW_018743691.1	523587	524380	-	K12813 pre-mRNA-splicing factor ATP-dependent RNA helicase DHX16 [EC:3.6.4.13] | (RefSeq) pre-mRNA-splicing factor ATP-dependent RNA helicase DEAH1 isoform X1 (A)	ko03040: Spliceosome	pre-mRNA-splicing factor ATP-dependent RNA helicase DEAH1-like [Ananas comosus]	--	SubName: Full=Uncharacterized protein {ECO:0000313|EnsemblPlants:GSMUA_Achr4P23380_001};	--	--	--
novel.3288	NW_018743850.1	4694365	4698100	-	K18730 PERQ amino acid-rich with GYF domain-containing protein | (RefSeq) hypothetical protein isoform A (A)	--	uncharacterized protein LOC110721050 [Chenopodium quinoa]	--	SubName: Full=Uncharacterized protein {ECO:0000313|EMBL:KNA16404.1};	--	GO:0016021,integral component of membrane	--
novel.4919	NW_018744704.1	4605837	4609779	-	K01537 Ca2+-transporting ATPase [EC:3.6.3.8] | (RefSeq) calcium-transporting ATPase 12, plasma membrane-type-like (A)	--	uncharacterized protein LOC110682705 [Chenopodium quinoa]	--	SubName: Full=Putative retrotransposon gag domain, Aspartic peptidase domain protein {ECO:0000313|EMBL:OTG24154.1};	--	GO:0004190,aspartic-type endopeptidase activity	PF03732.17:Retrotransposon gag protein
novel.4314	NW_018744367.1	1570484	1573694	+	K22071 ferredoxin-2, mitochondrial | (RefSeq) adrenodoxin-like protein 2, mitochondrial (A)	--	uncharacterized protein LOC110711474 [Chenopodium quinoa]	--	SubName: Full=Uncharacterized protein {ECO:0000313|EMBL:KNA07031.1}; Flags: Fragment;	FOG: Transposon-encoded proteins with TYA, reverse transcriptase, integrase domains in various combinations	--	PF03732.17:Retrotransposon gag protein
novel.6478	NW_018745684.1	2935152	2938405	+	--	--	uncharacterized protein LOC110712031 [Chenopodium quinoa]	--	--	--	--	--
novel.1107	NW_018742630.1	326149	326371	.	--	--	--	--	--	--	--	--
novel.24	NW_018742204.1	6598858	6600150	+	--	--	--	--	--	--	--	--
novel.4365	NW_018744394.1	668787	701302	+	K07393 glutathionyl-hydroquinone reductase [EC:1.8.5.7] | (RefSeq) uncharacterized protein LOC110775499 (A)	--	uncharacterized protein LOC110777431 [Spinacia oleracea]	RecName: Full=Protein MAIN-LIKE 1 {ECO:0000303|PubMed:24635680};	SubName: Full=Uncharacterized protein {ECO:0000313|EMBL:KMS95922.1};	FOG: Transposon-encoded proteins with TYA, reverse transcriptase, integrase domains in various combinations	GO:0008483,transaminase activity; GO:0016458,gene silencing; GO:0005634,nucleus; GO:0010082,regulation of root meristem growth; GO:0010073,meristem maintenance	PF17919.1:RNase H-like domain found in reverse transcriptase
novel.4734	NW_018744626.1	4932117	4933785	+	--	--	uncharacterized protein LOC110726404 [Chenopodium quinoa]	--	SubName: Full=Uncharacterized protein {ECO:0000313|EMBL:KNA03925.1};	--	GO:0016021,integral component of membrane	--
novel.1100	NW_018742616.1	4283996	4284210	.	--	--	uncharacterized protein LOC110694306 [Chenopodium quinoa]	--	SubName: Full=Uncharacterized protein {ECO:0000313|EMBL:KNA12770.1};	--	--	--
novel.4917	NW_018744704.1	3985036	3990059	+	K19984 exocyst complex component 5 | (RefSeq) uncharacterized protein LOC113272286 (A)	--	PREDICTED: zinc finger BED domain-containing protein RICESLEEPER 2 [Beta vulgaris subsp. vulgaris]	RecName: Full=Putative AC transposase; AltName: Full=ORFA;	SubName: Full=Uncharacterized protein {ECO:0000313|EMBL:KMS97927.1};	Tam3-transposase (Ac family)	GO:0006310,DNA recombination; GO:0046983,protein dimerization activity; GO:0032196,transposition; GO:0003677,DNA binding	PF05699.14:hAT family C-terminal dimerisation region
novel.1985	NW_018743050.1	1926684	1927332	.	--	--	--	--	--	--	--	--
novel.5731	NW_018745190.1	125389	125813	.	K11649 SWI/SNF related-matrix-associated actin-dependent regulator of chromatin subfamily C | (RefSeq) F-box and associated interaction domain protein (A)	--	F-box protein CPR30-like [Chenopodium quinoa]	RecName: Full=F-box protein CPR1; AltName: Full=Protein CONSTITUTIVE EXPRESSER OF PR GENES 1; AltName: Full=Protein CONSTITUTIVE EXPRESSER OF PR GENES 30 {ECO:0000303|PubMed:19682297};	SubName: Full=Uncharacterized protein {ECO:0000313|EMBL:KNA24179.1};	--	GO:0005737,cytoplasm; GO:0005634,nucleus; GO:0031146,SCF-dependent proteasomal ubiquitin-dependent protein catabolic process; GO:0009626,plant-type hypersensitive response; GO:0031348,negative regulation of defense response; GO:0042177,negative regulation of protein catabolic process; GO:0004842,ubiquitin-protein transferase activity	PF00646.33:F-box domain
novel.2395	NW_018743252.1	11407108	11456648	-	K06943 nucleolar GTP-binding protein | (RefSeq) uncharacterized protein LOC108835530 (A)	ko03008: Ribosome biogenesis in eukaryotes	uncharacterized protein LOC110738187 [Chenopodium quinoa]	RecName: Full=Uncharacterized mitochondrial protein AtMg01250; AltName: Full=ORF102;	SubName: Full=Uncharacterized protein {ECO:0000313|EMBL:CCA66020.1};	FOG: Reverse transcriptase	GO:0005739,mitochondrion	PF13966.6:zinc-binding in reverse transcriptase
novel.1966	NW_018743047.1	2373244	2373526	.	--	--	--	--	--	--	--	--
novel.4420	NW_018744469.1	3362753	3363155	.	--	--	--	--	--	--	--	--
novel.2837	NW_018743510.1	2434638	2435237	.	--	--	--	--	--	--	--	--
novel.3370	NW_018743880.1	1627631	1628064	.	--	--	--	--	--	--	--	--
novel.2764	NW_018743448.1	1601251	1602598	.	K20195 vacuolar fusion protein MON1 | (RefSeq) vacuolar fusion protein MON1 homolog (A)	--	vacuolar fusion protein MON1 homolog [Chenopodium quinoa]	--	SubName: Full=Uncharacterized protein {ECO:0000313|EMBL:KNA14501.1};	--	--	--
novel.5471	NW_018745024.1	7922683	7923047	.	--	--	--	--	--	--	--	--
novel.2301	NW_018743212.1	2972703	2972992	.	--	--	--	--	--	--	--	--
novel.475	NW_018742345.1	8672638	8673133	.	--	--	--	--	--	--	--	--
novel.899	NW_018742484.1	7405399	7406985	+	--	--	--	--	--	--	--	--
novel.6150	NW_018745454.1	3922976	3923266	.	K22794 flavonol-3-O-glucoside/galactoside glucosyltransferase [EC:2.4.1.239 2.4.1.-] | (RefSeq) UDP-glycosyltransferase 79B30-like (A)	ko00944: Flavone and flavonol biosynthesis	uncharacterized protein LOC110685744 [Chenopodium quinoa]	--	SubName: Full=Uncharacterized protein {ECO:0000313|EMBL:KNA19524.1};	FOG: Reverse transcriptase	GO:0004523,RNA-DNA hybrid ribonuclease activity; GO:0003676,nucleic acid binding; GO:0008270,zinc ion binding	--
novel.2702	NW_018743391.1	181057	181277	.	--	--	uncharacterized protein LOC110732699 [Chenopodium quinoa]	--	SubName: Full=Uncharacterized protein {ECO:0000313|EMBL:KNA15565.1};	--	--	--
novel.161	NW_018742205.1	981578	981899	.	--	--	uncharacterized protein LOC110728660 [Chenopodium quinoa]	--	--	--	--	--
novel.2631	NW_018743331.1	9147272	9147529	.	--	--	--	--	--	--	--	--
novel.5774	NW_018745248.1	2192384	2195404	+	K10609 cullin 4 | (RefSeq) cullin-4 (A)	ko03420: Nucleotide excision repair; ko04120: Ubiquitin mediated proteolysis	uncharacterized protein LOC110784800 [Spinacia oleracea]	--	SubName: Full=Uncharacterized protein {ECO:0000313|EMBL:CCA66020.1};	FOG: Reverse transcriptase	GO:0003676,nucleic acid binding	--
novel.1529	NW_018742861.1	1382123	1382333	.	--	--	--	--	--	--	--	--
novel.6481	NW_018745684.1	3271022	3275441	-	--	--	uncharacterized protein LOC110788901 [Spinacia oleracea]	--	SubName: Full=Uncharacterized protein {ECO:0000313|EMBL:KNA06919.1};	--	GO:0009642,response to light intensity	--
novel.3259	NW_018743850.1	593206	594176	+	--	--	--	--	--	--	--	--
novel.299	NW_018742263.1	4535116	4539984	-	K14442 ATP-dependent RNA helicase DHX36 [EC:3.6.4.13] | (RefSeq) DExH-box ATP-dependent RNA helicase DExH3-like (A)	ko03018: RNA degradation	DExH-box ATP-dependent RNA helicase DExH3-like [Chenopodium quinoa]	--	--	--	--	--
novel.4231	NW_018744301.1	597293	599617	-	K11643 chromodomain-helicase-DNA-binding protein 4 [EC:3.6.4.12] | (RefSeq) CHD3-type chromatin-remodeling factor PICKLE-like (A)	--	uncharacterized protein LOC110682852 [Chenopodium quinoa]	--	SubName: Full=Uncharacterized protein {ECO:0000313|EMBL:CCA66040.1};	FOG: Reverse transcriptase	GO:0003676,nucleic acid binding	PF13966.6:zinc-binding in reverse transcriptase
novel.1206	NW_018742684.1	2911194	2911899	.	K14677 aminoacylase [EC:3.5.1.14] | (RefSeq) uncharacterized protein LOC107892630 (A)	ko00220: Arginine biosynthesis; ko01210: 2-Oxocarboxylic acid metabolism; ko01230: Biosynthesis of amino acids	uncharacterized protein LOC110776679 [Spinacia oleracea]	--	SubName: Full=Uncharacterized protein {ECO:0000313|EMBL:CCA66040.1};	FOG: Reverse transcriptase	GO:0003676,nucleic acid binding	--
novel.823	NW_018742471.1	44363	44740	.	--	--	--	--	--	--	--	--
novel.6416	NW_018745650.1	2933963	2948550	+	K19984 exocyst complex component 5 | (RefSeq) uncharacterized protein LOC113272286 (A)	--	PREDICTED: zinc finger BED domain-containing protein RICESLEEPER 2 [Beta vulgaris subsp. vulgaris]	RecName: Full=Putative AC transposase; AltName: Full=ORFA;	SubName: Full=Uncharacterized protein {ECO:0000313|EMBL:KMS97927.1};	Tam3-transposase (Ac family)	GO:0006310,DNA recombination; GO:0046983,protein dimerization activity; GO:0032196,transposition; GO:0003677,DNA binding	PF05699.14:hAT family C-terminal dimerisation region
novel.470	NW_018742345.1	5650996	5653926	+	K09250 cellular nucleic acid-binding protein | (RefSeq) DNA-binding protein HEXBP-like (A)	--	uncharacterized protein LOC110688368 [Chenopodium quinoa]	--	SubName: Full=Ras-related protein RABA2a {ECO:0000313|EMBL:PKA51241.1};	--	--	--
novel.3352	NW_018743863.1	806378	806830	.	--	--	--	--	--	--	--	--
novel.3833	NW_018744080.1	5150522	5151661	-	--	--	--	--	--	--	--	--
novel.4644	NW_018744603.1	437934	440026	+	--	--	uncharacterized protein LOC110716148 [Chenopodium quinoa]	--	--	--	--	--
novel.3898	NW_018744100.1	313046	313623	.	--	--	--	--	--	--	--	--
novel.871	NW_018742484.1	3109731	3110188	.	--	--	--	--	--	--	--	--
novel.5912	NW_018745323.1	1947594	1947800	.	--	--	--	--	--	--	--	--
novel.4521	NW_018744537.1	337855	338263	.	--	--	--	--	--	--	--	--
novel.2115	NW_018743162.1	35770	36067	.	--	--	PREDICTED: uncharacterized protein LOC103933717 [Pyrus x bretschneideri]	--	SubName: Full=Uncharacterized protein {ECO:0000313|EMBL:KMS94209.1};	--	--	--
novel.1059	NW_018742607.1	205580	206183	.	--	--	--	--	--	--	--	--
novel.553	NW_018742390.1	5718806	5722450	-	K20293 conserved oligomeric Golgi complex subunit 6 | (RefSeq) conserved oligomeric Golgi complex subunit 6-like (A)	--	conserved oligomeric Golgi complex subunit 6-like [Chenopodium quinoa]	--	SubName: Full=Uncharacterized protein {ECO:0000313|EMBL:KNA16792.1};	Uncharacterized conserved protein	GO:0006891,intra-Golgi vesicle-mediated transport; GO:0017119,Golgi transport complex	--
novel.659	NW_018742418.1	2916853	2917323	.	--	--	--	--	--	--	--	--
novel.3525	NW_018743937.1	1386688	1387194	.	--	--	--	--	--	--	--	--
novel.1607	NW_018742903.1	939968	940352	.	--	--	--	--	--	--	--	--
novel.37	NW_018742204.1	10084150	10084356	.	--	--	--	--	--	--	--	--
novel.3989	NW_018744147.1	40462	41084	.	--	--	--	--	--	--	--	--
novel.1727	NW_018742951.1	7310599	7310798	.	--	--	cytochrome c maturase subunit C (mitochondrion) [Forestiera isabelae]	RecName: Full=Putative cytochrome c biosynthesis ccmC-like mitochondrial protein; AltName: Full=ABC transporter I family member 3; Short=ABC transporter ABCI.3; Short=AtABCI3;	SubName: Full=Cytochrome c maturase subunit C {ECO:0000313|EMBL:AUB30741.1};	--	GO:0015232,heme transporter activity; GO:0020037,heme binding; GO:0015886,heme transport; GO:0017004,cytochrome complex assembly; GO:0031966,mitochondrial membrane; GO:0005886,plasma membrane; GO:0016021,integral component of membrane; GO:0055114,oxidation-reduction process	PF01578.20:Cytochrome C assembly protein
novel.4942	NW_018744718.1	1101260	1102099	-	--	--	uncharacterized protein LOC110698893 [Chenopodium quinoa]	--	SubName: Full=Uncharacterized protein {ECO:0000313|EMBL:KNA15129.1};	--	--	PF05553.11:Cotton fibre expressed protein
novel.157	NW_018742205.1	679071	679589	.	K14834 nucleolar complex protein 3 | (RefSeq) nucleolar complex protein 3 homolog isoform X1 (A)	--	hypothetical protein SOVF_087840 [Spinacia oleracea]	RecName: Full=Transcription repressor OFP8; AltName: Full=Ovate family protein 8; Short=AtOFP8;	SubName: Full=Uncharacterized protein {ECO:0000313|EMBL:KNA16588.1};	--	GO:0005634,nucleus; GO:0045892,negative regulation of transcription, DNA-templated; GO:0006351,transcription, DNA-templated	PF04844.13:Transcriptional repressor, ovate
novel.467	NW_018742345.1	5079294	5080620	-	--	--	--	--	--	--	--	--
novel.2585	NW_018743331.1	456322	458021	+	--	--	--	--	--	--	--	--
novel.1307	NW_018742738.1	1769216	1770298	.	--	--	--	--	--	--	--	--
novel.810	NW_018742461.1	4411322	4412937	+	--	--	hypothetical protein SOVF_175760 [Spinacia oleracea]	--	SubName: Full=Uncharacterized protein {ECO:0000313|EMBL:KNA07016.1};	--	--	--
novel.1455	NW_018742815.1	738856	741954	.	--	--	hypothetical protein BVRB_8g193810 isoform A [Beta vulgaris subsp. vulgaris]	--	--	--	--	--
novel.446	NW_018742329.1	7590459	7590712	.	--	--	--	--	--	--	--	--
novel.3205	NW_018743792.1	4183973	4185555	.	--	--	--	--	--	--	--	--
novel.4986	NW_018744745.1	2111054	2112050	-	K02146 V-type H+-transporting ATPase subunit d | (RefSeq) V-type proton ATPase subunit d2-like (A)	ko00190: Oxidative phosphorylation; ko04145: Phagosome	PREDICTED: V-type proton ATPase subunit d2-like [Malus domestica]	RecName: Full=V-type proton ATPase subunit d1; Short=V-ATPase subunit d1; AltName: Full=Vacuolar H(+)-ATPase subunit d isoform 1; AltName: Full=Vacuolar proton pump subunit d1;	SubName: Full=Uncharacterized protein {ECO:0000313|EMBL:PIA62548.1};	Vacuolar H+-ATPase V0 sector, subunit d	GO:0005794,Golgi apparatus; GO:0000325,plant-type vacuole; GO:0007034,vacuolar transport; GO:0007035,vacuolar acidification; GO:0005773,vacuole; GO:0015991,ATP hydrolysis coupled proton transport; GO:0033179,proton-transporting V-type ATPase, V0 domain; GO:0005774,vacuolar membrane; GO:0005765,lysosomal membrane; GO:0046961,proton-transporting ATPase activity, rotational mechanism; GO:0005886,pla…	--
novel.492	NW_018742359.1	2579378	2580255	.	--	--	--	--	--	--	--	--
novel.2320	NW_018743212.1	5983851	5984114	.	--	--	probable endo-1,3(4)-beta-glucanase AFLA_105200 [Chenopodium quinoa]	--	--	--	--	--
novel.4282	NW_018744311.1	2410286	2410566	.	--	--	--	--	--	--	--	--
novel.5616	NW_018745082.1	1602659	1603706	-	--	--	--	--	--	--	--	--
novel.95	NW_018742204.1	17008569	17013407	+	K10393 kinesin family member 2/24 | (RefSeq) kinesin-13A-like (A)	--	uncharacterized protein LOC110797976 [Spinacia oleracea]	RecName: Full=Putative ribonuclease H protein At1g65750; EC=3.1.26.4;	SubName: Full=Uncharacterized protein {ECO:0000313|EMBL:CCA65981.1};	FOG: Reverse transcriptase	GO:0046872,metal ion binding; GO:0004523,RNA-DNA hybrid ribonuclease activity; GO:0003676,nucleic acid binding	PF00078.27:Reverse transcriptase (RNA-dependent DNA polymerase)
novel.5440	NW_018745024.1	2364930	2368111	-	--	--	uncharacterized protein LOC110707921 isoform X1 [Chenopodium quinoa]	--	SubName: Full=Fgenesh protein 21 {ECO:0000313|EMBL:ABD83280.1};	--	--	--
novel.2094	NW_018743136.1	2735535	2735977	+	--	--	protein FAR1-RELATED SEQUENCE 9-like [Chenopodium quinoa]	--	SubName: Full=Uncharacterized protein {ECO:0000313|EMBL:KMS64535.1}; Flags: Fragment;	--	GO:0006355,regulation of transcription, DNA-templated; GO:0008270,zinc ion binding	--
novel.361	NW_018742309.1	2028875	2031100	.	K00006 glycerol-3-phosphate dehydrogenase (NAD+) [EC:1.1.1.8] | (RefSeq) glycerol-3-phosphate dehydrogenase [NAD(+)] GPDHC1, cytosolic (A)	ko00564: Glycerophospholipid metabolism	glycerol-3-phosphate dehydrogenase [NAD(+)]	RecName: Full=Probable glycerol-3-phosphate dehydrogenase [NAD(+)] 1, cytosolic; EC=1.1.1.8;	RecName: Full=Glycerol-3-phosphate dehydrogenase [NAD(+)] {ECO:0000256|RuleBase:RU361243}; EC=1.1.1.8 {ECO:0000256|RuleBase:RU361243};	Glycerol-3-phosphate dehydrogenase/dihydroxyacetone 3-phosphate reductase	GO:0004367,glycerol-3-phosphate dehydrogenase [NAD+] activity; GO:0005975,carbohydrate metabolic process; GO:0009331,glycerol-3-phosphate dehydrogenase complex; GO:0046168,glycerol-3-phosphate catabolic process; GO:0051287,NAD binding; GO:0005829,cytosol	--
novel.3903	NW_018744111.1	490461	490791	.	K14497 protein phosphatase 2C [EC:3.1.3.16] | (RefSeq) probable protein phosphatase 2C 75 (A)	ko04016: MAPK signaling pathway - plant; ko04075: Plant hormone signal transduction	uncharacterized protein LOC110716088 [Chenopodium quinoa]	--	SubName: Full=uncharacterized protein LOC104225709 {ECO:0000313|RefSeq:XP_009775865.1};	FOG: Reverse transcriptase	--	PF00078.27:Reverse transcriptase (RNA-dependent DNA polymerase)
novel.3866	NW_018744092.1	3723430	3724134	.	--	--	--	--	--	--	--	--
novel.5244	NW_018744970.1	1092856	1093232	.	--	--	--	--	--	--	--	--
novel.4678	NW_018744620.1	1181877	1183213	.	--	--	--	--	--	--	--	--
novel.2654	NW_018743362.1	29296	32853	.	K03883 NADH-ubiquinone oxidoreductase chain 5 [EC:1.6.5.3] | (RefSeq) nad5, CKM21_mgp29; NADH dehydrogenase subunit 5 (A)	ko00190: Oxidative phosphorylation	hypothetical protein GLYMA_17G185800 [Glycine max]	RecName: Full=NADH-ubiquinone oxidoreductase chain 5; EC=1.6.5.3; AltName: Full=NADH dehydrogenase subunit 5; Flags: Fragment;	SubName: Full=Uncharacterized protein {ECO:0000313|EMBL:KRH04772.1};	NADH dehydrogenase subunits 2, 5, and related proteins	GO:0008137,NADH dehydrogenase (ubiquinone) activity; GO:0016021,integral component of membrane; GO:0070469,respiratory chain; GO:0042773,ATP synthesis coupled electron transport; GO:0005743,mitochondrial inner membrane	--
novel.4755	NW_018744633.1	2412202	2413991	.	K12874 intron-binding protein aquarius | (RefSeq) LOW QUALITY PROTEIN: intron-binding protein aquarius-like (A)	ko03040: Spliceosome	uncharacterized protein LOC110703699 [Chenopodium quinoa]	RecName: Full=Uncharacterized mitochondrial protein AtMg01250; AltName: Full=ORF102;	SubName: Full=Uncharacterized protein {ECO:0000313|EMBL:CCA66020.1};	FOG: Reverse transcriptase	GO:0005739,mitochondrion	PF00078.27:Reverse transcriptase (RNA-dependent DNA polymerase)
novel.5748	NW_018745240.1	410111	414043	.	K14175 (3S,6E)-nerolidol synthase [EC:4.2.3.48] | (RefSeq) (3S,6E)-nerolidol synthase 1-like (A)	ko00909: Sesquiterpenoid and triterpenoid biosynthesis	uncharacterized protein LOC110796536 [Spinacia oleracea]	--	SubName: Full=Pol-polyprotein {ECO:0000313|EMBL:AAY99339.1};	FOG: Transposon-encoded proteins with TYA, reverse transcriptase, integrase domains in various combinations	GO:0015074,DNA integration; GO:0004523,RNA-DNA hybrid ribonuclease activity; GO:0003676,nucleic acid binding	PF17919.1:RNase H-like domain found in reverse transcriptase
novel.5235	NW_018744955.1	541390	544363	-	K17767 AH receptor-interacting protein | (RefSeq) peptidyl-prolyl cis-trans isomerase FKBP62-like (A)	--	70 kDa peptidyl-prolyl isomerase-like [Chenopodium quinoa]	RecName: Full=70 kDa peptidyl-prolyl isomerase; EC=5.2.1.8; AltName: Full=Peptidyl-prolyl cis-trans isomerase; Short=PPIase; AltName: Full=Rotamase;	SubName: Full=Uncharacterized protein {ECO:0000313|EMBL:KMS96588.1};	FKBP-type peptidyl-prolyl cis-trans isomerase	GO:0005516,calmodulin binding; GO:0003755,peptidyl-prolyl cis-trans isomerase activity	PF07719.17:Tetratricopeptide repeat
novel.4006	NW_018744151.1	2910594	2911989	.	--	--	uncharacterized protein LOC110717342 [Chenopodium quinoa]	--	--	--	--	--
novel.4066	NW_018744187.1	1514540	1515567	.	--	--	--	--	--	--	--	--
novel.3634	NW_018743977.1	414963	416511	+	--	--	--	--	--	--	--	--
novel.575	NW_018742393.1	107817	122603	+	--	--	--	--	--	--	--	--
novel.2620	NW_018743331.1	6945929	6946212	.	--	--	--	--	--	--	--	--
novel.5237	NW_018744955.1	1257599	1258411	.	--	--	--	--	--	--	--	--
novel.557	NW_018742390.1	5991768	5994136	.	K06943 nucleolar GTP-binding protein | (RefSeq) uncharacterized protein LOC108835530 (A)	ko03008: Ribosome biogenesis in eukaryotes	hypothetical protein SOVF_187600 [Spinacia oleracea]	RecName: Full=Putative ribonuclease H protein At1g65750; EC=3.1.26.4;	SubName: Full=Uncharacterized protein {ECO:0000313|EMBL:KNA05744.1};	FOG: Reverse transcriptase	GO:0046872,metal ion binding; GO:0004523,RNA-DNA hybrid ribonuclease activity; GO:0003676,nucleic acid binding	PF13966.6:zinc-binding in reverse transcriptase
novel.6159	NW_018745454.1	5638831	5639471	+	--	--	--	--	--	--	--	--
novel.2672	NW_018743389.1	256759	257475	.	K02954 small subunit ribosomal protein S14 | (RefSeq) rps14, ViviM_p034; ribosomal protein S14 (A)	ko03010: Ribosome	uncharacterized protein LOC110715378 [Chenopodium quinoa]	RecName: Full=60S ribosomal protein L5, mitochondrial;	SubName: Full=Ribosomal protein subunit L5 {ECO:0000313|EMBL:AUD39304.1};	--	GO:0003735,structural constituent of ribosome; GO:0006412,translation; GO:0005739,mitochondrion; GO:0005840,ribosome	--
novel.3283	NW_018743850.1	3878698	3881806	-	K08081 tropinone reductase I [EC:1.1.1.206] | (RefSeq) tropinone reductase homolog At5g06060-like (A)	ko00960: Tropane, piperidine and pyridine alkaloid biosynthesis	uncharacterized protein LOC110799052 [Spinacia oleracea]	RecName: Full=Tropinone reductase homolog At5g06060 {ECO:0000305}; EC=1.1.1.- {ECO:0000305};	SubName: Full=Uncharacterized protein {ECO:0000313|EMBL:CCA66040.1};	FOG: Reverse transcriptase	GO:0005829,cytosol; GO:0016491,oxidoreductase activity	PF13966.6:zinc-binding in reverse transcriptase
novel.1214	NW_018742720.1	797349	798028	.	--	--	--	--	--	--	--	--
novel.4474	NW_018744502.1	1441401	1441816	.	--	--	--	--	--	--	--	--
novel.1625	NW_018742907.1	629650	629863	.	--	--	uncharacterized abhydrolase domain-containing protein DDB_G0269086-like [Chenopodium quinoa]	--	--	--	--	--
novel.1842	NW_018742987.1	514072	514549	.	--	--	uncharacterized protein LOC110707579 [Chenopodium quinoa]	--	--	--	--	--
novel.2879	NW_018743537.1	58994	59937	.	K03883 NADH-ubiquinone oxidoreductase chain 5 [EC:1.6.5.3] | (RefSeq) nad5, CKM21_mgp29; NADH dehydrogenase subunit 5 (A)	ko00190: Oxidative phosphorylation	NADH ubiquinone oxidoreductase subunit 5, partial (mitochondrion) [Vicia faba]	RecName: Full=NADH-ubiquinone oxidoreductase chain 5; EC=1.6.5.3; AltName: Full=NADH dehydrogenase subunit 5; Flags: Fragment;	SubName: Full=NADH ubiquinone oxidoreductase subunit 5 {ECO:0000313|EMBL:AAB97305.1}; Flags: Fragment;	NADH dehydrogenase subunits 2, 5, and related proteins	GO:0008137,NADH dehydrogenase (ubiquinone) activity; GO:0016021,integral component of membrane; GO:0070469,respiratory chain; GO:0042773,ATP synthesis coupled electron transport; GO:0005743,mitochondrial inner membrane	PF06455.11:NADH dehydrogenase subunit 5 C-terminus
novel.901	NW_018742484.1	7575435	7577758	-	--	--	histidine-rich glycoprotein-like [Spinacia oleracea]	--	SubName: Full=Uncharacterized protein {ECO:0000313|EMBL:KNA18864.1};	--	--	--
novel.6336	NW_018745569.1	291169	298117	-	K19525 vacuolar protein sorting-associated protein 13A/C | (RefSeq) uncharacterized protein LOC110098611 (A)	--	hypothetical protein VITISV_032357 [Vitis vinifera]	RecName: Full=RNA-directed DNA polymerase homolog; EC=2.7.7.48; AltName: Full=Reverse transcriptase homolog;	SubName: Full=Uncharacterized protein {ECO:0000313|EMBL:CAN63950.1};	FOG: Transposon-encoded proteins with TYA, reverse transcriptase, integrase domains in various combinations	GO:0003964,RNA-directed DNA polymerase activity; GO:0003968,RNA-directed 5'-3' RNA polymerase activity; GO:0005739,mitochondrion	PF17919.1:RNase H-like domain found in reverse transcriptase
novel.445	NW_018742329.1	7587496	7588327	-	--	--	--	--	--	--	--	--
novel.4130	NW_018744239.1	8740405	8741276	+	--	--	--	--	--	--	--	--
novel.6437	NW_018745650.1	5879819	5881220	-	K14290 exportin-1 | (RefSeq) protein EXPORTIN 1A isoform X1 (A)	ko03008: Ribosome biogenesis in eukaryotes; ko03013: RNA transport	protein EXPORTIN 1A isoform X1 [Spinacia oleracea]	RecName: Full=Protein EXPORTIN 1A {ECO:0000303|PubMed:18791220}; Short=AtCRM1 {ECO:0000303|PubMed:10652141}; Short=AtXPO1 {ECO:0000303|PubMed:10652141}; AltName: Full=Protein HEAT-INTOLERANT 2 {ECO:0000303|PubMed:20345641};	SubName: Full=Uncharacterized protein {ECO:0000313|EMBL:KNA06334.1};	Nuclear transport receptor CRM1/MSN5 (importin beta superfamily)	GO:0009553,embryo sac development; GO:0005049,nuclear export signal receptor activity; GO:0009555,pollen development; GO:0006611,protein export from nucleus; GO:0000055,ribosomal large subunit export from nucleus; GO:0005829,cytosol; GO:0009860,pollen tube growth; GO:0008536,Ran GTPase binding; GO:0000056,ribosomal small subunit export from nucleus; GO:0005643,nuclear pore; GO:0046825,regulation …	PF08767.11:CRM1 C terminal
novel.3806	NW_018744080.1	1129922	1130417	.	--	--	--	--	--	--	--	--
novel.2361	NW_018743252.1	4703588	4704322	.	--	--	--	--	--	--	--	--
novel.2696	NW_018743389.1	4955207	4956041	.	K12447 UDP-sugar pyrophosphorylase [EC:2.7.7.64] | (RefSeq) uncharacterized protein LOC104808371 (A)	ko00040: Pentose and glucuronate interconversions; ko00052: Galactose metabolism; ko00053: Ascorbate and aldarate metabolism; ko00520: Amino sugar and nucleotide sugar metabolism	uncharacterized protein LOC110712474 [Chenopodium quinoa]	--	SubName: Full=Uncharacterized protein {ECO:0000313|EMBL:CAN83015.1};	FOG: Transposon-encoded proteins with TYA, reverse transcriptase, integrase domains in various combinations	GO:0015074,DNA integration; GO:0003676,nucleic acid binding	--
novel.674	NW_018742418.1	4159788	4160800	.	--	--	--	--	--	--	--	--
novel.4894	NW_018744702.1	1338369	1338983	-	K02935 large subunit ribosomal protein L7/L12 | (RefSeq) uncharacterized protein LOC110714442 (A)	ko03010: Ribosome	uncharacterized protein LOC110714442 [Chenopodium quinoa]	--	SubName: Full=Uncharacterized protein {ECO:0000313|EMBL:KNA25010.1};	Mitochondrial/chloroplast ribosomal protein L12	GO:0003735,structural constituent of ribosome; GO:0006412,translation; GO:0005840,ribosome	PF00542.19:Ribosomal protein L7/L12 C-terminal domain
novel.420	NW_018742329.1	4942448	4943719	.	K03283 heat shock 70kDa protein 1/2/6/8 | (RefSeq) heat shock 70 kDa protein (A)	ko03040: Spliceosome; ko04141: Protein processing in endoplasmic reticulum; ko04144: Endocytosis	hypothetical protein [Beta vulgaris subsp. vulgaris]	RecName: Full=Putative ribonuclease H protein At1g65750; EC=3.1.26.4;	SubName: Full=Uncharacterized protein {ECO:0000313|EMBL:CCA66009.1};	FOG: Reverse transcriptase	GO:0046872,metal ion binding; GO:0004523,RNA-DNA hybrid ribonuclease activity; GO:0003676,nucleic acid binding	PF13456.6:Reverse transcriptase-like
novel.3945	NW_018744128.1	1889110	1889832	-	--	--	hypothetical protein DCAR_015759 [Daucus carota subsp. sativus]	--	SubName: Full=Uncharacterized protein {ECO:0000313|EMBL:KZM96879.1};	--	--	PF07646.15:Kelch motif
novel.1331	NW_018742738.1	8288028	8289718	-	--	--	--	--	--	--	--	--
novel.3178	NW_018743787.1	246921	248059	+	--	--	--	--	--	--	--	--
novel.4704	NW_018744626.1	2140146	2143006	-	--	--	RING-H2 finger protein ATL48-like [Chenopodium quinoa]	RecName: Full=RING-H2 finger protein ATL48; EC=2.3.2.27 {ECO:0000305}; AltName: Full=RING-type E3 ubiquitin transferase ATL48 {ECO:0000305}; AltName: Full=YGHL1-C3HC4 RING fusion protein;	SubName: Full=Uncharacterized protein {ECO:0000313|EMBL:KNA07185.1};	Uncharacterized protein, induced by hypoxia	GO:0043161,proteasome-mediated ubiquitin-dependent protein catabolic process; GO:0016021,integral component of membrane; GO:0046872,metal ion binding; GO:0061630,ubiquitin protein ligase activity	PF04588.13:Hypoxia induced protein conserved region
novel.1990	NW_018743050.1	2789483	2789716	.	K11650 SWI/SNF-related matrix-associated actin-dependent regulator of chromatin subfamily D | (RefSeq) SWI/SNF complex component SNF12 homolog (A)	--	uncharacterized protein LOC110716737 [Chenopodium quinoa]	RecName: Full=Uncharacterized mitochondrial protein AtMg00310; AltName: Full=ORF154;	SubName: Full=Uncharacterized protein {ECO:0000313|EMBL:CCA66044.1};	FOG: Reverse transcriptase	GO:0005739,mitochondrion	--
novel.1751	NW_018742959.1	747291	749037	-	--	--	--	--	--	--	--	--
novel.302	NW_018742263.1	6358725	6359878	-	--	--	uncharacterized protein LOC110712499 [Chenopodium quinoa]	--	--	--	--	--
novel.4671	NW_018744616.1	4572504	4573424	-	--	--	--	--	--	--	--	--
novel.5457	NW_018745024.1	5518113	5518665	.	--	--	--	--	--	--	--	--
novel.4063	NW_018744187.1	326214	326614	.	--	--	--	--	--	--	--	--
novel.1405	NW_018742770.1	3354341	3354541	.	--	--	--	--	--	--	--	--
novel.6502	NW_018745684.1	7330810	7331263	.	--	--	uncharacterized protein LOC110721753 [Chenopodium quinoa]	--	SubName: Full=Uncharacterized protein {ECO:0000313|EMBL:KNA14294.1}; Flags: Fragment;	--	--	--
novel.5523	NW_018745056.1	52800	53397	.	--	--	--	--	--	--	--	--
novel.5800	NW_018745278.1	12305	14337	+	--	--	PREDICTED: putative disease resistance protein RGA3 [Beta vulgaris subsp. vulgaris]	--	--	--	--	--
novel.66	NW_018742204.1	13701811	13703750	.	K17767 AH receptor-interacting protein | (RefSeq) peptidyl-prolyl cis-trans isomerase FKBP62-like (A)	--	uncharacterized protein LOC110714482 [Chenopodium quinoa]	RecName: Full=Peptidyl-prolyl cis-trans isomerase FKBP62; Short=PPIase FKBP62; EC=5.2.1.8; AltName: Full=70 kDa peptidyl-prolyl isomerase; AltName: Full=FK506-binding protein 62; Short=AtFKBP62; AltName: Full=Immunophilin FKBP62; AltName: Full=Peptidylprolyl isomerase ROF1; AltName: Full=Protein ROTAMASE FKBP 1; AltName: Full=Rotamase;	SubName: Full=Uncharacterized protein {ECO:0000313|EMBL:KNA07995.1};	FKBP-type peptidyl-prolyl cis-trans isomerase	GO:0005737,cytoplasm; GO:0005634,nucleus; GO:0005528,FK506 binding; GO:0005516,calmodulin binding; GO:0003755,peptidyl-prolyl cis-trans isomerase activity; GO:0061077,chaperone-mediated protein folding; GO:0070370,cellular heat acclimation	--
novel.395	NW_018742329.1	1483863	1486238	-	--	--	--	--	--	--	--	--
novel.2859	NW_018743518.1	917523	917917	+	K17086 transmembrane 9 superfamily member 2/4 | (RefSeq) uncharacterized LOC101300290 (A)	--	uncharacterized protein LOC110716651 [Chenopodium quinoa]	--	SubName: Full=Uncharacterized protein {ECO:0000313|EMBL:EMJ01213.1};	--	GO:0004803,transposase activity; GO:0006313,transposition, DNA-mediated; GO:0003677,DNA binding	PF10551.9:MULE transposase domain
novel.1590	NW_018742899.1	1500164	1500631	.	--	--	--	--	--	--	--	--
novel.815	NW_018742461.1	4885835	4890639	+	--	--	hypothetical protein SOVF_138930 [Spinacia oleracea]	RecName: Full=F-box/FBD/LRR-repeat protein At3g14710;	SubName: Full=Uncharacterized protein {ECO:0000313|EMBL:KNA11033.1};	--	--	PF00646.33:F-box domain
novel.2589	NW_018743331.1	1617202	1620074	-	--	--	--	--	--	--	--	--
novel.3278	NW_018743850.1	2888408	2889482	+	K02109 F-type H+-transporting ATPase subunit b | (RefSeq) atpF, JacuC_p006; ATP synthase CF0 B subunit (A)	ko00190: Oxidative phosphorylation; ko00195: Photosynthesis	ATP synthase CF0 B subunit (plastid) [Chenopodium album]	RecName: Full=ATP synthase subunit b, chloroplastic {ECO:0000255|HAMAP-Rule:MF_01398}; AltName: Full=ATP synthase F(0) sector subunit b {ECO:0000255|HAMAP-Rule:MF_01398}; AltName: Full=ATPase subunit I {ECO:0000255|HAMAP-Rule:MF_01398};	SubName: Full=ATP synthase CF0 B subunit {ECO:0000313|EMBL:ATL76530.1};	--	GO:0009535,chloroplast thylakoid membrane; GO:0045263,proton-transporting ATP synthase complex, coupling factor F(o); GO:0015986,ATP synthesis coupled proton transport; GO:0016021,integral component of membrane; GO:0015078,proton transmembrane transporter activity; GO:0005524,ATP binding	--
novel.3864	NW_018744092.1	3443454	3444029	.	--	--	--	--	--	--	--	--
novel.1342	NW_018742738.1	12165583	12166082	.	--	--	--	--	--	--	--	--
novel.5404	NW_018745003.1	2706795	2707415	.	--	--	--	--	--	--	--	--
novel.398	NW_018742329.1	2067713	2072479	+	K14827 pre-rRNA-processing protein IPI1 | (RefSeq) uncharacterized protein LOC113272672 (A)	--	uncharacterized protein LOC110935712 [Helianthus annuus]	--	SubName: Full=Putative reverse transcriptase domain-containing protein {ECO:0000313|EMBL:OTG18487.1};	--	GO:0003964,RNA-directed DNA polymerase activity	--
novel.2065	NW_018743099.1	2057659	2057941	.	K02469 DNA gyrase subunit A [EC:5.99.1.3] | (RefSeq) DNA gyrase subunit A, chloroplastic/mitochondrial-like (A)	--	uncharacterized protein LOC107480699 [Arachis duranensis]	--	SubName: Full=Uncharacterized protein {ECO:0000313|EMBL:CAN63950.1};	FOG: Transposon-encoded proteins with TYA, reverse transcriptase, integrase domains in various combinations	GO:0015074,DNA integration; GO:0005634,nucleus; GO:0004190,aspartic-type endopeptidase activity; GO:0003676,nucleic acid binding	--
novel.5156	NW_018744878.1	2091181	2097009	+	--	--	--	--	--	--	--	--
novel.4845	NW_018744693.1	2219343	2220053	+	--	--	--	--	--	--	--	--
novel.843	NW_018742483.1	2163644	2164976	.	--	--	--	--	--	--	--	--
novel.5792	NW_018745260.1	348741	351252	.	--	--	protein MAINTENANCE OF MERISTEMS-like [Chenopodium quinoa]	RecName: Full=Protein MAIN-LIKE 1 {ECO:0000303|PubMed:24635680};	SubName: Full=Uncharacterized protein {ECO:0000313|EMBL:KMS96342.1};	--	GO:0008483,transaminase activity; GO:0016458,gene silencing; GO:0005634,nucleus; GO:0010082,regulation of root meristem growth; GO:0010073,meristem maintenance	PF10536.9:Plant mobile domain
novel.830	NW_018742481.1	76199	76473	.	--	--	--	--	--	--	--	--
novel.5036	NW_018744813.1	1939997	1940640	.	K00815 tyrosine aminotransferase [EC:2.6.1.5] | (RefSeq) probable aminotransferase TAT2 (A)	ko00130: Ubiquinone and other terpenoid-quinone biosynthesis; ko00270: Cysteine and methionine metabolism; ko00350: Tyrosine metabolism; ko00360: Phenylalanine metabolism; ko00400: Phenylalanine, tyrosine and tryptophan biosynthesis; ko00950: Isoquinoline alkaloid biosynthesis; ko00960: Tropane, piperidine and pyridine alkaloid biosynthesis	uncharacterized protein LOC110683843 [Chenopodium quinoa]	--	SubName: Full=Uncharacterized protein {ECO:0000313|EMBL:EMJ25392.1}; Flags: Fragment;	FOG: Reverse transcriptase	--	--
novel.5528	NW_018745063.1	885858	886391	.	--	--	--	--	--	--	--	--
novel.1875	NW_018743014.1	1494839	1499255	+	K13217 pre-mRNA-processing factor 39 | (RefSeq) uncharacterized protein LOC114183870 isoform X1 (A)	--	retrovirus-related Pol polyprotein from transposon TNT 1-94 [Trifolium pratense]	RecName: Full=Retrovirus-related Pol polyprotein from transposon RE2; AltName: Full=Retro element 2 {ECO:0000303|PubMed:10689195}; Short=AtRE2 {ECO:0000303|PubMed:10689195}; Includes: RecName: Full=Protease RE2; EC=3.4.23.-; Includes: RecName: Full=Reverse transcriptase RE2; EC=2.7.7.49; Includes: RecName: Full=Endonuclease RE2;	SubName: Full=Uncharacterized protein {ECO:0000313|EMBL:CAN73272.1};	FOG: Transposon-encoded proteins with TYA, reverse transcriptase, integrase domains in various combinations	GO:0006310,DNA recombination; GO:0004519,endonuclease activity; GO:0015074,DNA integration; GO:0004190,aspartic-type endopeptidase activity; GO:0003676,nucleic acid binding; GO:0003964,RNA-directed DNA polymerase activity; GO:0046872,metal ion binding	PF07727.14:Reverse transcriptase (RNA-dependent DNA polymerase)
novel.3670	NW_018743979.1	4124604	4125707	.	K00799 glutathione S-transferase [EC:2.5.1.18] | (RefSeq) uncharacterized protein LOC110786294 (A)	ko00480: Glutathione metabolism	uncharacterized protein LOC110776679 [Spinacia oleracea]	--	SubName: Full=Uncharacterized protein {ECO:0000313|EMBL:CCA66040.1};	FOG: Reverse transcriptase	GO:0003676,nucleic acid binding	PF13456.6:Reverse transcriptase-like
novel.3586	NW_018743955.1	947566	948497	.	--	--	--	--	--	--	--	--
novel.4886	NW_018744697.1	1974343	1975240	+	--	--	protein FAR1-RELATED SEQUENCE 6-like [Chenopodium quinoa]	--	--	--	--	--
novel.3021	NW_018743623.1	596382	600577	-	--	--	--	--	--	--	--	--
novel.3198	NW_018743792.1	2763174	2763444	.	K14400 pre-mRNA cleavage complex 2 protein Pcf11 | (RefSeq) LOW QUALITY PROTEIN: uncharacterized protein LOC109844760 (A)	ko03015: mRNA surveillance pathway	serine/threonine-protein phosphatase 7 long form homolog [Chenopodium quinoa]	RecName: Full=Serine/threonine-protein phosphatase 7 long form homolog; EC=3.1.3.16; AltName: Full=Protein MAIN-LIKE 3 {ECO:0000303|PubMed:24635680};	SubName: Full=Serine/threonine-protein phosphatase 7 long form-like protein {ECO:0000313|EMBL:JAU18358.1};	--	GO:0005634,nucleus; GO:0046872,metal ion binding; GO:0004721,phosphoprotein phosphatase activity	PF10536.9:Plant mobile domain
novel.2665	NW_018743373.1	1884816	1885832	.	--	--	hypothetical protein BVRB_9g211520 [Beta vulgaris subsp. vulgaris]	--	SubName: Full=Uncharacterized protein {ECO:0000313|EMBL:KMS96812.1};	--	--	--
novel.6280	NW_018745533.1	3487129	3487901	.	--	--	--	--	--	--	--	--
novel.419	NW_018742329.1	4876913	4880570	-	K00799 glutathione S-transferase [EC:2.5.1.18] | (RefSeq) uncharacterized protein LOC110786294 (A)	ko00480: Glutathione metabolism	uncharacterized protein LOC110686471 [Chenopodium quinoa]	--	SubName: Full=Uncharacterized protein {ECO:0000313|EMBL:EMJ17693.1};	--	GO:0003676,nucleic acid binding	PF13456.6:Reverse transcriptase-like
novel.6529	NW_018745684.1	10436227	10439143	+	--	--	transcription factor BHLH089-like [Chenopodium quinoa]	--	--	--	--	--
novel.4853	NW_018744693.1	2418089	2419250	-	--	--	hypothetical protein SOVF_127430 [Spinacia oleracea]	RecName: Full=Protein LITTLE ZIPPER 2 {ECO:0000303|PubMed:18055602};	SubName: Full=Uncharacterized protein {ECO:0000313|EMBL:KNA12271.1};	--	GO:0006355,regulation of transcription, DNA-templated; GO:0006351,transcription, DNA-templated	--
novel.4277	NW_018744311.1	1730087	1734115	+	--	--	cyclin-dependent protein kinase inhibitor SMR13-like [Chenopodium quinoa]	RecName: Full=Cyclin-dependent protein kinase inhibitor SMR13 {ECO:0000303|PubMed:26546445}; AltName: Full=Protein SIAMESE-RELATED 13 {ECO:0000303|PubMed:26546445};	SubName: Full=Uncharacterized protein {ECO:0000313|EMBL:KNA19005.1};	--	GO:0004860,protein kinase inhibitor activity; GO:0007049,cell cycle	--
novel.4573	NW_018744560.1	802027	809366	-	--	--	uncharacterized protein LOC110709543 [Chenopodium quinoa]	--	--	--	--	--
novel.3041	NW_018743669.1	43703	44485	.	--	--	probable DNA replication complex GINS protein PSF3 [Spinacia oleracea]	--	SubName: Full=Putative DVL {ECO:0000313|EMBL:OTG36703.1};	--	--	PF08137.12:DVL family
novel.2556	NW_018743294.1	243807	246851	+	K02209 DNA replication licensing factor MCM5 [EC:3.6.4.12] | (RefSeq) uncharacterized protein LOC106320430 (A)	ko03030: DNA replication	uncharacterized protein LOC110803003 [Spinacia oleracea]	--	SubName: Full=Putative ovule protein {ECO:0000313|EMBL:JAP31463.1};	FOG: Reverse transcriptase	--	PF00078.27:Reverse transcriptase (RNA-dependent DNA polymerase)
novel.4764	NW_018744633.1	4932619	4933936	+	--	--	--	--	--	--	--	--
novel.1740	NW_018742953.1	555575	556816	-	--	--	--	--	--	--	--	--
novel.2902	NW_018743561.1	14161	16703	+	K03935 NADH dehydrogenase (ubiquinone) Fe-S protein 2 [EC:1.6.5.3 1.6.99.3] | (RefSeq) uncharacterized protein LOC109785080 (A)	ko00190: Oxidative phosphorylation	putative niFe hydrogenase-like protein [Helianthus annuus]	RecName: Full=NADH dehydrogenase [ubiquinone] iron-sulfur protein 2; EC=1.6.5.3; EC=1.6.99.3; AltName: Full=NADH dehydrogenase subunit 7;	SubName: Full=Putative niFe hydrogenase-like protein {ECO:0000313|EMBL:OTG11300.1};	NADH:ubiquinone oxidoreductase, NDUFS2/49 kDa subunit	GO:0051287,NAD binding; GO:0070469,respiratory chain; GO:0048038,quinone binding; GO:0005739,mitochondrion; GO:0008137,NADH dehydrogenase (ubiquinone) activity	PF00346.19:Respiratory-chain NADH dehydrogenase, 49 Kd subunit
novel.2713	NW_018743391.1	2562272	2562812	.	--	--	--	--	--	--	--	--
novel.4020	NW_018744151.1	3557289	3557550	.	--	--	--	--	--	--	--	--
novel.3894	NW_018744093.1	4093596	4093941	.	--	--	--	--	--	--	--	--
novel.1384	NW_018742764.1	1050269	1050523	.	--	--	Os02g0808601, partial [Oryza sativa Japonica Group]	--	SubName: Full=Os02g0808601 protein {ECO:0000313|EMBL:BAS81499.1}; Flags: Fragment;	--	--	--
novel.3564	NW_018743946.1	1393445	1409248	-	K13217 pre-mRNA-processing factor 39 | (RefSeq) uncharacterized protein LOC114183870 isoform X1 (A)	--	Reverse transcriptase, RNA-dependent DNA polymerase [Corchorus capsularis]	RecName: Full=Retrovirus-related Pol polyprotein from transposon TNT 1-94; Includes: RecName: Full=Protease; EC=3.4.23.-; Includes: RecName: Full=Reverse transcriptase; EC=2.7.7.49; Includes: RecName: Full=Endonuclease;	SubName: Full=Putative ovule protein {ECO:0000313|EMBL:JAP37182.1}; Flags: Fragment;	FOG: Transposon-encoded proteins with TYA, reverse transcriptase, integrase domains in various combinations	GO:0004519,endonuclease activity; GO:0015074,DNA integration; GO:0004190,aspartic-type endopeptidase activity; GO:0008270,zinc ion binding; GO:0003676,nucleic acid binding; GO:0003964,RNA-directed DNA polymerase activity	PF07727.14:Reverse transcriptase (RNA-dependent DNA polymerase)
novel.4497	NW_018744502.1	5465466	5465972	-	--	--	--	--	--	--	--	--
novel.1516	NW_018742823.1	129419	130739	-	--	--	NAC domain-containing protein 14-like [Chenopodium quinoa]	--	SubName: Full=Uncharacterized protein {ECO:0000313|EMBL:KNA23598.1};	--	GO:0006355,regulation of transcription, DNA-templated; GO:0016021,integral component of membrane; GO:0005634,nucleus; GO:0006351,transcription, DNA-templated; GO:0003677,DNA binding	--
novel.2044	NW_018743074.1	1382897	1385272	-	--	--	--	--	--	--	--	--
novel.5192	NW_018744895.1	1211846	1215236	+	K12874 intron-binding protein aquarius | (RefSeq) LOW QUALITY PROTEIN: intron-binding protein aquarius-like (A)	ko03040: Spliceosome	uncharacterized protein LOC110696441 [Chenopodium quinoa]	RecName: Full=Putative ribonuclease H protein At1g65750; EC=3.1.26.4;	SubName: Full=Uncharacterized protein {ECO:0000313|EMBL:CCA66040.1};	FOG: Reverse transcriptase	GO:0046872,metal ion binding; GO:0004523,RNA-DNA hybrid ribonuclease activity; GO:0003676,nucleic acid binding	PF00078.27:Reverse transcriptase (RNA-dependent DNA polymerase)
novel.3492	NW_018743920.1	5773659	5773948	.	--	--	--	--	--	--	--	--
novel.3174	NW_018743783.1	4940233	4946312	+	K19525 vacuolar protein sorting-associated protein 13A/C | (RefSeq) uncharacterized protein LOC110098611 (A)	--	hypothetical protein VITISV_032357 [Vitis vinifera]	RecName: Full=RNA-directed DNA polymerase homolog; EC=2.7.7.48; AltName: Full=Reverse transcriptase homolog;	SubName: Full=Uncharacterized protein {ECO:0000313|EMBL:CAN63950.1};	FOG: Transposon-encoded proteins with TYA, reverse transcriptase, integrase domains in various combinations	GO:0003964,RNA-directed DNA polymerase activity; GO:0003968,RNA-directed 5'-3' RNA polymerase activity; GO:0005739,mitochondrion	PF17919.1:RNase H-like domain found in reverse transcriptase
novel.3979	NW_018744143.1	1332402	1336782	+	--	--	PREDICTED: uncharacterized protein LOC104907228 [Beta vulgaris subsp. vulgaris]	--	SubName: Full=Uncharacterized protein {ECO:0000313|EMBL:KMS98354.1};	--	--	--
novel.3341	NW_018743858.1	3109186	3109714	-	--	--	uncharacterized protein LOC110721948 [Chenopodium quinoa]	--	--	--	--	--
novel.1556	NW_018742879.1	3635442	3640689	+	--	--	defensin D2-like [Chenopodium quinoa]	RecName: Full=Defensin D2; AltName: Full=Antimicrobial peptide D2; AltName: Full=So-D2; Flags: Fragment;	SubName: Full=Uncharacterized protein {ECO:0000313|EMBL:KNA12297.1};	--	GO:0050832,defense response to fungus; GO:0005618,cell wall; GO:0005576,extracellular region; GO:0031640,killing of cells of other organism; GO:0042742,defense response to bacterium	PF00304.20:Gamma-thionin family
novel.906	NW_018742484.1	7809791	7810973	.	--	--	hypothetical protein SOVF_118660 [Spinacia oleracea]	--	SubName: Full=Uncharacterized protein {ECO:0000313|EMBL:KNA13221.1};	--	--	--
novel.5801	NW_018745278.1	23247	26527	+	--	--	bZIP transcription factor 11-like [Chenopodium quinoa]	--	SubName: Full=Uncharacterized protein {ECO:0000313|EMBL:KNA09135.1};	--	GO:0003700,DNA-binding transcription factor activity	--
novel.3964	NW_018744143.1	10084	10380	.	--	--	--	--	--	--	--	--
novel.3827	NW_018744080.1	3098503	3099910	+	--	--	uncharacterized protein LOC110740264 [Chenopodium quinoa]	--	SubName: Full=Uncharacterized protein {ECO:0000313|EMBL:KNA06815.1};	--	--	--
novel.3257	NW_018743850.1	287502	290862	+	--	--	uncharacterized protein LOC110690361 [Chenopodium quinoa]	--	--	--	--	--
novel.253	NW_018742241.1	330677	336235	+	--	--	uncharacterized protein LOC110712346 [Chenopodium quinoa]	--	--	--	--	--
novel.907	NW_018742484.1	7815742	7820402	+	--	--	--	--	--	--	--	--
novel.4730	NW_018744626.1	4557790	4559900	-	--	--	unconventional myosin-XVIIIa-like [Chenopodium quinoa]	--	--	--	--	--
novel.5202	NW_018744895.1	2447357	2451499	.	K14827 pre-rRNA-processing protein IPI1 | (RefSeq) uncharacterized protein LOC113272672 (A)	--	auxilin-like protein, partial [Trifolium pratense]	--	SubName: Full=Putative reverse transcriptase domain-containing protein {ECO:0000313|EMBL:OTF99774.1};	--	GO:0003964,RNA-directed DNA polymerase activity	--
novel.2534	NW_018743292.1	11736976	11737246	.	--	--	--	--	--	--	--	--
novel.1472	NW_018742815.1	3127820	3129179	+	--	--	--	--	--	--	--	--
novel.2537	NW_018743292.1	11771427	11772369	+	--	--	--	--	--	--	--	--
novel.2560	NW_018743297.1	108986	109338	.	K02108 F-type H+-transporting ATPase subunit a | (RefSeq) uncharacterized protein LOC110266878 (A)	ko00190: Oxidative phosphorylation; ko00195: Photosynthesis	hypothetical protein CH29B_p069 (chloroplast) [Chlorella sp. ArM0029B]	--	SubName: Full=Uncharacterized protein {ECO:0000313|EMBL:AGZ19352.1};	--	GO:0009507,chloroplast	--
novel.5348	NW_018745000.1	3156601	3157995	.	K06943 nucleolar GTP-binding protein | (RefSeq) uncharacterized protein LOC108835530 (A)	ko03008: Ribosome biogenesis in eukaryotes	uncharacterized protein LOC110723444 [Chenopodium quinoa]	RecName: Full=Uncharacterized mitochondrial protein AtMg00310; AltName: Full=ORF154;	SubName: Full=Uncharacterized protein {ECO:0000313|EMBL:CCA65997.1};	FOG: Reverse transcriptase	GO:0005739,mitochondrion	PF13456.6:Reverse transcriptase-like
novel.5584	NW_018745080.1	979511	980384	.	--	--	--	--	--	--	--	--
novel.5868	NW_018745291.1	1231407	1232793	.	--	--	PREDICTED: uncharacterized protein LOC104885112 [Beta vulgaris subsp. vulgaris]	--	SubName: Full=Uncharacterized protein {ECO:0000313|EMBL:KMS94884.1};	--	--	PF00646.33:F-box domain
novel.532	NW_018742385.1	746092	747293	.	--	--	--	--	--	--	--	--
novel.3048	NW_018743669.1	2119013	2119700	.	--	--	--	--	--	--	--	--
novel.3321	NW_018743850.1	7065700	7066634	-	--	--	--	--	--	--	--	--
novel.2784	NW_018743476.1	721789	728806	+	K19525 vacuolar protein sorting-associated protein 13A/C | (RefSeq) uncharacterized protein LOC110098611 (A)	--	retrotransposon protein [Beta vulgaris]	RecName: Full=RNA-directed DNA polymerase homolog; EC=2.7.7.48; AltName: Full=Reverse transcriptase homolog;	SubName: Full=Retrotransposon protein {ECO:0000313|EMBL:ABM55240.1};	FOG: Transposon-encoded proteins with TYA, reverse transcriptase, integrase domains in various combinations	GO:0003964,RNA-directed DNA polymerase activity; GO:0003968,RNA-directed 5'-3' RNA polymerase activity; GO:0005739,mitochondrion	PF17917.1:RNase H-like domain found in reverse transcriptase
novel.4442	NW_018744498.1	579377	581858	.	K10406 kinesin family member C2/C3 | (RefSeq) kinesin KP1-like isoform X1 (A)	--	uncharacterized protein LOC110699536 [Chenopodium quinoa]	--	SubName: Full=Endonuclease/exonuclease/phosphatase {ECO:0000313|EMBL:OMO74878.1};	--	GO:0004519,endonuclease activity; GO:0004527,exonuclease activity	PF14111.6:Domain of unknown function (DUF4283)
novel.1711	NW_018742951.1	5108477	5115302	+	K00799 glutathione S-transferase [EC:2.5.1.18] | (RefSeq) uncharacterized protein LOC110786294 (A)	ko00480: Glutathione metabolism	PREDICTED: uncharacterized protein LOC104897109 [Beta vulgaris subsp. vulgaris]	--	SubName: Full=Uncharacterized protein {ECO:0000313|EMBL:KNA03527.1}; Flags: Fragment;	--	GO:0003676,nucleic acid binding	PF13456.6:Reverse transcriptase-like
novel.2513	NW_018743292.1	8554947	8555161	.	--	--	--	--	--	--	--	--
novel.2635	NW_018743331.1	10301986	10302351	.	--	--	--	--	--	--	--	--
novel.462	NW_018742345.1	3173298	3175515	+	--	--	uncharacterized protein LOC110715264 [Chenopodium quinoa]	--	SubName: Full=Uncharacterized protein {ECO:0000313|EMBL:KNA14247.1};	--	--	PF04720.12:PDDEXK-like family of unknown function
novel.1950	NW_018743047.1	140475	141371	+	--	--	--	--	--	--	--	--
novel.1733	NW_018742951.1	7724441	7724924	.	--	--	uncharacterized protein LOC110737911 [Chenopodium quinoa]	--	SubName: Full=Uncharacterized protein {ECO:0000313|EMBL:KNA16570.1};	--	GO:0008270,zinc ion binding; GO:0003676,nucleic acid binding	PF14111.6:Domain of unknown function (DUF4283)
novel.3842	NW_018744092.1	548860	549093	.	--	--	--	--	--	--	--	--
novel.4866	NW_018744693.1	4488332	4488733	.	--	--	--	--	--	--	--	--
novel.5808	NW_018745281.1	513864	514699	.	--	--	hypothetical protein BVRB_3g063170 [Beta vulgaris subsp. vulgaris]	--	SubName: Full=Uncharacterized protein {ECO:0000313|EMBL:KDP37692.1};	--	GO:0048731,system development	--
novel.5408	NW_018745003.1	3207812	3208218	+	--	--	uncharacterized protein LOC110731086 [Chenopodium quinoa]	--	SubName: Full=Uncharacterized protein {ECO:0000313|EMBL:KMS95661.1};	--	--	--
novel.2482	NW_018743292.1	5497317	5497655	.	--	--	uncharacterized protein LOC110728660 [Chenopodium quinoa]	--	--	--	--	--
novel.39	NW_018742204.1	10294815	10295032	.	--	--	uncharacterized protein LOC110695329 [Chenopodium quinoa]	--	--	--	--	--
novel.332	NW_018742287.1	2415610	2415811	.	--	--	--	--	--	--	--	--
novel.1475	NW_018742815.1	4022518	4027560	-	K12874 intron-binding protein aquarius | (RefSeq) LOW QUALITY PROTEIN: intron-binding protein aquarius-like (A)	ko03040: Spliceosome	PREDICTED: uncharacterized protein LOC109133586 [Beta vulgaris subsp. vulgaris]	RecName: Full=Putative ribonuclease H protein At1g65750; EC=3.1.26.4;	SubName: Full=Reverse transcriptase {ECO:0000313|EMBL:OMO73242.1};	FOG: Reverse transcriptase	GO:0046872,metal ion binding; GO:0004523,RNA-DNA hybrid ribonuclease activity; GO:0003676,nucleic acid binding	PF00078.27:Reverse transcriptase (RNA-dependent DNA polymerase)
novel.2861	NW_018743518.1	1471148	1471728	.	--	--	RNA-binding protein 12-like [Spinacia oleracea]	--	SubName: Full=Uncharacterized protein {ECO:0000313|EMBL:KNA22420.1};	--	--	--
novel.5727	NW_018745188.1	410375	411317	-	--	--	--	--	--	--	--	--
novel.4148	NW_018744240.1	106918	107791	+	--	--	hypothetical protein SOVF_130150 [Spinacia oleracea]	--	SubName: Full=Uncharacterized protein {ECO:0000313|EMBL:KNA11967.1};	Predicted 3'-5' exonuclease	GO:0008408,3'-5' exonuclease activity; GO:0003676,nucleic acid binding	PF01612.20:3'-5' exonuclease
novel.4371	NW_018744421.1	1	479	.	--	--	--	--	--	--	--	--
novel.5682	NW_018745174.1	921215	922941	.	K12874 intron-binding protein aquarius | (RefSeq) LOW QUALITY PROTEIN: intron-binding protein aquarius-like (A)	ko03040: Spliceosome	uncharacterized protein LOC110725370 [Chenopodium quinoa]	RecName: Full=Putative ribonuclease H protein At1g65750; EC=3.1.26.4;	SubName: Full=Uncharacterized protein {ECO:0000313|EMBL:KMS97072.1};	FOG: Reverse transcriptase	GO:0046872,metal ion binding; GO:0004523,RNA-DNA hybrid ribonuclease activity; GO:0003676,nucleic acid binding	PF13966.6:zinc-binding in reverse transcriptase
novel.1345	NW_018742738.1	12403125	12404244	.	K00924 kinase [EC:2.7.1.-] | (RefSeq) candidapepsin-7-like (A)	--	uncharacterized protein LOC110691008 [Chenopodium quinoa]	--	SubName: Full=uncharacterized protein LOC107814295 {ECO:0000313|RefSeq:XP_016495163.1};	FOG: Reverse transcriptase	--	PF14111.6:Domain of unknown function (DUF4283)
novel.107	NW_018742204.1	18383616	18386583	-	--	--	--	--	--	--	--	--
novel.537	NW_018742390.1	1051963	1054154	+	--	--	transmembrane and coiled-coil domain-containing protein 4-like [Chenopodium quinoa]	--	SubName: Full=Uncharacterized protein {ECO:0000313|EMBL:KNA12738.1};	--	GO:0016021,integral component of membrane	--
novel.515	NW_018742381.1	1421015	1425440	+	--	--	hypothetical protein SOVF_106070 [Spinacia oleracea]	--	SubName: Full=Uncharacterized protein {ECO:0000313|EMBL:KNA14472.1};	--	--	PF03078.15:ATHILA ORF-1 family
novel.371	NW_018742309.1	4776585	4777051	.	--	--	--	--	--	--	--	--
novel.4339	NW_018744367.1	8097644	8099470	.	--	--	uncharacterized protein LOC110728660 [Chenopodium quinoa]	--	--	--	--	--
novel.1933	NW_018743033.1	547521	547756	.	K00815 tyrosine aminotransferase [EC:2.6.1.5] | (RefSeq) probable aminotransferase TAT2 (A)	ko00130: Ubiquinone and other terpenoid-quinone biosynthesis; ko00270: Cysteine and methionine metabolism; ko00350: Tyrosine metabolism; ko00360: Phenylalanine metabolism; ko00400: Phenylalanine, tyrosine and tryptophan biosynthesis; ko00950: Isoquinoline alkaloid biosynthesis; ko00960: Tropane, piperidine and pyridine alkaloid biosynthesis	uncharacterized protein LOC110703122 [Chenopodium quinoa]	--	SubName: Full=Uncharacterized protein {ECO:0000313|EMBL:CCA66054.1};	FOG: Reverse transcriptase	GO:0003676,nucleic acid binding	--
novel.5979	NW_018745403.1	1349531	1352467	.	--	--	uncharacterized protein LOC110692513 [Chenopodium quinoa]	--	--	--	--	--
novel.6100	NW_018745448.1	4626211	4626473	.	K17413 small subunit ribosomal protein S35 | (RefSeq) uncharacterized LOC109188018 (A)	--	uncharacterized protein LOC110730759 [Chenopodium quinoa]	RecName: Full=Retrovirus-related Pol polyprotein from transposon RE1; AltName: Full=Retro element 1 {ECO:0000303|PubMed:10689195}; Short=AtRE1 {ECO:0000303|PubMed:10689195}; Includes: RecName: Full=Protease RE1; EC=3.4.23.-; Includes: RecName: Full=Reverse transcriptase RE1; EC=2.7.7.49; Includes: RecName: Full=Endonuclease RE1;	SubName: Full=Putative ovule protein {ECO:0000313|EMBL:JAP17634.1}; Flags: Fragment;	FOG: Transposon-encoded proteins with TYA, reverse transcriptase, integrase domains in various combinations	GO:0006310,DNA recombination; GO:0004519,endonuclease activity; GO:0015074,DNA integration; GO:0004190,aspartic-type endopeptidase activity; GO:0003676,nucleic acid binding; GO:0003964,RNA-directed DNA polymerase activity; GO:0046872,metal ion binding	PF07727.14:Reverse transcriptase (RNA-dependent DNA polymerase)
novel.2951	NW_018743574.1	6074306	6074808	.	--	--	--	--	--	--	--	--
novel.1166	NW_018742651.1	4783589	4783892	.	--	--	PREDICTED: uncharacterized protein LOC104908184 [Beta vulgaris subsp. vulgaris]	--	SubName: Full=Uncharacterized protein {ECO:0000313|EMBL:GAU10377.1};	--	GO:0008270,zinc ion binding; GO:0003676,nucleic acid binding	--
novel.2034	NW_018743070.1	463135	464146	-	--	--	--	--	--	--	--	--
novel.3432	NW_018743919.1	2355709	2357736	+	--	--	--	--	--	--	--	--
novel.3696	NW_018744020.1	527208	527420	.	--	--	--	--	--	--	--	--
novel.2643	NW_018743332.1	1138352	1138931	.	K01179 endoglucanase [EC:3.2.1.4] | (RefSeq) endoglucanase 8-like (A)	ko00500: Starch and sucrose metabolism	uncharacterized protein LOC110721238 [Chenopodium quinoa]	--	SubName: Full=Uncharacterized protein {ECO:0000313|EMBL:CCA65996.1};	FOG: Reverse transcriptase	GO:0008270,zinc ion binding; GO:0003676,nucleic acid binding	--
novel.3184	NW_018743787.1	1180111	1182650	+	K09571 FK506-binding protein 4/5 [EC:5.2.1.8] | (RefSeq) hypothetical protein (A)	--	peptidyl-prolyl cis-trans isomerase FKBP42-like [Chenopodium quinoa]	RecName: Full=Peptidyl-prolyl cis-trans isomerase FKBP42; Short=PPIase FKBP42; EC=5.2.1.8; AltName: Full=42 kDa peptidyl-prolyl isomerase; AltName: Full=FK506-binding protein 42; Short=AtFKBP42; AltName: Full=Immunophilin FKBP42; AltName: Full=Protein TWISTED DWARF 1; AltName: Full=Protein ULTRACURVATA 2; AltName: Full=Rotamase;	SubName: Full=Uncharacterized protein {ECO:0000313|EMBL:KMT14268.1};	FKBP-type peptidyl-prolyl cis-trans isomerase	GO:0005783,endoplasmic reticulum; GO:0009734,auxin-activated signaling pathway; GO:0016021,integral component of membrane; GO:0005774,vacuolar membrane; GO:0048366,leaf development; GO:0005516,calmodulin binding; GO:0003755,peptidyl-prolyl cis-trans isomerase activity; GO:0005886,plasma membrane	PF00515.28:Tetratricopeptide repeat
novel.2963	NW_018743575.1	20911	21130	.	--	--	--	--	--	--	--	--
novel.1318	NW_018742738.1	4190485	4191980	.	--	--	uncharacterized protein LOC110740281 [Chenopodium quinoa]	--	SubName: Full=Uncharacterized protein {ECO:0000313|EMBL:KNA02738.1}; Flags: Fragment;	--	--	--
novel.5715	NW_018745177.1	1869642	1869938	.	--	--	--	--	--	--	--	--
novel.3331	NW_018743858.1	1203079	1204071	.	--	--	30 kDa salivary gland allergen Aed a 3-like [Chenopodium quinoa]	--	--	--	--	--
novel.2296	NW_018743212.1	2544010	2545144	.	K11593 eukaryotic translation initiation factor 2C | (RefSeq) protein argonaute 1A-like (A)	--	hypothetical protein VITISV_009748 [Vitis vinifera]	RecName: Full=Retrovirus-related Pol polyprotein from transposon RE2; AltName: Full=Retro element 2 {ECO:0000303|PubMed:10689195}; Short=AtRE2 {ECO:0000303|PubMed:10689195}; Includes: RecName: Full=Protease RE2; EC=3.4.23.-; Includes: RecName: Full=Reverse transcriptase RE2; EC=2.7.7.49; Includes: RecName: Full=Endonuclease RE2;	SubName: Full=Uncharacterized protein {ECO:0000313|EMBL:CAN73349.1};	FOG: Transposon-encoded proteins with TYA, reverse transcriptase, integrase domains in various combinations	GO:0006310,DNA recombination; GO:0004519,endonuclease activity; GO:0015074,DNA integration; GO:0004190,aspartic-type endopeptidase activity; GO:0003676,nucleic acid binding; GO:0003964,RNA-directed DNA polymerase activity; GO:0046872,metal ion binding	--
novel.931	NW_018742523.1	2694399	2694890	.	--	--	--	--	--	--	--	--
novel.5216	NW_018744909.1	31040	31621	+	--	--	--	--	--	--	--	--
novel.160	NW_018742205.1	945475	945676	.	--	--	--	--	--	--	--	--
novel.1159	NW_018742651.1	2987181	2990195	+	K13420 LRR receptor-like serine/threonine-protein kinase FLS2 [EC:2.7.11.1] | (RefSeq) LRR receptor-like serine/threonine-protein kinase FLS2 (A)	ko04016: MAPK signaling pathway - plant; ko04626: Plant-pathogen interaction	MDIS1-interacting receptor like kinase 2-like [Spinacia oleracea]	RecName: Full=DNA damage-repair/toleration protein DRT100; Flags: Precursor;	SubName: Full=Uncharacterized protein {ECO:0000313|EMBL:KNA24247.1};	FOG: Leucine rich repeat	GO:0006281,DNA repair; GO:0009507,chloroplast; GO:0000166,nucleotide binding	PF13855.6:Leucine rich repeat
novel.273	NW_018742244.1	1484103	1485337	+	--	--	succinate dehydrogenase assembly factor 4, mitochondrial [Chenopodium quinoa]	--	SubName: Full=Uncharacterized protein {ECO:0000313|EMBL:KNA11971.1};	Uncharacterized conserved protein	--	PF07896.12:Protein of unknown function (DUF1674)
novel.5283	NW_018744991.1	2136991	2139333	+	K21630 GATA-type zinc finger protein 1 | (RefSeq) GATA transcription factor 6-like (A)	--	uncharacterized protein LOC110693770 [Chenopodium quinoa]	RecName: Full=GATA transcription factor 1; Short=AtGATA-1;	SubName: Full=Uncharacterized protein {ECO:0000313|EMBL:AFK34183.1};	GATA-4/5/6 transcription factors	GO:0001085,RNA polymerase II transcription factor binding; GO:0044212,transcription regulatory region DNA binding; GO:0007623,circadian rhythm; GO:0003700,DNA-binding transcription factor activity; GO:0005634,nucleus; GO:0030154,cell differentiation; GO:0001228,DNA-binding transcription activator activity, RNA polymerase II-specific; GO:0000977,RNA polymerase II regulatory region sequence-specifi…	PF00320.27:GATA zinc finger
novel.3553	NW_018743942.1	2378696	2381059	.	K17767 AH receptor-interacting protein | (RefSeq) peptidyl-prolyl cis-trans isomerase FKBP62-like (A)	--	uncharacterized protein LOC110714482 [Chenopodium quinoa]	RecName: Full=Peptidyl-prolyl cis-trans isomerase FKBP62; Short=PPIase FKBP62; EC=5.2.1.8; AltName: Full=70 kDa peptidyl-prolyl isomerase; AltName: Full=FK506-binding protein 62; Short=AtFKBP62; AltName: Full=Immunophilin FKBP62; AltName: Full=Peptidylprolyl isomerase ROF1; AltName: Full=Protein ROTAMASE FKBP 1; AltName: Full=Rotamase;	SubName: Full=Uncharacterized protein {ECO:0000313|EMBL:KMS96588.1};	FKBP-type peptidyl-prolyl cis-trans isomerase	GO:0005737,cytoplasm; GO:0005634,nucleus; GO:0005528,FK506 binding; GO:0005516,calmodulin binding; GO:0003755,peptidyl-prolyl cis-trans isomerase activity; GO:0061077,chaperone-mediated protein folding; GO:0070370,cellular heat acclimation	PF00515.28:Tetratricopeptide repeat
novel.4475	NW_018744502.1	1475343	1482100	-	K19984 exocyst complex component 5 | (RefSeq) uncharacterized protein LOC113272286 (A)	--	zinc finger BED domain-containing protein RICESLEEPER 2-like [Chenopodium quinoa]	RecName: Full=Putative AC transposase; AltName: Full=ORFA;	SubName: Full=Uncharacterized protein {ECO:0000313|EMBL:KNA24992.1};	Tam3-transposase (Ac family)	GO:0006310,DNA recombination; GO:0046983,protein dimerization activity; GO:0032196,transposition; GO:0003677,DNA binding	PF05699.14:hAT family C-terminal dimerisation region
novel.3689	NW_018743987.1	2904652	2907925	-	K23222 nuclease HARBI1 [EC:3.1.-.-] | (RefSeq) uncharacterized protein LOC111367135 isoform X1 (A)	--	protein ALP1-like [Chenopodium quinoa]	RecName: Full=Pentatricopeptide repeat-containing protein At2g18520, mitochondrial; Flags: Precursor;	SubName: Full=putative nuclease HARBI1 {ECO:0000313|RefSeq:XP_014522104.1};	Predicted transposase	GO:0004519,endonuclease activity; GO:0080156,mitochondrial mRNA modification; GO:0016020,membrane; GO:0003723,RNA binding; GO:0005739,mitochondrion	PF13359.6:DDE superfamily endonuclease
novel.4577	NW_018744560.1	1381715	1386712	+	--	--	uncharacterized protein LOC110683861 [Chenopodium quinoa]	--	SubName: Full=Uncharacterized protein {ECO:0000313|EMBL:KNA15688.1};	--	--	--
novel.1424	NW_018742798.1	2235413	2236309	.	--	--	--	--	--	--	--	--
novel.839	NW_018742483.1	1257537	1258770	+	--	--	uncharacterized protein LOC110720828 [Chenopodium quinoa]	--	--	--	--	--
novel.60	NW_018742204.1	13199115	13199432	.	--	--	--	--	--	--	--	--
novel.667	NW_018742418.1	3232759	3233264	.	--	--	--	--	--	--	--	--
novel.546	NW_018742390.1	2974262	2974537	.	--	--	--	--	--	--	--	--
novel.5641	NW_018745170.1	811204	811762	.	--	--	PREDICTED: E3 ubiquitin-protein ligase RING1 [Beta vulgaris subsp. vulgaris]	--	SubName: Full=Uncharacterized protein {ECO:0000313|EMBL:KNA13697.1};	--	GO:0005975,carbohydrate metabolic process; GO:0004553,hydrolase activity, hydrolyzing O-glycosyl compounds	--
novel.5148	NW_018744878.1	1334910	1335179	.	--	--	--	--	--	--	--	--
novel.4432	NW_018744497.1	1556827	1561345	-	K20456 oxysterol-binding protein 1 | (RefSeq) oxysterol-binding protein-related protein 1D-like (A)	--	Oxysterol-binding protein [Corchorus olitorius]	RecName: Full=Oxysterol-binding protein-related protein 1D; AltName: Full=OSBP-related protein 1D;	SubName: Full=Uncharacterized protein {ECO:0000313|EnsemblPlants:PGSC0003DMT400027974};	Oxysterol-binding protein	GO:0008289,lipid binding; GO:0006869,lipid transport	PF01237.18:Oxysterol-binding protein
novel.878	NW_018742484.1	4347982	4348302	.	--	--	--	--	--	--	--	--
novel.2127	NW_018743175.1	1621103	1622306	.	--	--	--	--	--	--	--	--
novel.4068	NW_018744232.1	14064	14927	.	--	--	--	--	--	--	--	--
novel.189	NW_018742205.1	4613284	4613890	.	--	--	--	--	--	--	--	--
novel.12	NW_018742204.1	3814636	3815347	.	--	--	--	--	--	--	--	--
novel.5931	NW_018745324.1	1516835	1517551	.	--	--	--	--	--	--	--	--
novel.329	NW_018742287.1	1634787	1636377	+	K19199 histone-lysine N-methyltransferase SETD3 [EC:2.1.1.43] | (RefSeq) uncharacterized protein LOC110684701 (A)	--	uncharacterized protein LOC110696356 isoform X1 [Chenopodium quinoa]	--	--	--	--	--
novel.305	NW_018742263.1	6537887	6538086	.	--	--	--	--	--	--	--	--
novel.5944	NW_018745325.1	27924	28313	-	--	--	putative senescence-associated protein, partial [Pisum sativum]	--	SubName: Full=Putative senescence-associated protein {ECO:0000313|EMBL:BAB33421.1}; Flags: Fragment;	--	--	--
novel.5950	NW_018745368.1	296348	296753	.	--	--	--	--	--	--	--	--
novel.2298	NW_018743212.1	2548571	2549359	-	K20769 fatty acid omega-hydroxylase [EC:1.14.-.-] | (RefSeq) cytochrome P450 94A2-like (A)	ko00073: Cutin, suberine and wax biosynthesis	trypsin/subtilisin inhibitor-like [Spinacia oleracea]	RecName: Full=Inhibitor of trypsin and hageman factor; AltName: Full=CMTI-V;	SubName: Full=Uncharacterized protein {ECO:0000313|EMBL:KNA20991.1};	--	GO:0009611,response to wounding; GO:0004867,serine-type endopeptidase inhibitor activity	PF00280.18:Potato inhibitor I family
novel.2254	NW_018743206.1	1143405	1143877	.	K03575 A/G-specific adenine glycosylase [EC:3.2.2.-] | (RefSeq) adenine DNA glycosylase (A)	ko03410: Base excision repair	adenine DNA glycosylase [Spinacia oleracea]	--	SubName: Full=Uncharacterized protein {ECO:0000313|EMBL:KNA15855.1};	--	GO:0016787,hydrolase activity; GO:0006284,base-excision repair	--
novel.938	NW_018742523.1	4216380	4252096	+	K03006 DNA-directed RNA polymerase II subunit RPB1 [EC:2.7.7.6] | (RefSeq) LOW QUALITY PROTEIN: DNA-directed RNA polymerase II subunit 1-like (A)	ko03020: RNA polymerase	uncharacterized protein LOC110802566 [Spinacia oleracea]	RecName: Full=Retrovirus-related Pol polyprotein from transposon TNT 1-94; Includes: RecName: Full=Protease; EC=3.4.23.-; Includes: RecName: Full=Reverse transcriptase; EC=2.7.7.49; Includes: RecName: Full=Endonuclease;	SubName: Full=Pol-polyprotein {ECO:0000313|EMBL:AAY99339.1};	FOG: Transposon-encoded proteins with TYA, reverse transcriptase, integrase domains in various combinations	GO:0004519,endonuclease activity; GO:0015074,DNA integration; GO:0004190,aspartic-type endopeptidase activity; GO:0008270,zinc ion binding; GO:0003676,nucleic acid binding; GO:0003964,RNA-directed DNA polymerase activity	PF00078.27:Reverse transcriptase (RNA-dependent DNA polymerase)
novel.485	NW_018742346.1	94623	94845	.	K01768 adenylate cyclase [EC:4.6.1.1] | (RefSeq) LOW QUALITY PROTEIN: uncharacterized protein LOC107911085 (A)	ko00230: Purine metabolism	reverse transcriptase, partial [Solanum tuberosum]	RecName: Full=Retrovirus-related Pol polyprotein from transposon TNT 1-94; Includes: RecName: Full=Protease; EC=3.4.23.-; Includes: RecName: Full=Reverse transcriptase; EC=2.7.7.49; Includes: RecName: Full=Endonuclease;	SubName: Full=Reverse transcriptase {ECO:0000313|EMBL:CAA13065.1}; Flags: Fragment;	FOG: Transposon-encoded proteins with TYA, reverse transcriptase, integrase domains in various combinations	GO:0004519,endonuclease activity; GO:0015074,DNA integration; GO:0004190,aspartic-type endopeptidase activity; GO:0008270,zinc ion binding; GO:0003676,nucleic acid binding; GO:0003964,RNA-directed DNA polymerase activity	PF07727.14:Reverse transcriptase (RNA-dependent DNA polymerase)
novel.6287	NW_018745540.1	552283	553958	+	K10406 kinesin family member C2/C3 | (RefSeq) kinesin KP1-like (A)	--	uncharacterized protein LOC110707488 [Chenopodium quinoa]	--	SubName: Full=Reverse transcriptase {ECO:0000313|EMBL:OMO87284.1};	FOG: Reverse transcriptase	GO:0003964,RNA-directed DNA polymerase activity; GO:0008270,zinc ion binding; GO:0003676,nucleic acid binding	PF00098.23:Zinc knuckle
novel.4139	NW_018744239.1	10365891	10369906	-	K19525 vacuolar protein sorting-associated protein 13A/C | (RefSeq) uncharacterized protein LOC110098611 (A)	--	hypothetical protein VITISV_032357 [Vitis vinifera]	RecName: Full=RNA-directed DNA polymerase homolog; EC=2.7.7.48; AltName: Full=Reverse transcriptase homolog;	SubName: Full=Uncharacterized protein {ECO:0000313|EMBL:CAN63950.1};	FOG: Transposon-encoded proteins with TYA, reverse transcriptase, integrase domains in various combinations	GO:0003964,RNA-directed DNA polymerase activity; GO:0003968,RNA-directed 5'-3' RNA polymerase activity; GO:0005739,mitochondrion	PF17919.1:RNase H-like domain found in reverse transcriptase
novel.5047	NW_018744821.1	133821	135188	+	--	--	--	--	--	--	--	--
novel.19	NW_018742204.1	5924244	5929167	+	K03026 DNA-directed RNA polymerase III subunit RPC4 | (RefSeq) uncharacterized protein LOC110715858 (A)	ko03020: RNA polymerase	uncharacterized protein LOC110692473 [Chenopodium quinoa]	RecName: Full=Casein kinase 1-like protein HD16 {ECO:0000305}; EC=2.7.11.1 {ECO:0000305}; AltName: Full=Os03g0793500 protein {ECO:0000312|EMBL:BAF13445.1}; AltName: Full=Protein EARLY FLOWERING 1 {ECO:0000303|PubMed:20400938}; AltName: Full=Protein HEADING DATE 16 {ECO:0000303|PubMed:23789941};	SubName: Full=Uncharacterized protein {ECO:0000313|EMBL:KRH46876.1, ECO:0000313|EnsemblPlants:GLYMA08G47680.3};	Casein kinase (serine/threonine/tyrosine protein kinase)	GO:0005737,cytoplasm; GO:0018105,peptidyl-serine phosphorylation; GO:0009740,gibberellic acid mediated signaling pathway; GO:0048586,regulation of long-day photoperiodism, flowering; GO:0040008,regulation of growth; GO:0010476,gibberellin mediated signaling pathway; GO:0004674,protein serine/threonine kinase activity; GO:0008360,regulation of cell shape; GO:0009908,flower development; GO:0005634,…	--
novel.6025	NW_018745413.1	1986509	1991063	+	--	--	hypothetical protein SOVF_011120 [Spinacia oleracea]	--	SubName: Full=Uncharacterized protein {ECO:0000313|EMBL:KNA24931.1};	--	--	PF14111.6:Domain of unknown function (DUF4283)
novel.3305	NW_018743850.1	5749276	5749631	.	K03245 translation initiation factor 3 subunit J | (RefSeq) uncharacterized protein LOC110681914 (A)	ko03013: RNA transport	uncharacterized protein LOC110736809 [Chenopodium quinoa]	RecName: Full=Retrovirus-related Pol polyprotein from transposon RE2; AltName: Full=Retro element 2 {ECO:0000303|PubMed:10689195}; Short=AtRE2 {ECO:0000303|PubMed:10689195}; Includes: RecName: Full=Protease RE2; EC=3.4.23.-; Includes: RecName: Full=Reverse transcriptase RE2; EC=2.7.7.49; Includes: RecName: Full=Endonuclease RE2;	SubName: Full=Uncharacterized protein {ECO:0000313|EMBL:CAN61658.1};	FOG: Transposon-encoded proteins with TYA, reverse transcriptase, integrase domains in various combinations	GO:0006310,DNA recombination; GO:0004519,endonuclease activity; GO:0015074,DNA integration; GO:0004190,aspartic-type endopeptidase activity; GO:0003676,nucleic acid binding; GO:0003964,RNA-directed DNA polymerase activity; GO:0046872,metal ion binding	--
novel.4666	NW_018744616.1	3046005	3046930	+	K17662 cytochrome b pre-mRNA-processing protein 3 | (RefSeq) ubiquinol-cytochrome-c reductase complex assembly factor 1-like (A)	--	ubiquinol-cytochrome-c reductase complex assembly factor 1-like [Chenopodium quinoa]	--	--	--	--	--
novel.5673	NW_018745170.1	5244553	5245059	.	--	--	--	--	--	--	--	--
novel.378	NW_018742309.1	5574544	5577946	.	K22696 protein-lysine N-methyltransferase EEF2KMT [EC:2.1.1.-] | (RefSeq) uncharacterized protein LOC108202480 isoform X1 (A)	--	uncharacterized protein LOC110713416 [Chenopodium quinoa]	--	SubName: Full=Mariner transposase {ECO:0000313|EMBL:AFK13835.1};	--	--	--
novel.116	NW_018742204.1	19256972	19257796	+	--	--	--	--	--	--	--	--
novel.5245	NW_018744978.1	76297	76562	.	--	--	uncharacterized protein LOC110685171 isoform X5 [Chenopodium quinoa]	--	--	--	--	PF16342.5:Domain of unknown function (DUF4972)
novel.5754	NW_018745240.1	718379	718632	.	--	--	--	--	--	--	--	--
novel.4787	NW_018744647.1	1456523	1457241	.	--	--	--	--	--	--	--	--
novel.281	NW_018742244.1	3517889	3518089	-	--	--	--	--	--	--	--	--
novel.3740	NW_018744062.1	942002	943240	+	--	--	hypothetical protein SOVF_052150 [Spinacia oleracea]	RecName: Full=Non-specific lipid-transfer protein; Short=LTP; AltName: Full=Phospholipid transfer protein; Short=PLTP;	RecName: Full=Non-specific lipid-transfer protein {ECO:0000256|RuleBase:RU000628};	--	GO:0008289,lipid binding; GO:0006869,lipid transport	PF00234.22:Protease inhibitor/seed storage/LTP family
novel.193	NW_018742205.1	5141273	5141726	.	--	--	PREDICTED: uncharacterized protein LOC104906048 [Beta vulgaris subsp. vulgaris]	--	SubName: Full=Uncharacterized protein {ECO:0000313|EMBL:CCA66044.1};	--	GO:0003676,nucleic acid binding	--
novel.686	NW_018742418.1	5577293	5577741	.	--	--	--	--	--	--	--	--
novel.3662	NW_018743979.1	2839918	2840574	-	--	--	--	--	--	--	--	--
novel.3	NW_018742204.1	750657	751201	.	--	--	--	--	--	--	--	--
novel.5590	NW_018745080.1	1580491	1580760	.	--	--	--	--	--	--	--	--
novel.6264	NW_018745533.1	810392	810722	.	--	--	--	--	--	--	--	--
novel.2515	NW_018743292.1	9185601	9186212	.	--	--	--	--	--	--	--	--
novel.3468	NW_018743920.1	3625318	3626864	-	--	--	--	--	--	--	--	--
novel.1798	NW_018742969.1	694153	694705	.	--	--	--	--	--	--	--	--
novel.1416	NW_018742798.1	632835	635973	-	K24348 UBX domain-containing protein 1/4 | (RefSeq) UBX domain-containing protein 1-like (A)	ko04141: Protein processing in endoplasmic reticulum	UBX domain-containing protein 1-like [Chenopodium quinoa]	--	SubName: Full=Uncharacterized protein {ECO:0000313|EMBL:KYP35658.1};	Predicted ubiquitin regulatory protein	GO:0003676,nucleic acid binding	--
novel.4939	NW_018744718.1	624938	625143	.	K02350 DNA polymerase zeta [EC:2.7.7.7] | (RefSeq) DNA polymerase zeta catalytic subunit-like (A)	--	uncharacterized protein LOC110695829 [Chenopodium quinoa]	--	SubName: Full=Retrovirus-related Pol polyprotein from transposon TNT 1-94 {ECO:0000313|EMBL:JAU33890.1};	FOG: Transposon-encoded proteins with TYA, reverse transcriptase, integrase domains in various combinations	GO:0015074,DNA integration; GO:0008270,zinc ion binding; GO:0003676,nucleic acid binding	--
novel.6012	NW_018745410.1	8330724	8331604	+	--	--	--	--	--	--	--	--
novel.581	NW_018742393.1	1151670	1153322	+	--	--	uncharacterized protein LOC110705265 [Chenopodium quinoa]	--	SubName: Full=Uncharacterized protein {ECO:0000313|EMBL:KNA12225.1};	--	--	--
novel.3207	NW_018743792.1	5824145	5825199	+	--	--	--	--	--	--	--	--
novel.2201	NW_018743199.1	2225477	2230807	+	K13217 pre-mRNA-processing factor 39 | (RefSeq) uncharacterized protein LOC114183870 isoform X1 (A)	--	hypothetical protein VITISV_025518 [Vitis vinifera]	RecName: Full=Retrovirus-related Pol polyprotein from transposon TNT 1-94; Includes: RecName: Full=Protease; EC=3.4.23.-; Includes: RecName: Full=Reverse transcriptase; EC=2.7.7.49; Includes: RecName: Full=Endonuclease;	SubName: Full=Uncharacterized protein {ECO:0000313|EMBL:CAN81016.1};	FOG: Transposon-encoded proteins with TYA, reverse transcriptase, integrase domains in various combinations	GO:0004519,endonuclease activity; GO:0015074,DNA integration; GO:0004190,aspartic-type endopeptidase activity; GO:0008270,zinc ion binding; GO:0003676,nucleic acid binding; GO:0003964,RNA-directed DNA polymerase activity	PF07727.14:Reverse transcriptase (RNA-dependent DNA polymerase)
novel.2958	NW_018743574.1	7785530	7789616	-	K11866 STAM-binding protein [EC:3.4.19.12] | (RefSeq) probable ubiquitin thioesterase DG1039 (A)	ko04144: Endocytosis	zinc finger BED domain-containing protein RICESLEEPER 2-like [Spinacia oleracea]	RecName: Full=Putative AC transposase; AltName: Full=ORFA;	SubName: Full=Transposase {ECO:0000313|EMBL:AGH20188.1};	Tam3-transposase (Ac family)	GO:0006310,DNA recombination; GO:0046983,protein dimerization activity; GO:0032196,transposition; GO:0003677,DNA binding	PF14372.6:Domain of unknown function (DUF4413)
novel.4826	NW_018744662.1	3586627	3586999	.	--	--	uncharacterized protein LOC110730013 [Chenopodium quinoa]	--	--	--	--	--
novel.2947	NW_018743574.1	5943584	5945046	-	--	--	hypothetical protein BVRB_9g215470 isoform B [Beta vulgaris subsp. vulgaris]	--	SubName: Full=Uncharacterized protein {ECO:0000313|EMBL:KMS94608.1}; Flags: Fragment;	--	--	--
novel.4694	NW_018744626.1	745879	746527	.	--	--	--	--	--	--	--	--
novel.2662	NW_018743373.1	1272208	1274326	.	K17767 AH receptor-interacting protein | (RefSeq) peptidyl-prolyl cis-trans isomerase FKBP62-like (A)	--	peptidyl-prolyl cis-trans isomerase PASTICCINO1-like [Chenopodium quinoa]	RecName: Full=Peptidyl-prolyl cis-trans isomerase FKBP62; Short=PPIase FKBP62; EC=5.2.1.8; AltName: Full=70 kDa peptidyl-prolyl isomerase; AltName: Full=FK506-binding protein 62; Short=AtFKBP62; AltName: Full=Immunophilin FKBP62; AltName: Full=Peptidylprolyl isomerase ROF1; AltName: Full=Protein ROTAMASE FKBP 1; AltName: Full=Rotamase;	SubName: Full=Uncharacterized protein {ECO:0000313|EMBL:KMS96588.1};	FKBP-type peptidyl-prolyl cis-trans isomerase	GO:0005737,cytoplasm; GO:0005634,nucleus; GO:0005528,FK506 binding; GO:0005516,calmodulin binding; GO:0003755,peptidyl-prolyl cis-trans isomerase activity; GO:0061077,chaperone-mediated protein folding; GO:0070370,cellular heat acclimation	--
novel.4721	NW_018744626.1	3559221	3559443	.	--	--	uncharacterized protein LOC110731038 [Chenopodium quinoa]	--	SubName: Full=Uncharacterized protein {ECO:0000313|EMBL:CCA66009.1};	--	GO:0004523,RNA-DNA hybrid ribonuclease activity; GO:0003676,nucleic acid binding	--
novel.4169	NW_018744268.1	3841863	3842447	.	K10523 speckle-type POZ protein | (RefSeq) BTB/POZ and MATH domain-containing protein 1-like (A)	--	uncharacterized protein LOC110706439 [Chenopodium quinoa]	--	SubName: Full=Putative aspartic peptidase domain-containing protein {ECO:0000313|EMBL:OTG19303.1};	FOG: Transposon-encoded proteins with TYA, reverse transcriptase, integrase domains in various combinations	--	PF13650.6:Aspartyl protease
novel.4236	NW_018744301.1	2287458	2287733	.	--	--	uncharacterized protein LOC110694587 [Chenopodium quinoa]	--	--	--	--	--
novel.632	NW_018742418.1	990281	995400	-	K13217 pre-mRNA-processing factor 39 | (RefSeq) uncharacterized protein LOC114183870 isoform X1 (A)	--	PREDICTED: uncharacterized protein LOC107027628 [Solanum pennellii]	RecName: Full=Retrovirus-related Pol polyprotein from transposon TNT 1-94; Includes: RecName: Full=Protease; EC=3.4.23.-; Includes: RecName: Full=Reverse transcriptase; EC=2.7.7.49; Includes: RecName: Full=Endonuclease;	SubName: Full=Putative ribonuclease H-like domain-containing protein {ECO:0000313|EMBL:OTF86030.1};	FOG: Transposon-encoded proteins with TYA, reverse transcriptase, integrase domains in various combinations	GO:0004519,endonuclease activity; GO:0015074,DNA integration; GO:0004190,aspartic-type endopeptidase activity; GO:0008270,zinc ion binding; GO:0003676,nucleic acid binding; GO:0003964,RNA-directed DNA polymerase activity	PF07727.14:Reverse transcriptase (RNA-dependent DNA polymerase)
novel.5426	NW_018745013.1	1084738	1085454	.	--	--	--	--	--	--	--	--
novel.5045	NW_018744813.1	3179892	3180214	.	K00799 glutathione S-transferase [EC:2.5.1.18] | (RefSeq) uncharacterized protein LOC110786294 (A)	ko00480: Glutathione metabolism	uncharacterized protein LOC110726586 [Chenopodium quinoa]	--	SubName: Full=Uncharacterized protein {ECO:0000313|EMBL:CCA66050.1};	--	GO:0003676,nucleic acid binding	PF13456.6:Reverse transcriptase-like
novel.1642	NW_018742914.1	1922750	1923208	.	--	--	--	--	--	--	--	--
novel.4963	NW_018744722.1	388725	389659	.	K19525 vacuolar protein sorting-associated protein 13A/C | (RefSeq) uncharacterized protein LOC110098611 (A)	--	uncharacterized protein LOC110926742, partial [Helianthus annuus]	RecName: Full=RNA-directed DNA polymerase homolog; EC=2.7.7.48; AltName: Full=Reverse transcriptase homolog;	SubName: Full=Uncharacterized protein {ECO:0000313|EMBL:CAN63950.1};	FOG: Transposon-encoded proteins with TYA, reverse transcriptase, integrase domains in various combinations	GO:0003964,RNA-directed DNA polymerase activity; GO:0003968,RNA-directed 5'-3' RNA polymerase activity; GO:0005739,mitochondrion	PF00078.27:Reverse transcriptase (RNA-dependent DNA polymerase)
novel.5577	NW_018745080.1	523088	523822	.	--	--	--	--	--	--	--	--
novel.2210	NW_018743199.1	3263062	3269766	-	--	--	--	--	--	--	--	--
novel.6432	NW_018745650.1	5648792	5655227	+	--	--	uncharacterized protein LOC110704501 isoform X2 [Chenopodium quinoa]	--	SubName: Full=Uncharacterized protein {ECO:0000313|EMBL:KNA12514.1};	--	--	--
novel.2736	NW_018743405.1	3963967	3964607	.	--	--	uncharacterized protein LOC110691696 [Chenopodium quinoa]	--	--	--	--	--
novel.4981	NW_018744745.1	989194	989451	.	K21594 translation factor GUF1, mitochondrial [EC:3.6.5.-] | (RefSeq) translation factor GUF1 homolog, chloroplastic-like isoform X1 (A)	--	PREDICTED: LOW QUALITY PROTEIN: uncharacterized protein LOC107027526 [Solanum pennellii]	RecName: Full=Retrovirus-related Pol polyprotein from transposon RE2; AltName: Full=Retro element 2 {ECO:0000303|PubMed:10689195}; Short=AtRE2 {ECO:0000303|PubMed:10689195}; Includes: RecName: Full=Protease RE2; EC=3.4.23.-; Includes: RecName: Full=Reverse transcriptase RE2; EC=2.7.7.49; Includes: RecName: Full=Endonuclease RE2;	SubName: Full=Putative ribonuclease H-like domain-containing protein {ECO:0000313|EMBL:OTF86030.1};	FOG: Transposon-encoded proteins with TYA, reverse transcriptase, integrase domains in various combinations	GO:0006310,DNA recombination; GO:0004519,endonuclease activity; GO:0015074,DNA integration; GO:0004190,aspartic-type endopeptidase activity; GO:0003676,nucleic acid binding; GO:0003964,RNA-directed DNA polymerase activity; GO:0046872,metal ion binding	PF13976.6:GAG-pre-integrase domain
novel.5876	NW_018745309.1	19291	19926	.	--	--	--	--	--	--	--	--
novel.5493	NW_018745024.1	11348954	11350063	-	--	--	--	--	--	--	--	--
novel.484	NW_018742346.1	88668	90476	.	--	--	uncharacterized protein LOC110737109 [Chenopodium quinoa]	--	SubName: Full=Uncharacterized protein {ECO:0000313|EMBL:CCA66020.1};	--	GO:0003676,nucleic acid binding	--
novel.1092	NW_018742616.1	3317243	3317880	.	--	--	--	--	--	--	--	--
novel.3193	NW_018743792.1	1936784	1937008	.	--	--	--	--	--	--	--	--
novel.4391	NW_018744460.1	1859738	1862939	+	--	--	uncharacterized protein LOC110707921 isoform X1 [Chenopodium quinoa]	--	SubName: Full=Fgenesh protein 21 {ECO:0000313|EMBL:ABD83280.1};	--	--	--
novel.5090	NW_018744845.1	1173700	1174030	.	--	--	hypothetical protein BVRB_4g095570 [Beta vulgaris subsp. vulgaris]	--	SubName: Full=Uncharacterized protein {ECO:0000313|EMBL:KMS98111.1};	--	--	--
novel.1758	NW_018742959.1	2818315	2818590	.	K12874 intron-binding protein aquarius | (RefSeq) LOW QUALITY PROTEIN: intron-binding protein aquarius-like (A)	ko03040: Spliceosome	uncharacterized protein LOC110790257 [Spinacia oleracea]	--	SubName: Full=Uncharacterized protein {ECO:0000313|EMBL:EAZ07996.1};	FOG: Reverse transcriptase	GO:0016021,integral component of membrane; GO:0016192,vesicle-mediated transport	PF00078.27:Reverse transcriptase (RNA-dependent DNA polymerase)
novel.3676	NW_018743987.1	532012	532985	-	--	--	--	--	--	--	--	--
novel.2917	NW_018743572.1	1701003	1701212	.	K02704 photosystem II CP47 chlorophyll apoprotein | (RefSeq) uncharacterized protein LOC110789024 (A)	ko00195: Photosynthesis	uncharacterized protein K02A2.6-like [Chenopodium quinoa]	--	SubName: Full=Uncharacterized protein {ECO:0000313|EMBL:KMT08060.1};	FOG: Transposon-encoded proteins with TYA, reverse transcriptase, integrase domains in various combinations	GO:0015074,DNA integration; GO:0004523,RNA-DNA hybrid ribonuclease activity; GO:0003676,nucleic acid binding	PF00665.26:Integrase core domain
novel.3129	NW_018743722.1	1638890	1639109	.	K01303 acylaminoacyl-peptidase [EC:3.4.19.1] | (RefSeq) uncharacterized LOC101311565 (A)	--	uncharacterized protein LOC110697466 [Chenopodium quinoa]	--	SubName: Full=Uncharacterized protein {ECO:0000313|EMBL:KYP78736.1}; Flags: Fragment;	FOG: Transposon-encoded proteins with TYA, reverse transcriptase, integrase domains in various combinations	GO:0015074,DNA integration; GO:0003676,nucleic acid binding	PF17921.1:Integrase zinc binding domain
novel.5840	NW_018745286.1	2053760	2054080	.	--	--	--	--	--	--	--	--
novel.5854	NW_018745286.1	5417992	5419420	+	--	--	uncharacterized protein LOC110718727 [Chenopodium quinoa]	--	--	--	--	--
novel.2473	NW_018743292.1	3924700	3925880	+	--	--	PREDICTED: uncharacterized protein LOC104890873 [Beta vulgaris subsp. vulgaris]	--	SubName: Full=Uncharacterized protein {ECO:0000313|EMBL:KNA04908.1};	--	GO:0003676,nucleic acid binding	--
novel.71	NW_018742204.1	14136419	14136684	.	--	--	--	--	--	--	--	--
novel.4995	NW_018744752.1	13661	14135	.	--	--	--	--	--	--	--	--
novel.1434	NW_018742808.1	137391	137599	.	--	--	--	--	--	--	--	--
novel.4190	NW_018744284.1	2700940	2701998	-	K17866 diphthamide biosynthesis protein 2 | (RefSeq) 2-(3-amino-3-carboxypropyl)histidine synthase subunit 2-like (A)	--	LOW QUALITY PROTEIN: uncharacterized protein LOC105647934, partial [Jatropha curcas]	--	SubName: Full=Uncharacterized protein {ECO:0000313|EMBL:CAN80068.1};	FOG: Transposon-encoded proteins with TYA, reverse transcriptase, integrase domains in various combinations	GO:0015074,DNA integration; GO:0005634,nucleus; GO:0003676,nucleic acid binding	PF00385.24:Chromo (CHRromatin Organisation MOdifier) domain
novel.3873	NW_018744092.1	4691904	4692103	.	K17525 chitinase domain-containing protein 1 | (RefSeq) chitinase domain-containing protein 1-like (A)	--	chitinase domain-containing protein 1-like [Chenopodium quinoa]	--	SubName: Full=Uncharacterized protein {ECO:0000313|EMBL:KNA11178.1};	Predicted member of glycosyl hydrolase family 18	GO:0016021,integral component of membrane; GO:0005975,carbohydrate metabolic process; GO:0008061,chitin binding	--
novel.6050	NW_018745413.1	6363417	6364126	.	--	--	--	--	--	--	--	--
novel.3079	NW_018743691.1	2664244	2664529	.	K14677 aminoacylase [EC:3.5.1.14] | (RefSeq) uncharacterized protein LOC107892630 (A)	ko00220: Arginine biosynthesis; ko01210: 2-Oxocarboxylic acid metabolism; ko01230: Biosynthesis of amino acids	uncharacterized protein LOC110709547 [Chenopodium quinoa]	--	SubName: Full=Uncharacterized protein {ECO:0000313|EMBL:CCA66040.1};	FOG: Reverse transcriptase	GO:0003676,nucleic acid binding	--
novel.4321	NW_018744367.1	3808550	3809062	.	K10843 DNA excision repair protein ERCC-3 [EC:3.6.4.12] | (RefSeq) DNA repair helicase XPB1-like (A)	ko03022: Basal transcription factors; ko03420: Nucleotide excision repair	DNA repair helicase XPB1 [Zea mays]	RecName: Full=General transcription and DNA repair factor IIH helicase subunit XPB1; Short=TFIIH subunit XPB; EC=3.6.4.12; AltName: Full=ERCC3 homolog 1; AltName: Full=Protein araXPB; AltName: Full=RAD25 homolog 1; Short=AtXPB1; AltName: Full=XPB homolog 1;	SubName: Full=Uncharacterized protein {ECO:0000313|EnsemblPlants:HORVU3Hr1G064300.1};	RNA polymerase II transcription initiation/nucleotide excision repair factor TFIIH, 3'-5' helicase subunit SSL2	GO:0005737,cytoplasm; GO:0004003,ATP-dependent DNA helicase activity; GO:0005634,nucleus; GO:0006289,nucleotide-excision repair; GO:0006355,regulation of transcription, DNA-templated; GO:0009411,response to UV; GO:0006367,transcription initiation from RNA polymerase II promoter; GO:0003677,DNA binding; GO:0005524,ATP binding	PF16203.5:ERCC3/RAD25/XPB C-terminal helicase
novel.1063	NW_018742607.1	233170	235169	-	--	--	uncharacterized protein LOC110783591 [Spinacia oleracea]	--	SubName: Full=Uncharacterized protein {ECO:0000313|EMBL:KNA03368.1};	--	GO:0003755,peptidyl-prolyl cis-trans isomerase activity	--
novel.1180	NW_018742681.1	2645061	2645725	-	--	--	uncharacterized protein LOC110804427 [Spinacia oleracea]	--	SubName: Full=Uncharacterized protein {ECO:0000313|EMBL:PHT44121.1};	--	--	--
novel.5369	NW_018745000.1	7587319	7601352	-	K07393 glutathionyl-hydroquinone reductase [EC:1.8.5.7] | (RefSeq) uncharacterized protein LOC110775499 (A)	--	uncharacterized protein LOC110732997 [Chenopodium quinoa]	--	SubName: Full=Pol-polyprotein {ECO:0000313|EMBL:AAY99339.1};	FOG: Transposon-encoded proteins with TYA, reverse transcriptase, integrase domains in various combinations	GO:0015074,DNA integration; GO:0004523,RNA-DNA hybrid ribonuclease activity; GO:0003676,nucleic acid binding	PF17917.1:RNase H-like domain found in reverse transcriptase
novel.1535	NW_018742864.1	1514222	1515208	.	--	--	--	--	--	--	--	--
novel.3271	NW_018743850.1	2071827	2073339	-	--	--	--	--	--	--	--	--
novel.4841	NW_018744693.1	1190050	1198059	-	K02132 F-type H+-transporting ATPase subunit alpha | (RefSeq) ATP synthase subunit alpha, mitochondrial (A)	ko00190: Oxidative phosphorylation	Ycf1 (chloroplast) [Chenopodium quinoa]	RecName: Full=ATP synthase subunit alpha, mitochondrial;	RecName: Full=Protein TIC 214 {ECO:0000256|RuleBase:RU364085, ECO:0000256|SAAS:SAAS00758602}; AltName: Full=Translocon at the inner envelope membrane of chloroplasts 214 {ECO:0000256|RuleBase:RU364085};	F0F1-type ATP synthase, alpha subunit	GO:0045261,proton-transporting ATP synthase complex, catalytic core F(1); GO:0005743,mitochondrial inner membrane; GO:0015986,ATP synthesis coupled proton transport; GO:0005524,ATP binding; GO:0046933,proton-transporting ATP synthase activity, rotational mechanism	--
novel.5547	NW_018745065.1	2617310	2617562	.	--	--	uncharacterized protein LOC110725985 [Chenopodium quinoa]	--	--	--	--	--
novel.4042	NW_018744167.1	1538811	1540045	+	--	--	uncharacterized protein LOC110699547 [Chenopodium quinoa]	--	--	--	--	--
novel.5611	NW_018745082.1	597031	597300	.	--	--	--	--	--	--	--	--
novel.1688	NW_018742931.1	855940	858454	-	--	--	--	--	--	--	--	--
novel.2957	NW_018743574.1	7604424	7606814	+	--	--	--	--	--	--	--	--
novel.5532	NW_018745063.1	2541299	2542156	+	--	--	uncharacterized protein LOC110721183 [Chenopodium quinoa]	--	--	--	--	PF05622.12:HOOK protein
novel.5261	NW_018744991.1	85724	86016	.	--	--	--	--	--	--	--	--
novel.853	NW_018742484.1	1692613	1695258	-	--	--	--	--	--	--	--	--
novel.5417	NW_018745003.1	5140014	5140679	.	--	--	hypothetical protein SOVF_084810 [Spinacia oleracea]	--	SubName: Full=Uncharacterized protein {ECO:0000313|EMBL:KNA16921.1};	--	--	--
novel.1278	NW_018742733.1	2727039	2727272	.	--	--	--	--	--	--	--	--
novel.6056	NW_018745418.1	19354	28584	+	--	--	hypothetical protein GLYMA_13G021700, partial [Glycine max]	--	SubName: Full=Uncharacterized protein {ECO:0000313|EMBL:KRH17852.1}; Flags: Fragment;	--	--	--
novel.5294	NW_018744991.1	3154771	3155138	.	--	--	--	--	--	--	--	--
novel.1562	NW_018742881.1	803199	803438	.	--	--	--	--	--	--	--	--
novel.178	NW_018742205.1	3326856	3332612	-	K12874 intron-binding protein aquarius | (RefSeq) LOW QUALITY PROTEIN: intron-binding protein aquarius-like (A)	ko03040: Spliceosome	uncharacterized protein LOC110738567 [Chenopodium quinoa]	--	SubName: Full=Uncharacterized protein {ECO:0000313|EMBL:EMJ04651.1};	FOG: Reverse transcriptase	GO:0003676,nucleic acid binding	PF00078.27:Reverse transcriptase (RNA-dependent DNA polymerase)
novel.2249	NW_018743206.1	477916	478146	.	--	--	uncharacterized protein LOC110724097 [Chenopodium quinoa]	--	--	--	--	--
novel.3616	NW_018743955.1	4887656	4887932	.	--	--	--	--	--	--	--	--
novel.888	NW_018742484.1	5152935	5155016	.	--	--	--	--	--	--	--	--
novel.3627	NW_018743955.1	7932461	7933399	.	--	--	--	--	--	--	--	--
novel.2359	NW_018743252.1	4100686	4101555	.	--	--	uncharacterized protein LOC110702339 [Chenopodium quinoa]	--	--	--	--	--
novel.1093	NW_018742616.1	3616775	3617134	-	--	--	PREDICTED: uncharacterized protein LOC104893677 [Beta vulgaris subsp. vulgaris]	--	SubName: Full=Uncharacterized protein {ECO:0000313|EMBL:KNA09731.1};	--	GO:0008234,cysteine-type peptidase activity	--
novel.2102	NW_018743144.1	1012887	1013398	.	--	--	--	--	--	--	--	--
novel.2976	NW_018743593.1	384264	384465	.	K00799 glutathione S-transferase [EC:2.5.1.18] | (RefSeq) uncharacterized protein LOC110786294 (A)	ko00480: Glutathione metabolism	uncharacterized protein LOC110715453 [Chenopodium quinoa]	--	SubName: Full=Uncharacterized protein {ECO:0000313|EMBL:CCA66050.1};	--	GO:0003676,nucleic acid binding	PF13456.6:Reverse transcriptase-like
novel.796	NW_018742461.1	3055575	3055811	.	--	--	--	--	--	--	--	--
novel.983	NW_018742556.1	1151674	1152384	.	K07904 Ras-related protein Rab-11A | (RefSeq) ras-related protein Rab11D-like (A)	ko04144: Endocytosis	uncharacterized protein LOC110717807 [Chenopodium quinoa]	--	--	--	--	--
novel.1570	NW_018742881.1	1858549	1859947	.	K06694 26S proteasome non-ATPase regulatory subunit 10 | (RefSeq) 26S proteasome non-ATPase regulatory subunit 10 (A)	--	alpha-latroinsectotoxin-Lt1a-like [Chenopodium quinoa]	RecName: Full=Ankyrin repeat-containing protein NPR4 {ECO:0000305}; Short=OsNPR4 {ECO:0000303|PubMed:17309686};	SubName: Full=Uncharacterized protein {ECO:0000313|EMBL:KMS95412.1};	Vacuolar assembly/sorting protein VPS9	GO:0016021,integral component of membrane; GO:0005886,plasma membrane	PF12796.7:Ankyrin repeats (3 copies)
novel.609	NW_018742410.1	1066999	1070436	-	K19984 exocyst complex component 5 | (RefSeq) uncharacterized protein LOC113272286 (A)	--	uncharacterized protein LOC110710692 [Chenopodium quinoa]	RecName: Full=Zinc finger BED domain-containing protein RICESLEEPER 2; AltName: Full=Transposase-like protein RICESLEEPER 2;	SubName: Full=zinc finger BED domain-containing protein RICESLEEPER 2-like {ECO:0000313|RefSeq:XP_016740977.1, ECO:0000313|RefSeq:XP_016742294.1};	Tam3-transposase (Ac family)	GO:0003700,DNA-binding transcription factor activity; GO:0005634,nucleus; GO:0009791,post-embryonic development; GO:0006357,regulation of transcription by RNA polymerase II; GO:0000977,RNA polymerase II regulatory region sequence-specific DNA binding; GO:0046983,protein dimerization activity; GO:0046872,metal ion binding; GO:0006351,transcription, DNA-templated	PF14372.6:Domain of unknown function (DUF4413)
novel.1918	NW_018743032.1	2336642	2337541	+	--	--	--	--	--	--	--	--
novel.2219	NW_018743199.1	4810120	4811850	.	K10406 kinesin family member C2/C3 | (RefSeq) kinesin KP1-like (A)	--	uncharacterized protein LOC110705809 [Chenopodium quinoa]	--	SubName: Full=Uncharacterized protein {ECO:0000313|EMBL:KNA19099.1};	--	--	PF05910.12:Plant protein of unknown function (DUF868)
novel.2856	NW_018743516.1	172396	174026	.	--	--	uncharacterized protein LOC110707087 [Chenopodium quinoa]	--	SubName: Full=Retrotransposon protein, putative, unclassified {ECO:0000313|EMBL:AAO00713.1};	FOG: Reverse transcriptase	GO:0003964,RNA-directed DNA polymerase activity	--
novel.1879	NW_018743014.1	1648470	1650176	+	--	--	--	--	--	--	--	--
novel.1735	NW_018742953.1	22159	29897	+	--	--	DNA mismatch repair protein Msh3-like [Chenopodium quinoa]	--	SubName: Full=Uncharacterized protein {ECO:0000313|EMBL:KNA12301.1};	--	--	--
novel.835	NW_018742483.1	774197	774576	.	--	--	--	--	--	--	--	--
novel.1541	NW_018742879.1	1076724	1077787	+	--	--	uncharacterized protein LOC110728398 isoform X3 [Chenopodium quinoa]	--	SubName: Full=Uncharacterized protein {ECO:0000313|EMBL:KNA13508.1};	--	--	--
novel.1707	NW_018742951.1	4199656	4200202	.	--	--	--	--	--	--	--	--
novel.4776	NW_018744633.1	6442804	6443859	.	K14488 SAUR family protein | (RefSeq) auxin-induced protein 6B-like (A)	ko04075: Plant hormone signal transduction	hypothetical protein SOVF_162740 [Spinacia oleracea]	RecName: Full=Auxin-responsive protein SAUR32 {ECO:0000305}; AltName: Full=Protein ABOLISHED APICAL HOOK MAINTENANCE 1 {ECO:0000303|Ref.6}; AltName: Full=Protein SMALL AUXIN UP RNA 32 {ECO:0000303|PubMed:12036261};	SubName: Full=Uncharacterized protein {ECO:0000313|EMBL:KNA08427.1};	--	GO:0005737,cytoplasm; GO:0009734,auxin-activated signaling pathway; GO:0005634,nucleus; GO:0007275,multicellular organism development; GO:1900140,regulation of seedling development; GO:0040008,regulation of growth	PF02519.14:Auxin responsive protein
novel.1523	NW_018742861.1	846900	850607	+	K19984 exocyst complex component 5 | (RefSeq) uncharacterized protein LOC113272286 (A)	--	hypothetical protein SOVF_130160, partial [Spinacia oleracea]	RecName: Full=Zinc finger BED domain-containing protein RICESLEEPER 3; AltName: Full=Transposase-like protein RICESLEEPER 3;	SubName: Full=Uncharacterized protein {ECO:0000313|EMBL:KNA11968.1}; Flags: Fragment;	Tam3-transposase (Ac family)	GO:0003700,DNA-binding transcription factor activity; GO:0005634,nucleus; GO:0009791,post-embryonic development; GO:0006357,regulation of transcription by RNA polymerase II; GO:0000977,RNA polymerase II regulatory region sequence-specific DNA binding; GO:0046983,protein dimerization activity; GO:0046872,metal ion binding; GO:0006351,transcription, DNA-templated	--
novel.2321	NW_018743212.1	6003650	6010108	-	--	--	increased DNA methylation 1-like [Chenopodium quinoa]	--	--	--	--	--
novel.2570	NW_018743327.1	3198435	3200684	-	--	--	--	--	--	--	--	--
novel.399	NW_018742329.1	2073740	2073964	.	--	--	--	--	--	--	--	--
novel.1008	NW_018742564.1	476421	477424	.	K00799 glutathione S-transferase [EC:2.5.1.18] | (RefSeq) uncharacterized protein LOC110786294 (A)	ko00480: Glutathione metabolism	uncharacterized protein LOC110714431 [Chenopodium quinoa]	--	SubName: Full=Uncharacterized protein {ECO:0000313|EMBL:CCA66054.1};	--	GO:0003676,nucleic acid binding	PF13456.6:Reverse transcriptase-like
novel.1163	NW_018742651.1	4361408	4368762	-	K06943 nucleolar GTP-binding protein | (RefSeq) uncharacterized protein LOC108835530 (A)	ko03008: Ribosome biogenesis in eukaryotes	uncharacterized protein LOC110710692 [Chenopodium quinoa]	RecName: Full=Zinc finger BED domain-containing protein RICESLEEPER 2; AltName: Full=Transposase-like protein RICESLEEPER 2;	SubName: Full=Uncharacterized protein {ECO:0000313|EMBL:CCA66040.1};	Tam3-transposase (Ac family)	GO:0003700,DNA-binding transcription factor activity; GO:0005634,nucleus; GO:0009791,post-embryonic development; GO:0006357,regulation of transcription by RNA polymerase II; GO:0000977,RNA polymerase II regulatory region sequence-specific DNA binding; GO:0046983,protein dimerization activity; GO:0046872,metal ion binding; GO:0006351,transcription, DNA-templated	PF05699.14:hAT family C-terminal dimerisation region
novel.2776	NW_018743466.1	80015	80657	.	--	--	nexilin-like [Chenopodium quinoa]	--	--	--	--	PF04195.12:Putative gypsy type transposon
novel.2876	NW_018743537.1	43407	43615	.	--	--	--	--	--	--	--	--
novel.3056	NW_018743689.1	1846903	1847437	.	--	--	--	--	--	--	--	--
novel.5465	NW_018745024.1	6280085	6281930	+	--	--	pentatricopeptide repeat-containing protein At4g21880, mitochondrial-like [Chenopodium quinoa]	--	--	--	--	--
novel.1534	NW_018742864.1	1218295	1221573	.	K14085 aldehyde dehydrogenase family 7 member A1 [EC:1.2.1.31 1.2.1.8 1.2.1.3] | (RefSeq) aldehyde dehydrogenase family 2 member C4-like (A)	ko00010: Glycolysis / Gluconeogenesis; ko00053: Ascorbate and aldarate metabolism; ko00071: Fatty acid degradation; ko00260: Glycine, serine and threonine metabolism; ko00280: Valine, leucine and isoleucine degradation; ko00310: Lysine degradation; ko00330: Arginine and proline metabolism; ko00340: Histidine metabolism; ko00380: Tryptophan metabolism; ko00410: beta-Alanine metabolism; ko00561: Gl…	uncharacterized protein LOC110711546 [Chenopodium quinoa]	--	SubName: Full=Uncharacterized protein {ECO:0000313|EnsemblPlants:Bo2g082660.1};	--	GO:0016788,hydrolase activity, acting on ester bonds	--
novel.620	NW_018742415.1	1014700	1015812	-	--	--	--	--	--	--	--	--
novel.4284	NW_018744311.1	2594452	2607333	-	--	--	uncharacterized protein LOC110707574 [Chenopodium quinoa]	--	--	--	--	PF13456.6:Reverse transcriptase-like
novel.2870	NW_018743529.1	669466	670260	+	--	--	--	--	--	--	--	--
novel.923	NW_018742523.1	702452	706764	-	K19984 exocyst complex component 5 | (RefSeq) uncharacterized protein LOC113272286 (A)	--	PREDICTED: zinc finger BED domain-containing protein RICESLEEPER 1-like [Beta vulgaris subsp. vulgaris]	RecName: Full=Zinc finger BED domain-containing protein RICESLEEPER 2; AltName: Full=Transposase-like protein RICESLEEPER 2;	SubName: Full=zinc finger BED domain-containing protein RICESLEEPER 2-like isoform X1 {ECO:0000313|RefSeq:XP_008775563.2};	Tam3-transposase (Ac family)	GO:0003700,DNA-binding transcription factor activity; GO:0005634,nucleus; GO:0009791,post-embryonic development; GO:0006357,regulation of transcription by RNA polymerase II; GO:0000977,RNA polymerase II regulatory region sequence-specific DNA binding; GO:0046983,protein dimerization activity; GO:0046872,metal ion binding; GO:0006351,transcription, DNA-templated	PF02892.15:BED zinc finger
novel.755	NW_018742441.1	1947122	1949591	+	--	--	uncharacterized protein LOC110707921 isoform X1 [Chenopodium quinoa]	--	SubName: Full=Fgenesh protein 21 {ECO:0000313|EMBL:ABD83280.1};	--	--	--
novel.5508	NW_018745026.1	791289	794257	+	--	--	--	--	--	--	--	--
novel.4889	NW_018744702.1	417670	417957	.	--	--	uncharacterized protein LOC110723471 [Chenopodium quinoa]	--	SubName: Full=Uncharacterized protein {ECO:0000313|EMBL:CAN78026.1};	--	GO:0015074,DNA integration; GO:0003676,nucleic acid binding	--
novel.325	NW_018742287.1	1323299	1323620	.	--	--	--	--	--	--	--	--
novel.6436	NW_018745650.1	5864005	5877677	-	K01303 acylaminoacyl-peptidase [EC:3.4.19.1] | (RefSeq) uncharacterized LOC101311565 (A)	--	PREDICTED: uncharacterized protein LOC104894399 [Beta vulgaris subsp. vulgaris]	RecName: Full=Uncharacterized mitochondrial protein AtMg00750; AltName: Full=ORF119;	SubName: Full=DNA-directed DNA polymerase {ECO:0000313|EMBL:PIM97577.1}; EC=2.7.7.7 {ECO:0000313|EMBL:PIM97577.1};	FOG: Transposon-encoded proteins with TYA, reverse transcriptase, integrase domains in various combinations	GO:0005739,mitochondrion	PF17917.1:RNase H-like domain found in reverse transcriptase
novel.3134	NW_018743732.1	57799	58066	.	--	--	--	--	--	--	--	--
novel.741	NW_018742441.1	48274	49982	+	--	--	hypothetical protein CUMW_111490 [Citrus unshiu]	--	SubName: Full=Uncharacterized protein {ECO:0000313|EnsemblPlants:TRIUR3_08482-P1};	--	--	PF08571.10:Yos1-like
novel.5344	NW_018745000.1	2254060	2267287	-	--	--	--	--	--	--	--	--
novel.4445	NW_018744498.1	1574551	1576518	.	K10767 mRNA N6-methyladenine demethylase [EC:1.14.11.53] | (RefSeq) uncharacterized protein LOC110694950 (A)	--	uncharacterized protein LOC110694950 [Chenopodium quinoa]	--	SubName: Full=Uncharacterized protein {ECO:0000313|EMBL:KNA09466.1};	Uncharacterized conserved protein	--	--
novel.4689	NW_018744626.1	425107	425597	.	--	--	uncharacterized protein LOC110731910 [Chenopodium quinoa]	--	SubName: Full=Retrovirus-related Pol polyprotein from transposon TNT 1-94 {ECO:0000313|EMBL:JAU20527.1}; Flags: Fragment;	--	--	--
novel.5934	NW_018745324.1	3090671	3105546	-	K15040 voltage-dependent anion channel protein 2 | (RefSeq) mitochondrial outer membrane protein porin of 34 kDa-like (A)	--	uncharacterized protein LOC110720100 isoform X3 [Chenopodium quinoa]	RecName: Full=Outer plastidial membrane protein porin; AltName: Full=Voltage-dependent anion-selective channel protein; Short=VDAC;	SubName: Full=Uncharacterized protein {ECO:0000313|EMBL:KNA13841.1};	Porin/voltage-dependent anion-selective channel protein	GO:0009527,plastid outer membrane; GO:0031307,integral component of mitochondrial outer membrane; GO:0046930,pore complex; GO:0008308,voltage-gated anion channel activity; GO:0015288,porin activity	--
novel.1373	NW_018742763.1	5694433	5700009	+	K22071 ferredoxin-2, mitochondrial | (RefSeq) adrenodoxin-like protein 2, mitochondrial (A)	--	uncharacterized protein LOC110711474 [Chenopodium quinoa]	--	SubName: Full=Uncharacterized protein {ECO:0000313|EMBL:KNA07031.1}; Flags: Fragment;	FOG: Transposon-encoded proteins with TYA, reverse transcriptase, integrase domains in various combinations	--	PF03732.17:Retrotransposon gag protein
novel.5968	NW_018745395.1	1038891	1043295	+	K12874 intron-binding protein aquarius | (RefSeq) LOW QUALITY PROTEIN: intron-binding protein aquarius-like (A)	ko03040: Spliceosome	PREDICTED: uncharacterized protein LOC109133586 [Beta vulgaris subsp. vulgaris]	RecName: Full=Putative ribonuclease H protein At1g65750; EC=3.1.26.4;	SubName: Full=Reverse transcriptase {ECO:0000313|EMBL:OMO86377.1};	FOG: Reverse transcriptase	GO:0046872,metal ion binding; GO:0004523,RNA-DNA hybrid ribonuclease activity; GO:0003676,nucleic acid binding	PF00078.27:Reverse transcriptase (RNA-dependent DNA polymerase)
novel.5269	NW_018744991.1	1011022	1014774	-	--	--	--	--	--	--	--	--
novel.3480	NW_018743920.1	4201904	4202250	.	--	--	--	--	--	--	--	--
novel.1217	NW_018742720.1	1038886	1039374	-	--	--	--	--	--	--	--	--
novel.2916	NW_018743572.1	1578071	1578291	.	K19347 SUN domain-containing protein 1/2 | (RefSeq) LOW QUALITY PROTEIN: uncharacterized protein LOC106340299 (A)	--	uncharacterized protein LOC110699621 [Chenopodium quinoa]	--	SubName: Full=Putative polyprotein {ECO:0000313|EMBL:ABE60891.1};	FOG: Transposon-encoded proteins with TYA, reverse transcriptase, integrase domains in various combinations	GO:0015074,DNA integration; GO:0008270,zinc ion binding; GO:0003676,nucleic acid binding	PF00665.26:Integrase core domain
novel.2011	NW_018743054.1	105090	106813	+	--	--	--	--	--	--	--	--
novel.1766	NW_018742963.1	656650	657310	.	--	--	--	--	--	--	--	--
novel.719	NW_018742418.1	8810947	8814574	-	K21437 ankyrin repeat domain-containing protein 13 | (RefSeq) uncharacterized protein LOC112523844 (A)	--	zinc finger BED domain-containing protein RICESLEEPER 2-like [Chenopodium quinoa]	RecName: Full=Putative AC transposase; AltName: Full=ORFA;	SubName: Full=Uncharacterized protein {ECO:0000313|EMBL:EMJ14584.1};	Tam3-transposase (Ac family)	GO:0006310,DNA recombination; GO:0046983,protein dimerization activity; GO:0032196,transposition; GO:0003677,DNA binding	PF14372.6:Domain of unknown function (DUF4413)
novel.502	NW_018742371.1	295	7840	+	K13412 calcium-dependent protein kinase [EC:2.7.11.1] | (RefSeq) hypothetical protein (A)	ko04626: Plant-pathogen interaction	RING finger protein 1 [Suaeda glauca]	RecName: Full=Calcium-dependent protein kinase 18 {ECO:0000305}; Short=OsCDPK18 {ECO:0000305}; Short=OsCPK18 {ECO:0000303|PubMed:15695435}; EC=2.7.11.1 {ECO:0000269|PubMed:25035404}; AltName: Full=OsCDPK5 {ECO:0000303|PubMed:23456295};	SubName: Full=RING finger protein 1 {ECO:0000313|EMBL:AHB08881.1};	Ca2+/calmodulin-dependent protein kinase, EF-Hand protein superfamily	GO:0005737,cytoplasm; GO:0050832,defense response to fungus; GO:0018105,peptidyl-serine phosphorylation; GO:0004683,calmodulin-dependent protein kinase activity; GO:0005634,nucleus; GO:0009738,abscisic acid-activated signaling pathway; GO:0009931,calcium-dependent protein serine/threonine kinase activity; GO:0005509,calcium ion binding; GO:0005886,plasma membrane; GO:0035556,intracellular signal …	--
novel.2086	NW_018743122.1	3565584	3571702	-	K06943 nucleolar GTP-binding protein | (RefSeq) uncharacterized protein LOC108835530 (A)	ko03008: Ribosome biogenesis in eukaryotes	uncharacterized protein LOC110794658 [Spinacia oleracea]	RecName: Full=Putative ribonuclease H protein At1g65750; EC=3.1.26.4;	SubName: Full=Uncharacterized protein {ECO:0000313|EMBL:CCA65997.1};	FOG: Reverse transcriptase	GO:0046872,metal ion binding; GO:0004523,RNA-DNA hybrid ribonuclease activity; GO:0003676,nucleic acid binding	PF00078.27:Reverse transcriptase (RNA-dependent DNA polymerase)
novel.4389	NW_018744460.1	1686691	1687024	.	--	--	uncharacterized protein LOC110692480 [Chenopodium quinoa]	--	SubName: Full=Uncharacterized protein {ECO:0000313|EMBL:KNA03474.1};	--	GO:0016021,integral component of membrane	PF04578.13:Protein of unknown function, DUF594
novel.4902	NW_018744704.1	255629	255944	.	--	--	uncharacterized protein LOC110697247 isoform X2 [Chenopodium quinoa]	--	SubName: Full=Uncharacterized protein {ECO:0000313|EMBL:KNA13421.1};	--	--	--
novel.5056	NW_018744821.1	2884314	2889648	-	--	--	uncharacterized protein LOC110699114 [Chenopodium quinoa]	--	--	--	--	--
novel.4071	NW_018744239.1	188876	189208	.	--	--	--	--	--	--	--	--
novel.5643	NW_018745170.1	975844	977999	-	--	--	--	--	--	--	--	--
novel.5692	NW_018745174.1	1915756	1918122	-	--	--	uncharacterized protein LOC110710664 [Chenopodium quinoa]	--	SubName: Full=Uncharacterized protein {ECO:0000313|EMBL:KNA22147.1};	--	--	--
novel.934	NW_018742523.1	3198374	3198621	.	--	--	--	--	--	--	--	--
novel.3300	NW_018743850.1	5540345	5540551	.	K14677 aminoacylase [EC:3.5.1.14] | (RefSeq) uncharacterized protein LOC107892630 (A)	ko00220: Arginine biosynthesis; ko01210: 2-Oxocarboxylic acid metabolism; ko01230: Biosynthesis of amino acids	uncharacterized protein LOC110708879 [Chenopodium quinoa]	--	SubName: Full=Uncharacterized protein {ECO:0000313|EMBL:CCA66050.1};	FOG: Reverse transcriptase	GO:0003676,nucleic acid binding	--
novel.5927	NW_018745324.1	942206	943871	-	K23387 golgi to ER traffic protein 4 | (RefSeq) Golgi to ER traffic protein 4 homolog (A)	--	uncharacterized protein LOC110705991 [Chenopodium quinoa]	--	SubName: Full=Uncharacterized protein {ECO:0000313|EMBL:KNA24235.1};	--	--	--
novel.559	NW_018742390.1	6563832	6566121	.	K15803 (-)-germacrene D synthase [EC:4.2.3.75] | (RefSeq) (-)-germacrene D synthase-like (A)	ko00909: Sesquiterpenoid and triterpenoid biosynthesis	uncharacterized protein LOC110715895 [Chenopodium quinoa]	--	SubName: Full=Uncharacterized protein {ECO:0000313|EMBL:OMP13682.1};	FOG: Reverse transcriptase	--	PF13966.6:zinc-binding in reverse transcriptase
novel.3518	NW_018743922.1	13313	17028	-	--	--	uncharacterized protein LOC110725023 [Chenopodium quinoa]	--	SubName: Full=Uncharacterized protein {ECO:0000313|EMBL:KNA06606.1};	--	--	PF09527.10:Putative F0F1-ATPase subunit Ca2+/Mg2+ transporter
novel.4032	NW_018744155.1	245082	253774	-	K06943 nucleolar GTP-binding protein | (RefSeq) uncharacterized protein LOC108835530 (A)	ko03008: Ribosome biogenesis in eukaryotes	uncharacterized protein LOC110717342 [Chenopodium quinoa]	RecName: Full=Putative ribonuclease H protein At1g65750; EC=3.1.26.4;	SubName: Full=Uncharacterized protein {ECO:0000313|EMBL:CCA66020.1};	FOG: Reverse transcriptase	GO:0046872,metal ion binding; GO:0004523,RNA-DNA hybrid ribonuclease activity; GO:0003676,nucleic acid binding	PF00078.27:Reverse transcriptase (RNA-dependent DNA polymerase)
novel.4275	NW_018744311.1	476598	478035	-	K00558 DNA (cytosine-5)-methyltransferase 1 [EC:2.1.1.37] | (RefSeq) LOW QUALITY PROTEIN: DNA (cytosine-5)-methyltransferase CMT3-like (A)	ko00270: Cysteine and methionine metabolism	hypothetical protein BVRB_4g071470 [Beta vulgaris subsp. vulgaris]	--	SubName: Full=uncharacterized protein LOC101506213 {ECO:0000313|RefSeq:XP_004504560.1};	--	GO:0016021,integral component of membrane	--
novel.5853	NW_018745286.1	5281931	5285805	+	K03515 DNA repair protein REV1 [EC:2.7.7.-] | (RefSeq) uncharacterized protein LOC107894697 (A)	--	uncharacterized protein LOC110723471 [Chenopodium quinoa]	RecName: Full=Retrovirus-related Pol polyprotein from transposon RE2; AltName: Full=Retro element 2 {ECO:0000303|PubMed:10689195}; Short=AtRE2 {ECO:0000303|PubMed:10689195}; Includes: RecName: Full=Protease RE2; EC=3.4.23.-; Includes: RecName: Full=Reverse transcriptase RE2; EC=2.7.7.49; Includes: RecName: Full=Endonuclease RE2;	SubName: Full=Uncharacterized protein {ECO:0000313|EMBL:CAN80919.1};	FOG: Transposon-encoded proteins with TYA, reverse transcriptase, integrase domains in various combinations	GO:0006310,DNA recombination; GO:0004519,endonuclease activity; GO:0015074,DNA integration; GO:0004190,aspartic-type endopeptidase activity; GO:0003676,nucleic acid binding; GO:0003964,RNA-directed DNA polymerase activity; GO:0046872,metal ion binding	PF14244.6:gag-polypeptide of LTR copia-type
novel.1393	NW_018742770.1	1489990	1490204	.	--	--	uncharacterized protein LOC110739534 isoform X2 [Chenopodium quinoa]	--	--	--	--	--
novel.6393	NW_018745617.1	4428465	4432166	+	--	--	hypothetical protein NitaMp132 [Nicotiana tabacum]	--	SubName: Full=Uncharacterized protein {ECO:0000313|EMBL:BAD83535.1, ECO:0000313|RefSeq:YP_173469.1};	--	GO:0005739,mitochondrion	--
novel.54	NW_018742204.1	12728407	12728670	.	--	--	uncharacterized protein LOC110710960 [Chenopodium quinoa]	--	SubName: Full=Uncharacterized protein {ECO:0000313|EMBL:KMS96342.1};	--	--	--
novel.3393	NW_018743894.1	4155021	4157027	-	--	--	--	--	--	--	--	--
novel.3026	NW_018743623.1	1074127	1074751	.	--	--	--	--	--	--	--	--
novel.2785	NW_018743476.1	918015	969129	+	K19525 vacuolar protein sorting-associated protein 13A/C | (RefSeq) uncharacterized protein LOC110098611 (A)	--	hypothetical protein VITISV_032357 [Vitis vinifera]	RecName: Full=RNA-directed DNA polymerase homolog; EC=2.7.7.48; AltName: Full=Reverse transcriptase homolog;	SubName: Full=Uncharacterized protein {ECO:0000313|EMBL:CAN63950.1};	FOG: Transposon-encoded proteins with TYA, reverse transcriptase, integrase domains in various combinations	GO:0003964,RNA-directed DNA polymerase activity; GO:0003968,RNA-directed 5'-3' RNA polymerase activity; GO:0005739,mitochondrion	PF17919.1:RNase H-like domain found in reverse transcriptase
novel.5919	NW_018745323.1	2451536	2452928	.	--	--	--	--	--	--	--	--
novel.3878	NW_018744092.1	5298256	5300681	-	K01887 arginyl-tRNA synthetase [EC:6.1.1.19] | (RefSeq) arginine--tRNA ligase, chloroplastic/mitochondrial (A)	ko00970: Aminoacyl-tRNA biosynthesis	PREDICTED: arginine--tRNA ligase, chloroplastic/mitochondrial [Beta vulgaris subsp. vulgaris]	RecName: Full=Arginine--tRNA ligase, chloroplastic/mitochondrial {ECO:0000305}; EC=6.1.1.19 {ECO:0000305}; AltName: Full=Arginyl-tRNA synthetase {ECO:0000305}; Short=ArgRS {ECO:0000305}; AltName: Full=Protein EMBRYO DEFECTIVE 1027 {ECO:0000303|PubMed:16297076}; Flags: Precursor;	SubName: Full=Uncharacterized protein {ECO:0000313|EMBL:KNA10912.1};	Arginyl-tRNA synthetase	GO:0004814,arginine-tRNA ligase activity; GO:0006420,arginyl-tRNA aminoacylation; GO:0009570,chloroplast stroma; GO:0005739,mitochondrion; GO:0009793,embryo development ending in seed dormancy; GO:0005524,ATP binding; GO:0009507,chloroplast	PF00750.19:tRNA synthetases class I (R)
novel.1025	NW_018742577.1	2283630	2284917	.	K16302 metal transporter CNNM | (RefSeq) DUF21 domain-containing protein At2g14520-like (A)	--	uncharacterized protein LOC110739627 [Chenopodium quinoa]	RecName: Full=Putative ribonuclease H protein At1g65750; EC=3.1.26.4;	SubName: Full=Uncharacterized protein {ECO:0000313|EMBL:KNA04166.1};	FOG: Reverse transcriptase	GO:0046872,metal ion binding; GO:0004523,RNA-DNA hybrid ribonuclease activity; GO:0003676,nucleic acid binding	PF13456.6:Reverse transcriptase-like
novel.1675	NW_018742917.1	1908	2466	+	--	--	--	--	--	--	--	--
novel.4318	NW_018744367.1	3643795	3645806	.	K20222 importin-5 | (RefSeq) importin-5 (A)	--	uncharacterized protein LOC110692208 [Chenopodium quinoa]	--	SubName: Full=Uncharacterized protein {ECO:0000313|EMBL:CCA65997.1};	FOG: Reverse transcriptase	GO:0004523,RNA-DNA hybrid ribonuclease activity; GO:0003676,nucleic acid binding	PF13456.6:Reverse transcriptase-like
novel.5821	NW_018745281.1	1986595	1987023	+	--	--	uncharacterized protein LOC110739308 [Chenopodium quinoa]	--	--	--	--	--
novel.4290	NW_018744348.1	102801	103604	.	K10398 kinesin family member 11 | (RefSeq) hypothetical protein (A)	--	putative transposase [Dianthus caryophyllus]	RecName: Full=Putative AC9 transposase;	SubName: Full=Putative transposase {ECO:0000313|EMBL:BAN05298.1};	Tam3-transposase (Ac family)	GO:0006310,DNA recombination; GO:0046983,protein dimerization activity; GO:0032196,transposition; GO:0003677,DNA binding	PF05699.14:hAT family C-terminal dimerisation region
novel.2016	NW_018743066.1	543176	548185	-	--	--	--	--	--	--	--	--
novel.5745	NW_018745240.1	208954	209820	-	--	--	uncharacterized protein LOC110730426 [Chenopodium quinoa]	--	SubName: Full=uncharacterized protein LOC104217044 {ECO:0000313|RefSeq:XP_009765500.1};	--	--	--
novel.6526	NW_018745684.1	10265671	10266059	.	--	--	--	--	--	--	--	--
novel.1910	NW_018743032.1	1441513	1442519	+	--	--	--	--	--	--	--	--
novel.407	NW_018742329.1	4084751	4086329	.	--	--	PREDICTED: uncharacterized protein LOC109134555 [Beta vulgaris subsp. vulgaris]	--	SubName: Full=Uncharacterized protein {ECO:0000313|EMBL:KNA05550.1};	--	--	--
novel.3986	NW_018744143.1	2235593	2235954	.	--	--	--	--	--	--	--	--
novel.2220	NW_018743199.1	4857775	4859759	.	--	--	uncharacterized protein LOC110797061 [Spinacia oleracea]	--	--	--	--	--
novel.5152	NW_018744878.1	1671939	1672767	.	--	--	--	--	--	--	--	--
novel.6382	NW_018745617.1	2995303	2995838	.	--	--	--	--	--	--	--	--
novel.1620	NW_018742904.1	2485768	2487846	.	K10393 kinesin family member 2/24 | (RefSeq) kinesin-13A-like (A)	--	uncharacterized protein LOC110728682 [Chenopodium quinoa]	RecName: Full=Putative ribonuclease H protein At1g65750; EC=3.1.26.4;	SubName: Full=uncharacterized protein LOC104217097 {ECO:0000313|RefSeq:XP_009765573.1};	FOG: Reverse transcriptase	GO:0046872,metal ion binding; GO:0004523,RNA-DNA hybrid ribonuclease activity; GO:0003676,nucleic acid binding	PF13966.6:zinc-binding in reverse transcriptase
novel.5338	NW_018745000.1	2042073	2045364	-	K02985 small subunit ribosomal protein S3e | (RefSeq) uncharacterized protein LOC110716185 isoform X1 (A)	ko03010: Ribosome	uncharacterized protein LOC110714373 [Chenopodium quinoa]	RecName: Full=40S ribosomal protein S3-1;	SubName: Full=Uncharacterized protein {ECO:0000313|EMBL:KNA17375.1};	40S ribosomal protein S3	GO:0022626,cytosolic ribosome; GO:0022627,cytosolic small ribosomal subunit; GO:0006281,DNA repair; GO:0005773,vacuole; GO:0005829,cytosol; GO:0016020,membrane; GO:0005634,nucleus; GO:0008534,oxidized purine nucleobase lesion DNA N-glycosylase activity; GO:0005774,vacuolar membrane; GO:0003735,structural constituent of ribosome; GO:0002181,cytoplasmic translation; GO:0009651,response to salt stre…	PF13966.6:zinc-binding in reverse transcriptase
novel.1932	NW_018743033.1	501314	501526	.	--	--	--	--	--	--	--	--
novel.2064	NW_018743099.1	2056078	2056542	.	K19525 vacuolar protein sorting-associated protein 13A/C | (RefSeq) uncharacterized protein LOC110098611 (A)	--	hypothetical protein VITISV_042690, partial [Vitis vinifera]	RecName: Full=RNA-directed DNA polymerase homolog; EC=2.7.7.48; AltName: Full=Reverse transcriptase homolog;	SubName: Full=Uncharacterized protein {ECO:0000313|EMBL:CAN59957.1}; Flags: Fragment;	FOG: Transposon-encoded proteins with TYA, reverse transcriptase, integrase domains in various combinations	GO:0003964,RNA-directed DNA polymerase activity; GO:0003968,RNA-directed 5'-3' RNA polymerase activity; GO:0005739,mitochondrion	PF00078.27:Reverse transcriptase (RNA-dependent DNA polymerase)
novel.3637	NW_018743977.1	1074901	1075687	.	--	--	S-protein homolog 1-like [Chenopodium quinoa]	--	SubName: Full=Uncharacterized protein {ECO:0000313|EMBL:EEF30332.1};	--	--	PF05938.11:Plant self-incompatibility protein S1
novel.4925	NW_018744704.1	5414962	5415414	.	--	--	--	--	--	--	--	--
novel.2606	NW_018743331.1	5054896	5055476	.	--	--	--	--	--	--	--	--
novel.5785	NW_018745251.1	1573864	1574642	.	--	--	--	--	--	--	--	--
novel.1096	NW_018742616.1	3955906	3957906	.	K19037 E3 ubiquitin-protein ligase ATL23 [EC:2.3.2.27] | (RefSeq) E3 ubiquitin-protein ligase ATL23 (A)	--	hypothetical protein SOVF_111720 [Spinacia oleracea]	RecName: Full=E3 ubiquitin-protein ligase ATL23; EC=2.3.2.27 {ECO:0000269|PubMed:15644464, ECO:0000269|PubMed:16339806}; AltName: Full=RING-H2 finger protein ATL23; AltName: Full=RING-type E3 ubiquitin transferase ATL23 {ECO:0000305};	SubName: Full=Uncharacterized protein {ECO:0000313|EMBL:KNA13966.1};	FOG: Predicted E3 ubiquitin ligase	GO:0061630,ubiquitin protein ligase activity; GO:0016021,integral component of membrane; GO:0016567,protein ubiquitination; GO:0043161,proteasome-mediated ubiquitin-dependent protein catabolic process; GO:0046872,metal ion binding; GO:0004842,ubiquitin-protein transferase activity	PF13639.6:Ring finger domain
novel.6123	NW_018745448.1	8852558	8852832	.	K15601 lysine-specific demethylase 3 [EC:1.14.11.-] | (RefSeq) lysine-specific demethylase JMJ25-like (A)	--	Retrovirus-related Pol polyprotein from transposon TNT 1-94 [Cajanus cajan]	RecName: Full=Retrovirus-related Pol polyprotein from transposon RE1; AltName: Full=Retro element 1 {ECO:0000303|PubMed:10689195}; Short=AtRE1 {ECO:0000303|PubMed:10689195}; Includes: RecName: Full=Protease RE1; EC=3.4.23.-; Includes: RecName: Full=Reverse transcriptase RE1; EC=2.7.7.49; Includes: RecName: Full=Endonuclease RE1;	SubName: Full=Retrovirus-related Pol polyprotein from transposon TNT 1-94 {ECO:0000313|EMBL:KYP66503.1};	FOG: Transposon-encoded proteins with TYA, reverse transcriptase, integrase domains in various combinations	GO:0006310,DNA recombination; GO:0004519,endonuclease activity; GO:0015074,DNA integration; GO:0004190,aspartic-type endopeptidase activity; GO:0003676,nucleic acid binding; GO:0003964,RNA-directed DNA polymerase activity; GO:0046872,metal ion binding	--
novel.3875	NW_018744092.1	4715854	4717030	.	--	--	hypothetical protein GLYMA_U007300 [Glycine max]	--	SubName: Full=Uncharacterized protein {ECO:0000313|EMBL:KRG68574.1};	--	--	--
novel.5100	NW_018744858.1	215507	222885	-	K13179 ATP-dependent RNA helicase DDX18/HAS1 [EC:3.6.4.13] | (RefSeq) DEAD-box ATP-dependent RNA helicase 27-like (A)	--	DEAD-box ATP-dependent RNA helicase 27-like [Chenopodium quinoa]	RecName: Full=DEAD-box ATP-dependent RNA helicase 51; EC=3.6.4.13;	RecName: Full=RNA helicase {ECO:0000256|SAAS:SAAS00892872}; EC=3.6.4.13 {ECO:0000256|SAAS:SAAS00892872};	ATP-dependent RNA helicase pitchoune	GO:0005737,cytoplasm; GO:0005730,nucleolus; GO:0004004,ATP-dependent RNA helicase activity; GO:0003723,RNA binding; GO:0010501,RNA secondary structure unwinding; GO:0005524,ATP binding	PF00271.31:Helicase conserved C-terminal domain
novel.351	NW_018742307.1	2524	6583	+	--	--	hypothetical protein TanjilG_15053 [Lupinus angustifolius]	--	SubName: Full=Uncharacterized protein {ECO:0000313|EMBL:OIW13149.1};	--	--	--
novel.1724	NW_018742951.1	7064661	7066771	-	K03259 translation initiation factor 4E | (RefSeq) eukaryotic translation initiation factor 4E-1-like (A)	ko03013: RNA transport	eukaryotic translation initiation factor 4E-1-like [Chenopodium quinoa]	RecName: Full=Eukaryotic translation initiation factor 4E-1; Short=eIF-4E-1; Short=eIF4E-1; AltName: Full=eIF-4F 25 kDa subunit; AltName: Full=eIF-4F p26 subunit; AltName: Full=mRNA cap-binding protein;	SubName: Full=Uncharacterized protein {ECO:0000313|EMBL:KMS96664.1};	Translation initiation factor 4F, cap-binding subunit (eIF-4E) and related cap-binding proteins	GO:0006417,regulation of translation; GO:0005737,cytoplasm; GO:0034059,response to anoxia; GO:0003743,translation initiation factor activity	PF01652.18:Eukaryotic initiation factor 4E
novel.3272	NW_018743850.1	2139977	2141496	-	--	--	--	--	--	--	--	--
novel.6111	NW_018745448.1	6611749	6616752	-	K13217 pre-mRNA-processing factor 39 | (RefSeq) uncharacterized protein LOC114183870 isoform X1 (A)	--	hypothetical protein VITISV_013115 [Vitis vinifera]	RecName: Full=Retrovirus-related Pol polyprotein from transposon RE1; AltName: Full=Retro element 1 {ECO:0000303|PubMed:10689195}; Short=AtRE1 {ECO:0000303|PubMed:10689195}; Includes: RecName: Full=Protease RE1; EC=3.4.23.-; Includes: RecName: Full=Reverse transcriptase RE1; EC=2.7.7.49; Includes: RecName: Full=Endonuclease RE1;	SubName: Full=Uncharacterized protein {ECO:0000313|EMBL:CAN73272.1};	FOG: Transposon-encoded proteins with TYA, reverse transcriptase, integrase domains in various combinations	GO:0006310,DNA recombination; GO:0004519,endonuclease activity; GO:0015074,DNA integration; GO:0004190,aspartic-type endopeptidase activity; GO:0003676,nucleic acid binding; GO:0003964,RNA-directed DNA polymerase activity; GO:0046872,metal ion binding	PF07727.14:Reverse transcriptase (RNA-dependent DNA polymerase)
novel.4252	NW_018744304.1	2172312	2172770	.	--	--	--	--	--	--	--	--
novel.6069	NW_018745448.1	63248	63455	.	--	--	--	--	--	--	--	--
novel.511	NW_018742381.1	579026	579227	.	--	--	uncharacterized protein LOC110737911 [Chenopodium quinoa]	--	--	--	--	--
novel.3190	NW_018743792.1	370843	371854	.	--	--	--	--	--	--	--	--
novel.5142	NW_018744874.1	3024451	3026137	+	--	--	--	--	--	--	--	--
novel.6196	NW_018745470.1	952702	953144	.	--	--	--	--	--	--	--	--
novel.3223	NW_018743812.1	260206	260887	.	--	--	B3 domain-containing protein At3g06220-like [Chenopodium quinoa]	--	--	--	--	--
novel.3691	NW_018743990.1	14136	18729	-	K01537 Ca2+-transporting ATPase [EC:3.6.3.8] | (RefSeq) calcium-transporting ATPase 12, plasma membrane-type-like (A)	--	uncharacterized protein LOC110682705 [Chenopodium quinoa]	--	SubName: Full=Putative retrotransposon gag domain, Aspartic peptidase domain protein {ECO:0000313|EMBL:OTF84432.1};	FOG: Transposon-encoded proteins with TYA, reverse transcriptase, integrase domains in various combinations	GO:0008270,zinc ion binding; GO:0003676,nucleic acid binding	PF03732.17:Retrotransposon gag protein
novel.2967	NW_018743575.1	840318	841080	.	--	--	uncharacterized protein LOC110737469 [Chenopodium quinoa]	--	--	--	--	PF02362.21:B3 DNA binding domain
novel.2793	NW_018743478.1	6079	6378	.	--	--	--	--	--	--	--	--
novel.2190	NW_018743198.1	2094	2520	.	--	--	--	--	--	--	--	--
novel.3843	NW_018744092.1	689992	690653	.	--	--	--	--	--	--	--	--
novel.4192	NW_018744284.1	2703952	2705763	.	--	--	--	--	--	--	--	--
novel.822	NW_018742471.1	14398	14624	.	--	--	--	--	--	--	--	--
novel.1863	NW_018743003.1	120968	122600	.	--	--	--	--	--	--	--	--
novel.3663	NW_018743979.1	3115664	3117401	+	--	--	--	--	--	--	--	--
novel.3095	NW_018743691.1	4427161	4427836	+	K06669 structural maintenance of chromosome 3 (chondroitin sulfate proteoglycan 6) | (RefSeq) structural maintenance of chromosomes protein 3 isoform X1 (A)	--	PREDICTED: structural maintenance of chromosomes protein 3 isoform X2 [Beta vulgaris subsp. vulgaris]	RecName: Full=Structural maintenance of chromosomes protein 3; Short=SMC protein 3; Short=SMC-3; AltName: Full=Chromosome segregation protein SMC-3; AltName: Full=Cohesin complex subunit SMC-3; AltName: Full=Protein TITAN7;	RecName: Full=Structural maintenance of chromosomes protein {ECO:0000256|PIRNR:PIRNR005719};	Structural maintenance of chromosome protein 3 (sister chromatid cohesion complex Cohesin, subunit SMC3)	GO:0005737,cytoplasm; GO:0016363,nuclear matrix; GO:0051321,meiotic cell cycle; GO:0006281,DNA repair; GO:0005634,nucleus; GO:0008278,cohesin complex; GO:0005819,spindle; GO:0000785,chromatin; GO:0005524,ATP binding; GO:0009506,plasmodesma; GO:0007059,chromosome segregation; GO:0003682,chromatin binding; GO:0000775,chromosome, centromeric region; GO:0051301,cell division; GO:0007062,sister chroma…	--
novel.6262	NW_018745533.1	428922	429264	.	--	--	--	--	--	--	--	--
novel.4585	NW_018744577.1	26395	27836	-	--	--	--	--	--	--	--	--
novel.1350	NW_018742738.1	13596177	13599001	.	--	--	uncharacterized protein LOC110737109 [Chenopodium quinoa]	--	SubName: Full=Uncharacterized protein {ECO:0000313|EMBL:KNA24931.1};	--	--	--
novel.4501	NW_018744502.1	5651293	5651587	.	--	--	--	--	--	--	--	--
novel.5772	NW_018745248.1	1776054	1776272	.	--	--	--	--	--	--	--	--
novel.4332	NW_018744367.1	6255656	6256500	.	--	--	--	--	--	--	--	--
novel.1160	NW_018742651.1	3011969	3013952	.	--	--	--	--	--	--	--	--
novel.4711	NW_018744626.1	2520920	2522027	.	--	--	--	--	--	--	--	--
novel.2101	NW_018743144.1	772908	773809	.	--	--	--	--	--	--	--	--
novel.6305	NW_018745540.1	2630942	2631232	.	--	--	hypothetical protein SOVF_074760 [Spinacia oleracea]	--	SubName: Full=Uncharacterized protein {ECO:0000313|EMBL:KNA18000.1};	--	--	--
novel.1511	NW_018742817.1	3583238	3583613	.	--	--	--	--	--	--	--	--
novel.5883	NW_018745311.1	886046	893195	-	--	--	--	--	--	--	--	--
novel.3109	NW_018743697.1	2582259	2582495	.	--	--	--	--	--	--	--	--
novel.132	NW_018742204.1	21242926	21245745	+	--	--	--	--	--	--	--	--
novel.4648	NW_018744603.1	2350399	2350791	.	--	--	--	--	--	--	--	--
novel.3502	NW_018743920.1	7746530	7751460	-	--	--	uncharacterized protein LOC110715895 [Chenopodium quinoa]	--	--	--	--	--
novel.5262	NW_018744991.1	89670	90773	.	--	--	--	--	--	--	--	--
novel.14	NW_018742204.1	4399505	4399765	.	--	--	uncharacterized protein LOC110722946 [Chenopodium quinoa]	--	SubName: Full=Transposon-like protein {ECO:0000313|EMBL:ABM55245.1};	--	--	--
novel.2811	NW_018743503.1	3728891	3729396	.	--	--	--	--	--	--	--	--
novel.4436	NW_018744497.1	2547801	2548109	.	--	--	--	--	--	--	--	--
novel.6185	NW_018745461.1	1572684	1573305	.	--	--	--	--	--	--	--	--
novel.2659	NW_018743373.1	646187	649753	-	K01598 phosphopantothenoylcysteine decarboxylase [EC:4.1.1.36] | (RefSeq) phosphopantothenoylcysteine decarboxylase-like (A)	ko00770: Pantothenate and CoA biosynthesis	phosphopantothenoylcysteine decarboxylase-like [Chenopodium quinoa]	RecName: Full=Phosphopantothenoylcysteine decarboxylase; Short=PPCDC; EC=4.1.1.36; AltName: Full=AtCoaC1; AltName: Full=Halotolerance protein Hal3a; Short=AtHal3a;	SubName: Full=Uncharacterized protein {ECO:0000313|EMBL:KNA03091.1};	Halotolerance protein HAL3 (contains flavoprotein domain)	GO:0004633,phosphopantothenoylcysteine decarboxylase activity; GO:0042538,hyperosmotic salinity response; GO:0040008,regulation of growth; GO:0005829,cytosol; GO:0015937,coenzyme A biosynthetic process	PF02441.19:Flavoprotein
novel.6198	NW_018745470.1	1263402	1264615	-	--	--	--	--	--	--	--	--
novel.3546	NW_018743942.1	1270347	1270565	.	K17604 zinc finger SWIM domain-containing protein 3 | (RefSeq) protein FAR1-RELATED SEQUENCE 5-like (A)	--	protein FAR1-RELATED SEQUENCE 5-like [Chenopodium quinoa]	RecName: Full=Protein FAR1-RELATED SEQUENCE 3;	SubName: Full=protein FAR1-RELATED SEQUENCE 5-like {ECO:0000313|RefSeq:XP_008787110.1, ECO:0000313|RefSeq:XP_008787111.1};	--	GO:0006355,regulation of transcription, DNA-templated; GO:0005634,nucleus; GO:0008270,zinc ion binding; GO:0009506,plasmodesma	--
novel.2145	NW_018743175.1	4481743	4482620	.	--	--	--	--	--	--	--	--
novel.3240	NW_018743814.1	680336	680620	.	--	--	uncharacterized protein LOC110690002 [Chenopodium quinoa]	--	--	--	--	--
novel.3493	NW_018743920.1	5823202	5823716	.	--	--	--	--	--	--	--	--
novel.58	NW_018742204.1	13114097	13114699	.	--	--	--	--	--	--	--	--
novel.5671	NW_018745170.1	4689299	4690198	.	--	--	--	--	--	--	--	--
novel.2580	NW_018743327.1	5205564	5207115	.	--	--	uncharacterized protein LOC110709482 [Chenopodium quinoa]	--	SubName: Full=Putative reverse transcriptase domain-containing protein {ECO:0000313|EMBL:OTF86222.1};	FOG: Reverse transcriptase	GO:0003964,RNA-directed DNA polymerase activity	PF00078.27:Reverse transcriptase (RNA-dependent DNA polymerase)
novel.4662	NW_018744616.1	2276594	2277306	-	--	--	elongin-C-like isoform X2 [Chenopodium quinoa]	--	--	--	--	--
novel.1095	NW_018742616.1	3951038	3951301	.	K00815 tyrosine aminotransferase [EC:2.6.1.5] | (RefSeq) probable aminotransferase TAT2 (A)	ko00130: Ubiquinone and other terpenoid-quinone biosynthesis; ko00270: Cysteine and methionine metabolism; ko00350: Tyrosine metabolism; ko00360: Phenylalanine metabolism; ko00400: Phenylalanine, tyrosine and tryptophan biosynthesis; ko00950: Isoquinoline alkaloid biosynthesis; ko00960: Tropane, piperidine and pyridine alkaloid biosynthesis	uncharacterized protein LOC110735976 [Chenopodium quinoa]	--	SubName: Full=Uncharacterized protein {ECO:0000313|EMBL:CCA66054.1};	FOG: Reverse transcriptase	GO:0003676,nucleic acid binding	--
novel.447	NW_018742334.1	237983	238913	.	--	--	--	--	--	--	--	--
novel.2909	NW_018743572.1	277019	277458	.	--	--	--	--	--	--	--	--
novel.5556	NW_018745068.1	189237	190192	.	--	--	--	--	--	--	--	--
novel.857	NW_018742484.1	1989606	1989831	.	--	--	--	--	--	--	--	--
novel.2125	NW_018743175.1	1484689	1485601	.	K00799 glutathione S-transferase [EC:2.5.1.18] | (RefSeq) uncharacterized protein LOC110786294 (A)	ko00480: Glutathione metabolism	uncharacterized protein LOC110720801 [Chenopodium quinoa]	RecName: Full=Putative ribonuclease H protein At1g65750; EC=3.1.26.4;	SubName: Full=Uncharacterized protein {ECO:0000313|EMBL:CCA66054.1};	FOG: Reverse transcriptase	GO:0046872,metal ion binding; GO:0004523,RNA-DNA hybrid ribonuclease activity; GO:0003676,nucleic acid binding	PF13456.6:Reverse transcriptase-like
novel.2428	NW_018743285.1	1609542	1610080	-	--	--	--	--	--	--	--	--
novel.1044	NW_018742589.1	126997	127199	.	--	--	hypothetical protein MTR_4g006070 [Medicago truncatula]	--	SubName: Full=Uncharacterized protein {ECO:0000313|EMBL:AES86353.1, ECO:0000313|EnsemblPlants:AES86353};	--	--	--
novel.4941	NW_018744718.1	894784	898020	-	--	--	uncharacterized protein LOC110698655 [Chenopodium quinoa]	--	SubName: Full=Uncharacterized protein {ECO:0000313|EMBL:KNA20263.1};	--	GO:0016021,integral component of membrane	--
novel.3761	NW_018744069.1	824017	827164	-	--	--	--	--	--	--	--	--
novel.3153	NW_018743783.1	1227320	1227542	.	--	--	--	--	--	--	--	--
novel.2832	NW_018743510.1	1942285	1945078	.	--	--	uncharacterized protein LOC110704658 [Chenopodium quinoa]	--	SubName: Full=Uncharacterized protein {ECO:0000313|EMBL:KNA05820.1};	FOG: Transposon-encoded proteins with TYA, reverse transcriptase, integrase domains in various combinations	GO:0003676,nucleic acid binding	--
novel.6181	NW_018745461.1	1195052	1195783	.	--	--	--	--	--	--	--	--
novel.5211	NW_018744904.1	772938	774672	.	--	--	--	--	--	--	--	--
novel.1968	NW_018743050.1	78834	79389	.	--	--	--	--	--	--	--	--
novel.1714	NW_018742951.1	5116566	5118894	-	K11649 SWI/SNF related-matrix-associated actin-dependent regulator of chromatin subfamily C | (RefSeq) SWI/SNF complex subunit SWI3D (A)	--	Retrovirus-related Pol polyprotein from transposon TNT 1-94 [Cajanus cajan]	RecName: Full=Retrovirus-related Pol polyprotein from transposon TNT 1-94; Includes: RecName: Full=Protease; EC=3.4.23.-; Includes: RecName: Full=Reverse transcriptase; EC=2.7.7.49; Includes: RecName: Full=Endonuclease;	SubName: Full=Retrovirus-related Pol polyprotein from transposon TNT 1-94 {ECO:0000313|EMBL:KYP71220.1};	FOG: Transposon-encoded proteins with TYA, reverse transcriptase, integrase domains in various combinations	GO:0004519,endonuclease activity; GO:0015074,DNA integration; GO:0004190,aspartic-type endopeptidase activity; GO:0008270,zinc ion binding; GO:0003676,nucleic acid binding; GO:0003964,RNA-directed DNA polymerase activity	PF14223.6:gag-polypeptide of LTR copia-type
novel.6357	NW_018745587.1	552395	554505	.	--	--	F-box protein At2g17036-like [Spinacia oleracea]	--	SubName: Full=Uncharacterized protein {ECO:0000313|EMBL:KNA02736.1};	--	--	--
novel.5267	NW_018744991.1	866217	866434	.	--	--	uncharacterized protein LOC110695670 isoform X2 [Chenopodium quinoa]	--	SubName: Full=Uncharacterized protein {ECO:0000313|EMBL:KNA21467.1}; Flags: Fragment;	--	--	--
novel.619	NW_018742415.1	796258	799524	+	--	--	hypothetical protein BVRB_024230, partial [Beta vulgaris subsp. vulgaris]	--	SubName: Full=Uncharacterized protein {ECO:0000313|EMBL:KMS94157.1}; Flags: Fragment;	--	--	--
novel.1244	NW_018742730.1	1345283	1346058	+	--	--	--	--	--	--	--	--
novel.5005	NW_018744757.1	1343667	1343988	.	--	--	--	--	--	--	--	--
novel.6049	NW_018745413.1	6026985	6028234	+	--	--	uncharacterized protein LOC110682830 [Chenopodium quinoa]	--	--	--	--	--
novel.5228	NW_018744949.1	1083265	1083642	.	--	--	uncharacterized protein LOC110710434 [Chenopodium quinoa]	--	--	--	--	--
novel.2887	NW_018743555.1	743103	744607	+	K19199 histone-lysine N-methyltransferase SETD3 [EC:2.1.1.43] | (RefSeq) uncharacterized protein LOC110684701 (A)	--	uncharacterized protein LOC110696356 isoform X1 [Chenopodium quinoa]	--	--	--	--	--
novel.2292	NW_018743212.1	1683181	1683387	.	--	--	--	--	--	--	--	--
novel.5951	NW_018745368.1	373539	374036	.	--	--	uncharacterized protein LOC110796521 [Spinacia oleracea]	--	SubName: Full=Uncharacterized protein {ECO:0000313|EMBL:CCA66043.1};	--	GO:0008270,zinc ion binding; GO:0003676,nucleic acid binding	PF14111.6:Domain of unknown function (DUF4283)
novel.4628	NW_018744593.1	4201167	4202157	.	--	--	uncharacterized protein LOC110694144 [Chenopodium quinoa]	--	--	--	--	--
novel.6350	NW_018745584.1	483494	483723	.	--	--	--	--	--	--	--	--
novel.5943	NW_018745325.1	9614	29449	+	--	--	hypothetical protein GLYMA_13G021700, partial [Glycine max]	--	SubName: Full=Uncharacterized protein {ECO:0000313|EMBL:KRH17852.1}; Flags: Fragment;	--	--	--
novel.402	NW_018742329.1	2379144	2379691	.	--	--	--	--	--	--	--	--
novel.3694	NW_018744011.1	20417	20928	.	--	--	--	--	--	--	--	--
novel.1965	NW_018743047.1	2440996	2441327	.	K14175 (3S,6E)-nerolidol synthase [EC:4.2.3.48] | (RefSeq) (3S,6E)-nerolidol synthase 1-like (A)	ko00909: Sesquiterpenoid and triterpenoid biosynthesis	uncharacterized protein LOC110691622 [Chenopodium quinoa]	--	SubName: Full=Uncharacterized protein {ECO:0000313|EMBL:KMT08060.1};	FOG: Transposon-encoded proteins with TYA, reverse transcriptase, integrase domains in various combinations	GO:0015074,DNA integration; GO:0004523,RNA-DNA hybrid ribonuclease activity; GO:0003676,nucleic acid binding	PF17917.1:RNase H-like domain found in reverse transcriptase
novel.6302	NW_018745540.1	2029580	2031765	.	K22683 aspartyl protease family protein [EC:3.4.23.-] | (RefSeq) hypothetical protein (A)	--	basic 7S globulin-like [Chenopodium quinoa]	RecName: Full=Basic 7S globulin; AltName: Full=SBg7S; Short=Bg; Contains: RecName: Full=Basic 7S globulin high kDa subunit; Contains: RecName: Full=Basic 7S globulin low kDa subunit; Flags: Precursor;	SubName: Full=Uncharacterized protein {ECO:0000313|EMBL:KNA22751.1};	Aspartyl protease	GO:0006508,proteolysis; GO:0004190,aspartic-type endopeptidase activity; GO:0045735,nutrient reservoir activity; GO:0042802,identical protein binding; GO:0030163,protein catabolic process	PF14541.6:Xylanase inhibitor C-terminal
novel.3430	NW_018743919.1	2106497	2107376	+	K19984 exocyst complex component 5 | (RefSeq) uncharacterized protein LOC113272286 (A)	--	uncharacterized protein LOC110707595 [Chenopodium quinoa]	--	SubName: Full=Uncharacterized protein {ECO:0000313|EMBL:KNA22643.1};	--	GO:0003677,DNA binding	PF02892.15:BED zinc finger
novel.3269	NW_018743850.1	1876910	1880485	-	K12349 neutral ceramidase [EC:3.5.1.23] | (RefSeq) neutral ceramidase-like (A)	ko00600: Sphingolipid metabolism	hypothetical protein [Beta vulgaris]	RecName: Full=Uncharacterized mitochondrial protein AtMg00860; AltName: Full=ORF158;	SubName: Full=Uncharacterized protein {ECO:0000313|EMBL:ACY01928.1};	FOG: Transposon-encoded proteins with TYA, reverse transcriptase, integrase domains in various combinations	GO:0005739,mitochondrion	PF17921.1:Integrase zinc binding domain
novel.2114	NW_018743162.1	32949	33253	.	--	--	putative uncharacterized protein art2 [Quercus suber]	--	SubName: Full=Uncharacterized protein {ECO:0000313|EMBL:PHT24494.1};	--	--	--
novel.72	NW_018742204.1	14143425	14144583	.	--	--	uncharacterized protein LOC110806123 [Spinacia oleracea]	--	SubName: Full=Uncharacterized protein {ECO:0000313|EMBL:KNA03793.1};	--	GO:0015031,protein transport	PF03398.14:Regulator of Vps4 activity in the MVB pathway
novel.6240	NW_018745523.1	1272179	1273893	+	K03517 quinolinate synthase [EC:2.5.1.72] | (RefSeq) quinolinate synthase, chloroplastic-like (A)	ko00760: Nicotinate and nicotinamide metabolism	uncharacterized protein LOC110699085 [Chenopodium quinoa]	RecName: Full=Uncharacterized mitochondrial protein AtMg00810; AltName: Full=ORF240b;	SubName: Full=Uncharacterized protein {ECO:0000313|EMBL:KYP64090.1};	FOG: Transposon-encoded proteins with TYA, reverse transcriptase, integrase domains in various combinations	GO:0005739,mitochondrion	PF07727.14:Reverse transcriptase (RNA-dependent DNA polymerase)
novel.2338	NW_018743218.1	1632041	1632306	.	--	--	uncharacterized protein LOC110696396 [Chenopodium quinoa]	--	--	--	--	PF04195.12:Putative gypsy type transposon
novel.1757	NW_018742959.1	2728751	2729020	.	--	--	--	--	--	--	--	--
novel.5091	NW_018744851.1	30684	32463	-	--	--	uncharacterized protein LOC110719958 [Chenopodium quinoa]	--	--	--	--	PF00075.24:RNase H
novel.5185	NW_018744887.1	1734171	1734408	.	--	--	uncharacterized protein LOC110691956 [Chenopodium quinoa]	--	SubName: Full=Uncharacterized protein {ECO:0000313|EMBL:KMS96333.1};	--	--	PF10536.9:Plant mobile domain
novel.271	NW_018742244.1	1437619	1438820	.	--	--	hypothetical protein CDL12_02812 [Handroanthus impetiginosus]	RecName: Full=S-protein homolog 6 {ECO:0000303|PubMed:10344198}; Flags: Precursor;	SubName: Full=Uncharacterized protein {ECO:0000313|EMBL:PIN24461.1};	--	GO:0060320,rejection of self pollen; GO:0005576,extracellular region	PF05938.11:Plant self-incompatibility protein S1
novel.4998	NW_018744757.1	733852	734482	+	--	--	--	--	--	--	--	--
novel.3932	NW_018744113.1	3184726	3189828	+	--	--	uncharacterized protein LOC110719101 [Chenopodium quinoa]	--	SubName: Full=Uncharacterized protein {ECO:0000313|EMBL:KNA22348.1};	--	--	PF03004.14:Plant transposase (Ptta/En/Spm family)
novel.183	NW_018742205.1	4147221	4147559	.	K09422 transcription factor MYB, plant | (RefSeq) transcription factor MYB61-like (A)	--	transcription factor MYB61-like [Olea europaea var. sylvestris]	RecName: Full=Transcription factor MYB61 {ECO:0000305}; AltName: Full=Myb-related protein 61 {ECO:0000305}; Short=AtMYB61 {ECO:0000303|PubMed:16005292};	SubName: Full=R2R3-MYB transcription factor MYB2 {ECO:0000313|EMBL:AFH03054.1};	Transcription factor, Myb superfamily	GO:0009733,response to auxin; GO:0043565,sequence-specific DNA binding; GO:0010214,seed coat development; GO:0010089,xylem development; GO:0044212,transcription regulatory region DNA binding; GO:0003700,DNA-binding transcription factor activity; GO:0005634,nucleus; GO:0030154,cell differentiation; GO:0048364,root development; GO:0010087,phloem or xylem histogenesis; GO:0006357,regulation of trans…	PF00249.31:Myb-like DNA-binding domain
novel.49	NW_018742204.1	11798607	11799715	+	--	--	--	--	--	--	--	--
novel.2407	NW_018743283.1	379087	379613	.	--	--	protein FAR1-RELATED SEQUENCE 6-like [Chenopodium quinoa]	--	--	--	--	--
novel.4103	NW_018744239.1	5076627	5076931	.	--	--	maturase, partial (mitochondrion) [Spinacia oleracea]	--	SubName: Full=Maturase {ECO:0000313|EMBL:AAR20308.1}; Flags: Fragment;	Mitochondrial mRNA maturase	GO:0005739,mitochondrion	--
novel.5901	NW_018745323.1	564305	567847	-	--	--	protein kish [Chenopodium quinoa]	--	RecName: Full=Protein kish {ECO:0000256|RuleBase:RU910717};	--	GO:0016021,integral component of membrane	PF06842.12:Protein of unknown function (DUF1242)
novel.5564	NW_018745068.1	2137310	2138818	.	K05666 ATP-binding cassette, subfamily C (CFTR/MRP), member 2 | (RefSeq) LOW QUALITY PROTEIN: uncharacterized protein LOC107414524 (A)	ko02010: ABC transporters	uncharacterized protein LOC110737294 [Chenopodium quinoa]	--	SubName: Full=Uncharacterized protein {ECO:0000313|EMBL:CAN63950.1};	FOG: Transposon-encoded proteins with TYA, reverse transcriptase, integrase domains in various combinations	GO:0015074,DNA integration; GO:0005634,nucleus; GO:0004190,aspartic-type endopeptidase activity; GO:0003676,nucleic acid binding	PF13975.6:gag-polyprotein putative aspartyl protease
novel.1045	NW_018742589.1	139096	139592	.	--	--	--	--	--	--	--	--
novel.1494	NW_018742817.1	62978	64794	-	K14857 AdoMet-dependent rRNA methyltransferase SPB1 [EC:2.1.1.-] | (RefSeq) putative rRNA methyltransferase (A)	--	uncharacterized protein LOC110739421 [Chenopodium quinoa]	--	SubName: Full=Uncharacterized protein {ECO:0000313|EMBL:CCA66009.1};	FOG: Reverse transcriptase	GO:0004523,RNA-DNA hybrid ribonuclease activity; GO:0003676,nucleic acid binding	PF14529.6:Endonuclease-reverse transcriptase
novel.6278	NW_018745533.1	3094929	3095530	.	--	--	--	--	--	--	--	--
novel.1493	NW_018742815.1	5863955	5865888	.	--	--	--	--	--	--	--	--
novel.4692	NW_018744626.1	718855	719127	.	K21444 poly(rC)-binding protein 3/4 | (RefSeq) KH domain-containing protein At4g18375-like isoform X1 (A)	--	uncharacterized protein LOC110688924 [Chenopodium quinoa]	--	SubName: Full=Uncharacterized protein {ECO:0000313|EMBL:PKU70261.1};	FOG: Transposon-encoded proteins with TYA, reverse transcriptase, integrase domains in various combinations	--	PF03732.17:Retrotransposon gag protein
novel.4247	NW_018744301.1	7232399	7234327	+	--	--	--	--	--	--	--	--
novel.4943	NW_018744718.1	1606853	1610976	+	K19984 exocyst complex component 5 | (RefSeq) uncharacterized protein LOC113272286 (A)	--	zinc finger BED domain-containing protein RICESLEEPER 2-like [Spinacia oleracea]	RecName: Full=Putative AC transposase; AltName: Full=ORFA;	SubName: Full=Transposase {ECO:0000313|EMBL:AGH20188.1};	Tam3-transposase (Ac family)	GO:0006310,DNA recombination; GO:0046983,protein dimerization activity; GO:0032196,transposition; GO:0003677,DNA binding	PF14372.6:Domain of unknown function (DUF4413)
novel.4358	NW_018744369.1	1419399	1419747	.	--	--	--	--	--	--	--	--
novel.1437	NW_018742810.1	27865	28190	.	--	--	--	--	--	--	--	--
novel.2353	NW_018743252.1	856166	857218	-	--	--	--	--	--	--	--	--
novel.2364	NW_018743252.1	5307227	5307653	.	--	--	--	--	--	--	--	--
novel.5223	NW_018744949.1	79244	80359	.	K17866 diphthamide biosynthesis protein 2 | (RefSeq) 2-(3-amino-3-carboxypropyl)histidine synthase subunit 2-like (A)	--	uncharacterized protein LOC110732878 [Chenopodium quinoa]	--	SubName: Full=Uncharacterized protein {ECO:0000313|EMBL:CAN80068.1};	FOG: Transposon-encoded proteins with TYA, reverse transcriptase, integrase domains in various combinations	GO:0015074,DNA integration; GO:0005634,nucleus; GO:0003676,nucleic acid binding	--
novel.886	NW_018742484.1	4825401	4825707	.	--	--	--	--	--	--	--	--
novel.3836	NW_018744080.1	5830596	5831389	+	--	--	uncharacterized protein LOC110784818 [Spinacia oleracea]	--	SubName: Full=Uncharacterized protein {ECO:0000313|EMBL:KNA09015.1};	--	GO:0008234,cysteine-type peptidase activity	--
novel.1386	NW_018742770.1	431600	432515	.	--	--	--	--	--	--	--	--
novel.2031	NW_018743066.1	2759061	2760369	-	--	--	replication protein A 70 kDa DNA-binding subunit B-like isoform X3 [Chenopodium quinoa]	--	SubName: Full=Uncharacterized protein {ECO:0000313|EMBL:KNA05056.1}; Flags: Fragment;	--	--	--
novel.1807	NW_018742974.1	1327529	1328264	.	--	--	--	--	--	--	--	--
novel.1804	NW_018742974.1	127492	127705	.	--	--	--	--	--	--	--	--
novel.2151	NW_018743175.1	5478889	5480375	.	--	--	--	--	--	--	--	--
novel.5764	NW_018745240.1	1954399	1957827	-	K15078 structure-specific endonuclease subunit SLX1 [EC:3.6.1.-] | (RefSeq) putative disease resistance protein RGA1 (A)	--	disease resistance protein RGA2-like [Chenopodium quinoa]	RecName: Full=Putative disease resistance protein RGA1; AltName: Full=RGA3-blb;	SubName: Full=NBS-LRR type resistance protein {ECO:0000313|EMBL:ABJ99599.1};	Apoptotic ATPase	GO:0006952,defense response; GO:0005524,ATP binding; GO:0043531,ADP binding	PF00931.22:NB-ARC domain
novel.1023	NW_018742577.1	1884671	1894254	+	K06676 condensin complex subunit 2 | (RefSeq) condensin complex subunit 2-like (A)	--	uncharacterized protein LOC110723887 [Chenopodium quinoa]	--	SubName: Full=Uncharacterized protein {ECO:0000313|EMBL:KNA11253.1};	--	GO:0016021,integral component of membrane	PF05553.11:Cotton fibre expressed protein
novel.4885	NW_018744697.1	1772914	1774073	+	--	--	--	--	--	--	--	--
novel.2263	NW_018743206.1	2711841	2712117	.	--	--	--	--	--	--	--	--
novel.5210	NW_018744904.1	549893	550144	.	--	--	uncharacterized protein LOC110684727 [Chenopodium quinoa]	--	--	--	--	--
novel.6438	NW_018745650.1	5975368	5977008	+	K11593 eukaryotic translation initiation factor 2C | (RefSeq) protein argonaute 1A-like (A)	--	uncharacterized protein LOC110779282 [Spinacia oleracea]	RecName: Full=Retrovirus-related Pol polyprotein from transposon RE2; AltName: Full=Retro element 2 {ECO:0000303|PubMed:10689195}; Short=AtRE2 {ECO:0000303|PubMed:10689195}; Includes: RecName: Full=Protease RE2; EC=3.4.23.-; Includes: RecName: Full=Reverse transcriptase RE2; EC=2.7.7.49; Includes: RecName: Full=Endonuclease RE2;	SubName: Full=Retrovirus-related Pol polyprotein from transposon TNT 1-94 {ECO:0000313|EMBL:KYP66503.1};	FOG: Transposon-encoded proteins with TYA, reverse transcriptase, integrase domains in various combinations	GO:0006310,DNA recombination; GO:0004519,endonuclease activity; GO:0015074,DNA integration; GO:0004190,aspartic-type endopeptidase activity; GO:0003676,nucleic acid binding; GO:0003964,RNA-directed DNA polymerase activity; GO:0046872,metal ion binding	PF13976.6:GAG-pre-integrase domain
novel.177	NW_018742205.1	3322479	3323127	.	--	--	PREDICTED: uncharacterized protein LOC104899455 [Beta vulgaris subsp. vulgaris]	RecName: Full=Putative ribonuclease H protein At1g65750; EC=3.1.26.4;	SubName: Full=Uncharacterized protein {ECO:0000313|EMBL:KFK31801.1};	FOG: Reverse transcriptase	GO:0046872,metal ion binding; GO:0004523,RNA-DNA hybrid ribonuclease activity; GO:0003676,nucleic acid binding	PF13456.6:Reverse transcriptase-like
novel.3512	NW_018743920.1	8738262	8739280	-	K17866 diphthamide biosynthesis protein 2 | (RefSeq) 2-(3-amino-3-carboxypropyl)histidine synthase subunit 2-like (A)	--	uncharacterized protein LOC110732878 [Chenopodium quinoa]	--	SubName: Full=Uncharacterized protein {ECO:0000313|EMBL:CAN80068.1};	FOG: Transposon-encoded proteins with TYA, reverse transcriptase, integrase domains in various combinations	GO:0015074,DNA integration; GO:0005634,nucleus; GO:0003676,nucleic acid binding	--
novel.6269	NW_018745533.1	1295739	1295980	.	--	--	--	--	--	--	--	--
novel.4357	NW_018744369.1	1103114	1103585	.	K02704 photosystem II CP47 chlorophyll apoprotein | (RefSeq) uncharacterized protein LOC109230358 (A)	ko00195: Photosynthesis	Photosystem antenna protein-like protein [Corchorus capsularis]	RecName: Full=Photosystem II CP47 reaction center protein {ECO:0000255|HAMAP-Rule:MF_01495}; AltName: Full=PSII 47 kDa protein {ECO:0000255|HAMAP-Rule:MF_01495}; AltName: Full=Protein CP-47 {ECO:0000255|HAMAP-Rule:MF_01495};	SubName: Full=Photosystem antenna protein-like protein {ECO:0000313|EMBL:OMP07200.1};	--	GO:0009535,chloroplast thylakoid membrane; GO:0016168,chlorophyll binding; GO:0009523,photosystem II; GO:0016021,integral component of membrane; GO:0018298,protein-chromophore linkage; GO:0045156,electron transporter, transferring electrons within the cyclic electron transport pathway of photosynthesis activity; GO:0009772,photosynthetic electron transport in photosystem II	PF00421.19:Photosystem II protein
novel.2598	NW_018743331.1	3248424	3249079	.	--	--	--	--	--	--	--	--
novel.5791	NW_018745260.1	286361	288516	-	K17767 AH receptor-interacting protein | (RefSeq) peptidyl-prolyl cis-trans isomerase FKBP62-like (A)	--	uncharacterized protein LOC110714482 [Chenopodium quinoa]	RecName: Full=Peptidyl-prolyl cis-trans isomerase FKBP62; Short=PPIase FKBP62; EC=5.2.1.8; AltName: Full=70 kDa peptidyl-prolyl isomerase; AltName: Full=FK506-binding protein 62; Short=AtFKBP62; AltName: Full=Immunophilin FKBP62; AltName: Full=Peptidylprolyl isomerase ROF1; AltName: Full=Protein ROTAMASE FKBP 1; AltName: Full=Rotamase;	SubName: Full=Uncharacterized protein {ECO:0000313|EMBL:KMS96588.1};	FKBP-type peptidyl-prolyl cis-trans isomerase	GO:0005737,cytoplasm; GO:0005634,nucleus; GO:0005528,FK506 binding; GO:0005516,calmodulin binding; GO:0003755,peptidyl-prolyl cis-trans isomerase activity; GO:0061077,chaperone-mediated protein folding; GO:0070370,cellular heat acclimation	PF00515.28:Tetratricopeptide repeat
novel.4161	NW_018744268.1	2054557	2061424	+	--	--	metal transporter Nramp6-like [Chenopodium quinoa]	--	SubName: Full=Copia GAG protein {ECO:0000313|EMBL:AFM94021.1};	--	--	--
novel.4273	NW_018744304.1	7200478	7200764	.	--	--	hypothetical protein GLYMA_13G013900 [Glycine max]	--	SubName: Full=Uncharacterized protein {ECO:0000313|EMBL:KRH17769.1};	--	--	--
novel.4297	NW_018744357.1	11637	13564	+	K10884 ATP-dependent DNA helicase 2 subunit 1 | (RefSeq) ATP-dependent DNA helicase 2 subunit KU70-like (A)	ko03450: Non-homologous end-joining	ATP-dependent DNA helicase 2 subunit KU70-like [Chenopodium quinoa]	RecName: Full=ATP-dependent DNA helicase 2 subunit KU70; Short=OsKU70; EC=3.6.4.12; AltName: Full=ATP-dependent DNA helicase 2 subunit 1; AltName: Full=ATP-dependent DNA helicase II 70 kDa subunit;	SubName: Full=Uncharacterized protein {ECO:0000313|EMBL:ERP55535.1};	DNA-binding subunit of a DNA-dependent protein kinase (Ku70 autoantigen)	GO:0006310,DNA recombination; GO:0000723,telomere maintenance; GO:0006303,double-strand break repair via nonhomologous end joining; GO:0006281,DNA repair; GO:0004003,ATP-dependent DNA helicase activity; GO:0043564,Ku70:Ku80 complex; GO:0000784,nuclear chromosome, telomeric region; GO:0042162,telomeric DNA binding; GO:0009408,response to heat; GO:0003690,double-stranded DNA binding; GO:0003684,dam…	PF02037.27:SAP domain
novel.6187	NW_018745461.1	1670537	1671035	.	K23877 xyloglucan O-acetyltransferase | (RefSeq) protein ALTERED XYLOGLUCAN 4-like (A)	--	uncharacterized protein LOC110739348 [Chenopodium quinoa]	--	SubName: Full=Putative reverse transcriptase domain-containing protein {ECO:0000313|EMBL:OTG23260.1};	--	GO:0003964,RNA-directed DNA polymerase activity	--
novel.6445	NW_018745651.1	393353	394308	-	--	--	--	--	--	--	--	--
novel.3124	NW_018743722.1	879168	879390	.	--	--	--	--	--	--	--	--
novel.4906	NW_018744704.1	1145031	1146850	+	--	--	calmodulin-interacting protein 111-like [Chenopodium quinoa]	--	SubName: Full=Uncharacterized protein {ECO:0000313|EMBL:KNA07898.1};	AAA+-type ATPase	GO:0005524,ATP binding	--
novel.2113	NW_018743162.1	26111	28246	-	K01537 Ca2+-transporting ATPase [EC:3.6.3.8] | (RefSeq) calcium-transporting ATPase 12, plasma membrane-type-like (A)	--	uncharacterized protein LOC110682705 [Chenopodium quinoa]	--	SubName: Full=Putative retrotransposon gag domain, Aspartic peptidase domain protein {ECO:0000313|EMBL:OTF84432.1};	FOG: Transposon-encoded proteins with TYA, reverse transcriptase, integrase domains in various combinations	GO:0008270,zinc ion binding; GO:0003676,nucleic acid binding	PF03732.17:Retrotransposon gag protein
novel.3148	NW_018743783.1	677138	677520	.	--	--	--	--	--	--	--	--
novel.3131	NW_018743722.1	2761564	2762524	+	--	--	--	--	--	--	--	--
novel.506	NW_018742372.1	1408008	1408401	.	--	--	--	--	--	--	--	--
novel.4466	NW_018744502.1	730486	733179	-	--	--	uncharacterized protein LOC110712081 [Chenopodium quinoa]	--	--	--	--	--
novel.5062	NW_018744828.1	66444	67526	-	--	--	--	--	--	--	--	--
novel.1041	NW_018742577.1	4096462	4099458	.	K19525 vacuolar protein sorting-associated protein 13A/C | (RefSeq) uncharacterized protein LOC110098611 (A)	--	PREDICTED: uncharacterized protein LOC104895554 isoform X1 [Beta vulgaris subsp. vulgaris]	RecName: Full=RNA-directed DNA polymerase homolog; EC=2.7.7.48; AltName: Full=Reverse transcriptase homolog;	SubName: Full=Uncharacterized protein {ECO:0000313|EMBL:ACY01928.1};	FOG: Transposon-encoded proteins with TYA, reverse transcriptase, integrase domains in various combinations	GO:0003964,RNA-directed DNA polymerase activity; GO:0003968,RNA-directed 5'-3' RNA polymerase activity; GO:0005739,mitochondrion	PF08284.11:Retroviral aspartyl protease
novel.2739	NW_018743405.1	5222358	5222642	.	--	--	LOW QUALITY PROTEIN: hypothetical protein TorRG33x02_173760 [Trema orientalis]	--	SubName: Full=Uncharacterized protein {ECO:0000313|EnsemblPlants:PGSC0003DMT400049004};	--	--	--
novel.1496	NW_018742817.1	204997	205212	.	--	--	uncharacterized protein LOC110713296 [Chenopodium quinoa]	--	--	--	--	--
novel.5587	NW_018745080.1	1229621	1232793	-	K17767 AH receptor-interacting protein | (RefSeq) peptidyl-prolyl cis-trans isomerase FKBP62-like (A)	--	uncharacterized protein LOC110714482 [Chenopodium quinoa]	RecName: Full=Peptidyl-prolyl cis-trans isomerase FKBP62; Short=PPIase FKBP62; EC=5.2.1.8; AltName: Full=70 kDa peptidyl-prolyl isomerase; AltName: Full=FK506-binding protein 62; Short=AtFKBP62; AltName: Full=Immunophilin FKBP62; AltName: Full=Peptidylprolyl isomerase ROF1; AltName: Full=Protein ROTAMASE FKBP 1; AltName: Full=Rotamase;	SubName: Full=Uncharacterized protein {ECO:0000313|EMBL:KNA07995.1};	FKBP-type peptidyl-prolyl cis-trans isomerase	GO:0005737,cytoplasm; GO:0005634,nucleus; GO:0005528,FK506 binding; GO:0005516,calmodulin binding; GO:0003755,peptidyl-prolyl cis-trans isomerase activity; GO:0061077,chaperone-mediated protein folding; GO:0070370,cellular heat acclimation	--
novel.3853	NW_018744092.1	1903358	1904311	+	--	--	--	--	--	--	--	--
novel.3758	NW_018744066.1	2958580	2959526	+	--	--	hypothetical protein BVRB_8g196120 [Beta vulgaris subsp. vulgaris]	--	--	--	--	--
novel.1074	NW_018742607.1	1869008	1870602	-	--	--	--	--	--	--	--	--
novel.2344	NW_018743218.1	3192848	3193701	.	--	--	protein FAR1-RELATED SEQUENCE 6-like [Chenopodium quinoa]	--	--	--	--	--
novel.4633	NW_018744593.1	5114107	5118022	+	--	--	hypothetical protein SOVF_054180, partial [Spinacia oleracea]	--	SubName: Full=Uncharacterized protein {ECO:0000313|EMBL:KNA20256.1}; Flags: Fragment;	--	GO:0003676,nucleic acid binding; GO:0016021,integral component of membrane; GO:0016887,ATPase activity; GO:0005524,ATP binding	PF14111.6:Domain of unknown function (DUF4283)
novel.3590	NW_018743955.1	1078712	1082354	+	K19984 exocyst complex component 5 | (RefSeq) uncharacterized protein LOC113272286 (A)	--	hypothetical protein SOVF_117470 [Spinacia oleracea]	RecName: Full=Zinc finger BED domain-containing protein RICESLEEPER 2; AltName: Full=Transposase-like protein RICESLEEPER 2;	SubName: Full=Uncharacterized protein {ECO:0000313|EMBL:KNA13392.1};	Tam3-transposase (Ac family)	GO:0003700,DNA-binding transcription factor activity; GO:0005634,nucleus; GO:0009791,post-embryonic development; GO:0006357,regulation of transcription by RNA polymerase II; GO:0000977,RNA polymerase II regulatory region sequence-specific DNA binding; GO:0046983,protein dimerization activity; GO:0046872,metal ion binding; GO:0006351,transcription, DNA-templated	PF14372.6:Domain of unknown function (DUF4413)
novel.1929	NW_018743033.1	117486	120138	-	--	--	uncharacterized protein LOC110693722 [Chenopodium quinoa]	--	SubName: Full=Uncharacterized protein {ECO:0000313|EMBL:KNA13199.1};	--	GO:0016021,integral component of membrane	--
novel.4800	NW_018744656.1	647669	650000	+	--	--	--	--	--	--	--	--
novel.2477	NW_018743292.1	4527713	4528909	-	--	--	--	--	--	--	--	--
novel.5132	NW_018744874.1	2578479	2579119	.	--	--	--	--	--	--	--	--
novel.6022	NW_018745413.1	1763454	1764829	-	--	--	--	--	--	--	--	--
novel.4693	NW_018744626.1	744284	745197	.	K01183 chitinase [EC:3.2.1.14] | (RefSeq) endochitinase A (A)	ko00520: Amino sugar and nucleotide sugar metabolism	uncharacterized protein LOC110712595 [Chenopodium quinoa]	--	SubName: Full=Uncharacterized protein {ECO:0000313|EMBL:CAN74847.1};	FOG: Transposon-encoded proteins with TYA, reverse transcriptase, integrase domains in various combinations	GO:0015074,DNA integration; GO:0003676,nucleic acid binding	PF14244.6:gag-polypeptide of LTR copia-type
novel.2983	NW_018743593.1	788651	792306	+	--	--	--	--	--	--	--	--
novel.3208	NW_018743792.1	6010788	6011074	.	--	--	--	--	--	--	--	--
novel.3213	NW_018743792.1	7200371	7200859	+	--	--	--	--	--	--	--	--
novel.3879	NW_018744093.1	765463	765984	.	K01537 Ca2+-transporting ATPase [EC:3.6.3.8] | (RefSeq) calcium-transporting ATPase 12, plasma membrane-type-like (A)	--	PREDICTED: uncharacterized protein LOC104897134 [Beta vulgaris subsp. vulgaris]	--	SubName: Full=Uncharacterized protein {ECO:0000313|EMBL:CAN72065.1};	--	GO:0008270,zinc ion binding; GO:0003676,nucleic acid binding	PF12353.8:Eukaryotic translation initiation factor 3 subunit G
novel.2208	NW_018743199.1	3099731	3101275	-	--	--	PREDICTED: wound-induced protein 1-like, partial [Nicotiana attenuata]	RecName: Full=Senescence associated gene 20 {ECO:0000303|PubMed:10444084}; AltName: Full=Protein WOUND-INDUCED 12 {ECO:0000303|PubMed:12857840}; Short=AtWI-12 {ECO:0000303|PubMed:12857840};	SubName: Full=Uncharacterized protein {ECO:0000313|EMBL:EEF41527.1};	--	GO:0010150,leaf senescence; GO:0007568,aging; GO:0009620,response to fungus; GO:0009624,response to nematode; GO:0010193,response to ozone; GO:0002238,response to molecule of fungal origin	PF07107.11:Wound-induced protein WI12
novel.2732	NW_018743405.1	1948764	1949179	.	--	--	--	--	--	--	--	--
novel.50	NW_018742204.1	11852245	11867895	-	K06943 nucleolar GTP-binding protein | (RefSeq) uncharacterized protein LOC108835530 (A)	ko03008: Ribosome biogenesis in eukaryotes	uncharacterized protein LOC110691696 [Chenopodium quinoa]	RecName: Full=Putative ribonuclease H protein At1g65750; EC=3.1.26.4;	SubName: Full=Uncharacterized protein {ECO:0000313|EMBL:CCA66020.1};	FOG: Reverse transcriptase	GO:0046872,metal ion binding; GO:0004523,RNA-DNA hybrid ribonuclease activity; GO:0003676,nucleic acid binding	PF00078.27:Reverse transcriptase (RNA-dependent DNA polymerase)
novel.5119	NW_018744874.1	126942	130692	-	K19984 exocyst complex component 5 | (RefSeq) uncharacterized protein LOC113272286 (A)	--	zinc finger BED domain-containing protein RICESLEEPER 2-like, partial [Spinacia oleracea]	RecName: Full=Zinc finger BED domain-containing protein RICESLEEPER 2; AltName: Full=Transposase-like protein RICESLEEPER 2;	SubName: Full=Uncharacterized protein {ECO:0000313|EMBL:KCW72874.1};	Tam3-transposase (Ac family)	GO:0003700,DNA-binding transcription factor activity; GO:0005634,nucleus; GO:0009791,post-embryonic development; GO:0006357,regulation of transcription by RNA polymerase II; GO:0000977,RNA polymerase II regulatory region sequence-specific DNA binding; GO:0046983,protein dimerization activity; GO:0046872,metal ion binding; GO:0006351,transcription, DNA-templated	PF14372.6:Domain of unknown function (DUF4413)
novel.972	NW_018742556.1	239364	240710	.	--	--	hypothetical protein SOVF_005200, partial [Spinacia oleracea]	--	SubName: Full=Uncharacterized protein {ECO:0000313|EMBL:KNA25567.1}; Flags: Fragment;	--	GO:0016021,integral component of membrane	--
novel.158	NW_018742205.1	758891	759101	.	--	--	--	--	--	--	--	--
novel.5709	NW_018745177.1	1288369	1288708	.	--	--	--	--	--	--	--	--
novel.313	NW_018742265.1	32176	33195	+	K01056 peptidyl-tRNA hydrolase, PTH1 family [EC:3.1.1.29] | (RefSeq) peptidyl-tRNA hydrolase, mitochondrial-like (A)	--	uncharacterized protein LOC110715668 [Chenopodium quinoa]	RecName: Full=Putative F-box/kelch-repeat protein At1g15680;	SubName: Full=Uncharacterized protein {ECO:0000313|EMBL:KMS96291.1};	--	--	PF00646.33:F-box domain
novel.2675	NW_018743389.1	278936	279555	.	K03883 NADH-ubiquinone oxidoreductase chain 5 [EC:1.6.5.3] | (RefSeq) nad5, CKM21_mgp29; NADH dehydrogenase subunit 5 (A)	ko00190: Oxidative phosphorylation	hypothetical protein M569_00034, partial [Genlisea aurea]	RecName: Full=NADH-ubiquinone oxidoreductase chain 5; EC=1.6.5.3; AltName: Full=NADH dehydrogenase subunit 5;	SubName: Full=Uncharacterized protein {ECO:0000313|EMBL:EPS74709.1}; Flags: Fragment;	NADH dehydrogenase subunits 2, 5, and related proteins	GO:0008137,NADH dehydrogenase (ubiquinone) activity; GO:0016021,integral component of membrane; GO:0070469,respiratory chain; GO:0042773,ATP synthesis coupled electron transport; GO:0005743,mitochondrial inner membrane	--
novel.5790	NW_018745251.1	3160071	3160355	.	K01601 ribulose-bisphosphate carboxylase large chain [EC:4.1.1.39] | (RefSeq) uncharacterized protein LOC112271745 (A)	ko00630: Glyoxylate and dicarboxylate metabolism; ko00710: Carbon fixation in photosynthetic organisms; ko01200: Carbon metabolism	hypothetical protein CQW23_30056 [Capsicum baccatum]	--	SubName: Full=Uncharacterized protein {ECO:0000313|EMBL:PHT30362.1};	--	--	--
novel.3783	NW_018744072.1	1615691	1616899	.	--	--	uncharacterized protein LOC110685176 [Chenopodium quinoa]	--	SubName: Full=Uncharacterized protein {ECO:0000313|EMBL:KNA17566.1}; Flags: Fragment;	--	--	--
novel.3650	NW_018743979.1	113975	118116	+	K19984 exocyst complex component 5 | (RefSeq) uncharacterized protein LOC113272286 (A)	--	zinc finger BED domain-containing protein RICESLEEPER 2-like [Spinacia oleracea]	RecName: Full=Putative AC transposase; AltName: Full=ORFA;	SubName: Full=Transposase {ECO:0000313|EMBL:AGH20188.1};	Tam3-transposase (Ac family)	GO:0006310,DNA recombination; GO:0046983,protein dimerization activity; GO:0032196,transposition; GO:0003677,DNA binding	PF14372.6:Domain of unknown function (DUF4413)
novel.451	NW_018742334.1	795728	795955	.	--	--	--	--	--	--	--	--
novel.3872	NW_018744092.1	4062599	4064503	.	--	--	--	--	--	--	--	--
novel.3883	NW_018744093.1	2250580	2250783	.	--	--	--	--	--	--	--	--
novel.3912	NW_018744113.1	116805	119078	-	K02987 small subunit ribosomal protein S4e | (RefSeq) G-type lectin S-receptor-like serine/threonine-protein kinase SD1-13 (A)	ko03010: Ribosome	G-type lectin S-receptor-like serine/threonine-protein kinase At1g11330 [Chenopodium quinoa]	RecName: Full=G-type lectin S-receptor-like serine/threonine-protein kinase At1g11330; EC=2.7.11.1; Flags: Precursor;	SubName: Full=Uncharacterized protein {ECO:0000313|EMBL:CBI25710.3};	--	GO:0006468,protein phosphorylation; GO:0016021,integral component of membrane; GO:0030246,carbohydrate binding; GO:0004674,protein serine/threonine kinase activity; GO:0005516,calmodulin binding; GO:0005886,plasma membrane; GO:0005524,ATP binding; GO:0048544,recognition of pollen	PF01453.24:D-mannose binding lectin
novel.3987	NW_018744143.1	2265184	2269978	+	K15203 general transcription factor 3C polypeptide 6 | (RefSeq) general transcription factor 3C polypeptide 6-like (A)	--	general transcription factor 3C polypeptide 6-like [Chenopodium quinoa]	--	SubName: Full=Uncharacterized protein {ECO:0000313|EMBL:KNA12946.1};	--	--	--
novel.4084	NW_018744239.1	2381114	2382423	-	--	--	--	--	--	--	--	--
novel.2686	NW_018743389.1	1419174	1419868	+	--	--	--	--	--	--	--	--
novel.2240	NW_018743204.1	2749757	2751821	.	K15190 7SK snRNA methylphosphate capping enzyme [EC:2.1.1.-] | (RefSeq) probable RNA methyltransferase At5g51130 (A)	--	uncharacterized protein LOC110787151 [Spinacia oleracea]	RecName: Full=Uncharacterized mitochondrial protein AtMg00310; AltName: Full=ORF154;	SubName: Full=Uncharacterized protein {ECO:0000313|EMBL:CCA66036.1};	FOG: Reverse transcriptase	GO:0005739,mitochondrion	PF13966.6:zinc-binding in reverse transcriptase
novel.1058	NW_018742598.1	1018909	1022702	-	--	--	uncharacterized protein LOC110689889 [Chenopodium quinoa]	--	SubName: Full=Uncharacterized protein {ECO:0000313|EnsemblPlants:Bo6g086280.1};	--	--	--
novel.5266	NW_018744991.1	718840	720533	-	--	--	uncharacterized protein LOC110721507 [Chenopodium quinoa]	--	SubName: Full=Uncharacterized protein {ECO:0000313|EMBL:KNA22769.1};	--	--	PF03763.13:Remorin, C-terminal region
novel.5242	NW_018744970.1	926843	927935	+	--	--	--	--	--	--	--	--
novel.5751	NW_018745240.1	438563	438893	.	--	--	--	--	--	--	--	--
novel.5322	NW_018744996.1	2521706	2521959	.	--	--	--	--	--	--	--	--
novel.3295	NW_018743850.1	5155341	5155836	.	--	--	--	--	--	--	--	--
novel.2573	NW_018743327.1	4151837	4152504	.	--	--	--	--	--	--	--	--
novel.5818	NW_018745281.1	1106830	1111209	-	--	--	hypothetical protein SOVF_062390 [Spinacia oleracea]	--	SubName: Full=Uncharacterized protein {ECO:0000313|EMBL:KNA19351.1};	--	GO:0003676,nucleic acid binding	PF13912.6:C2H2-type zinc finger
novel.59	NW_018742204.1	13143561	13144327	+	K17604 zinc finger SWIM domain-containing protein 3 | (RefSeq) uncharacterized LOC101264979 (A)	--	uncharacterized protein LOC110739622 [Chenopodium quinoa]	--	SubName: Full=Uncharacterized protein {ECO:0000313|EMBL:KMS97371.1};	--	--	PF10551.9:MULE transposase domain
novel.6004	NW_018745410.1	5353500	5357324	.	K18195 rhamnogalacturonan endolyase [EC:4.2.2.23] | (RefSeq) probable rhamnogalacturonate lyase B (A)	--	uncharacterized protein LOC110690254 [Chenopodium quinoa]	RecName: Full=Retrovirus-related Pol polyprotein from transposon TNT 1-94; Includes: RecName: Full=Protease; EC=3.4.23.-; Includes: RecName: Full=Reverse transcriptase; EC=2.7.7.49; Includes: RecName: Full=Endonuclease;	SubName: Full=Putative integrase {ECO:0000313|EMBL:ABH08430.1};	FOG: Transposon-encoded proteins with TYA, reverse transcriptase, integrase domains in various combinations	GO:0004519,endonuclease activity; GO:0015074,DNA integration; GO:0004190,aspartic-type endopeptidase activity; GO:0008270,zinc ion binding; GO:0003676,nucleic acid binding; GO:0003964,RNA-directed DNA polymerase activity	PF01335.21:Death effector domain
novel.5787	NW_018745251.1	2311027	2311306	.	--	--	--	--	--	--	--	--
novel.2864	NW_018743522.1	76611	77311	.	--	--	--	--	--	--	--	--
novel.2420	NW_018743285.1	158248	158534	.	--	--	--	--	--	--	--	--
novel.4622	NW_018744593.1	2878105	2879856	-	--	--	F-box/LRR-repeat protein At4g14103-like [Chenopodium quinoa]	--	SubName: Full=Uncharacterized protein {ECO:0000313|EMBL:KNA18431.1};	--	--	--
novel.2748	NW_018743434.1	334472	335724	+	K02913 large subunit ribosomal protein L33 | (RefSeq) uncharacterized protein LOC110709072 (A)	ko03010: Ribosome	uncharacterized protein LOC110709072 [Chenopodium quinoa]	RecName: Full=50S ribosomal protein L33, chloroplastic {ECO:0000255|HAMAP-Rule:MF_00294};	SubName: Full=Uncharacterized protein {ECO:0000313|EMBL:KNA13323.1};	Mitochondrial/chloroplast ribosomal protein L33-like	GO:0003735,structural constituent of ribosome; GO:0005840,ribosome; GO:0006412,translation; GO:0009507,chloroplast	PF00471.20:Ribosomal protein L33
novel.3961	NW_018744137.1	1404714	1405907	-	--	--	--	--	--	--	--	--
novel.6487	NW_018745684.1	4686975	4687677	.	--	--	--	--	--	--	--	--
novel.4880	NW_018744694.1	6708	16847	-	--	--	hypothetical protein GLYMA_13G016400 [Glycine max]	--	SubName: Full=Uncharacterized protein {ECO:0000313|EMBL:KRH17792.1};	FOG: Zn-finger	--	--
novel.1973	NW_018743050.1	473482	473863	.	--	--	--	--	--	--	--	--
novel.2679	NW_018743389.1	454195	454413	.	--	--	--	--	--	--	--	--
novel.1049	NW_018742594.1	6386	25014	+	--	--	hypothetical protein GLYMA_13G021700, partial [Glycine max]	--	SubName: Full=Uncharacterized protein {ECO:0000313|EMBL:KRH17852.1}; Flags: Fragment;	--	--	--
novel.3508	NW_018743920.1	8290441	8291178	+	K02178 checkpoint serine/threonine-protein kinase [EC:2.7.11.1] | (RefSeq) mitotic spindle checkpoint protein BUBR1 (A)	--	PREDICTED: uncharacterized protein LOC104907629 [Beta vulgaris subsp. vulgaris]	--	SubName: Full=uncharacterized protein LOC108990712 {ECO:0000313|RefSeq:XP_018820300.1};	FOG: Transposon-encoded proteins with TYA, reverse transcriptase, integrase domains in various combinations	--	--
novel.3919	NW_018744113.1	1865478	1866207	.	--	--	--	--	--	--	--	--
novel.4736	NW_018744626.1	5266733	5268073	+	K14494 DELLA protein | (RefSeq) uncharacterized protein LOC18107191 (A)	ko04075: Plant hormone signal transduction	uncharacterized protein LOC110702319 [Chenopodium quinoa]	RecName: Full=Putative AC transposase; AltName: Full=ORFA;	SubName: Full=Uncharacterized protein {ECO:0000313|EMBL:EMJ14584.1};	Tam3-transposase (Ac family)	GO:0006310,DNA recombination; GO:0046983,protein dimerization activity; GO:0032196,transposition; GO:0003677,DNA binding	PF02892.15:BED zinc finger
novel.6347	NW_018745569.1	1446512	1449752	-	--	--	uncharacterized protein LOC110668559 isoform X1 [Hevea brasiliensis]	--	--	--	--	--
novel.3372	NW_018743880.1	1890388	1891390	.	--	--	--	--	--	--	--	--
novel.5509	NW_018745030.1	504543	509928	+	K03006 DNA-directed RNA polymerase II subunit RPB1 [EC:2.7.7.6] | (RefSeq) LOW QUALITY PROTEIN: DNA-directed RNA polymerase II subunit 1-like (A)	ko03020: RNA polymerase	Retrovirus-related Pol polyprotein from transposon TNT 1-94 [Cajanus cajan]	RecName: Full=Retrovirus-related Pol polyprotein from transposon TNT 1-94; Includes: RecName: Full=Protease; EC=3.4.23.-; Includes: RecName: Full=Reverse transcriptase; EC=2.7.7.49; Includes: RecName: Full=Endonuclease;	SubName: Full=Retrovirus-related Pol polyprotein from transposon TNT 1-94 {ECO:0000313|EMBL:KYP48513.1};	FOG: Transposon-encoded proteins with TYA, reverse transcriptase, integrase domains in various combinations	GO:0004519,endonuclease activity; GO:0015074,DNA integration; GO:0004190,aspartic-type endopeptidase activity; GO:0008270,zinc ion binding; GO:0003676,nucleic acid binding; GO:0003964,RNA-directed DNA polymerase activity	PF07727.14:Reverse transcriptase (RNA-dependent DNA polymerase)
novel.4064	NW_018744187.1	698284	700064	.	K02350 DNA polymerase zeta [EC:2.7.7.7] | (RefSeq) DNA polymerase zeta catalytic subunit-like (A)	--	uncharacterized protein LOC110804483 [Spinacia oleracea]	RecName: Full=Retrovirus-related Pol polyprotein from transposon TNT 1-94; Includes: RecName: Full=Protease; EC=3.4.23.-; Includes: RecName: Full=Reverse transcriptase; EC=2.7.7.49; Includes: RecName: Full=Endonuclease;	SubName: Full=Uncharacterized protein {ECO:0000313|EMBL:CAN66637.1};	FOG: Transposon-encoded proteins with TYA, reverse transcriptase, integrase domains in various combinations	GO:0004519,endonuclease activity; GO:0015074,DNA integration; GO:0004190,aspartic-type endopeptidase activity; GO:0008270,zinc ion binding; GO:0003676,nucleic acid binding; GO:0003964,RNA-directed DNA polymerase activity	PF14223.6:gag-polypeptide of LTR copia-type
novel.1955	NW_018743047.1	971146	973610	+	--	--	--	--	--	--	--	--
novel.2912	NW_018743572.1	605382	606351	-	--	--	--	--	--	--	--	--
novel.2688	NW_018743389.1	3298992	3299307	.	--	--	protein FAR1-RELATED SEQUENCE 5-like [Chenopodium quinoa]	--	--	--	--	--
novel.2401	NW_018743262.1	2009020	2009374	-	--	--	uncharacterized protein LOC110718634 [Chenopodium quinoa]	--	SubName: Full=Uncharacterized protein {ECO:0000313|EMBL:KNA14839.1}; Flags: Fragment;	--	--	--
novel.2485	NW_018743292.1	5897551	5898311	.	--	--	--	--	--	--	--	--
novel.487	NW_018742358.1	85088	85299	.	--	--	--	--	--	--	--	--
novel.3113	NW_018743697.1	4169820	4170127	.	--	--	uncharacterized protein LOC110687624 isoform X2 [Chenopodium quinoa]	--	--	--	--	--
novel.4653	NW_018744616.1	637313	638632	.	K10406 kinesin family member C2/C3 | (RefSeq) kinesin KP1-like (A)	--	uncharacterized protein LOC110699536 [Chenopodium quinoa]	--	SubName: Full=Uncharacterized protein {ECO:0000313|EMBL:OMP08983.1};	FOG: Reverse transcriptase	GO:0008270,zinc ion binding; GO:0003676,nucleic acid binding	PF14111.6:Domain of unknown function (DUF4283)
novel.5802	NW_018745279.1	45641	50875	+	--	--	--	--	--	--	--	--
novel.1980	NW_018743050.1	1074743	1076549	-	K06620 transcription factor E2F3 | (RefSeq) transcription factor E2FB-like (A)	--	transcription factor E2FB-like [Chenopodium quinoa]	--	SubName: Full=Transcription factor (E2F) {ECO:0000313|EMBL:CAC17702.1};	--	GO:0003700,DNA-binding transcription factor activity; GO:0005634,nucleus; GO:0006351,transcription, DNA-templated; GO:0005667,transcription factor complex; GO:0003677,DNA binding; GO:0046983,protein dimerization activity	--
novel.2956	NW_018743574.1	7291661	7292341	-	--	--	hypothetical protein BVRB_9g215470 isoform A [Beta vulgaris subsp. vulgaris]	--	SubName: Full=Uncharacterized protein {ECO:0000313|EMBL:KMS94487.1};	--	--	--
novel.1232	NW_018742726.1	962449	963010	.	--	--	--	--	--	--	--	--
novel.5450	NW_018745024.1	4935492	4936420	.	--	--	--	--	--	--	--	--
novel.1380	NW_018742764.1	350638	351894	.	K01179 endoglucanase [EC:3.2.1.4] | (RefSeq) endoglucanase 8-like (A)	ko00500: Starch and sucrose metabolism	uncharacterized protein LOC110719113 [Chenopodium quinoa]	--	SubName: Full=Uncharacterized protein {ECO:0000313|EMBL:CCA65996.1};	FOG: Reverse transcriptase	GO:0008270,zinc ion binding; GO:0003676,nucleic acid binding	PF14111.6:Domain of unknown function (DUF4283)
novel.602	NW_018742410.1	169352	169628	.	--	--	--	--	--	--	--	--
novel.4176	NW_018744284.1	854995	855213	.	--	--	--	--	--	--	--	--
novel.2168	NW_018743196.1	2367211	2368168	.	K03283 heat shock 70kDa protein 1/2/6/8 | (RefSeq) heat shock 70 kDa protein-like (A)	ko03040: Spliceosome; ko04141: Protein processing in endoplasmic reticulum; ko04144: Endocytosis	PREDICTED: uncharacterized protein LOC109135189 [Beta vulgaris subsp. vulgaris]	RecName: Full=Putative ribonuclease H protein At1g65750; EC=3.1.26.4;	SubName: Full=Putative ribonuclease H protein {ECO:0000313|EMBL:JAU15471.1}; Flags: Fragment;	FOG: Reverse transcriptase	GO:0046872,metal ion binding; GO:0004523,RNA-DNA hybrid ribonuclease activity; GO:0003676,nucleic acid binding	PF13456.6:Reverse transcriptase-like
novel.1651	NW_018742914.1	2734942	2735500	-	--	--	--	--	--	--	--	--
novel.2628	NW_018743331.1	7979351	7979950	-	--	--	--	--	--	--	--	--
novel.928	NW_018742523.1	2325739	2326478	.	--	--	--	--	--	--	--	--
novel.653	NW_018742418.1	2515218	2515900	+	--	--	uncharacterized protein LOC110686950 [Chenopodium quinoa]	--	SubName: Full=Uncharacterized protein {ECO:0000313|EMBL:CDP05964.1};	--	GO:0016021,integral component of membrane	--
novel.2380	NW_018743252.1	8272832	8278835	+	--	--	hypothetical protein BVRB_2g040930 [Beta vulgaris subsp. vulgaris]	--	SubName: Full=Uncharacterized protein {ECO:0000313|EMBL:KMT10967.1};	--	GO:0004040,amidase activity	PF03078.15:ATHILA ORF-1 family
novel.413	NW_018742329.1	4540517	4543552	-	K12874 intron-binding protein aquarius | (RefSeq) LOW QUALITY PROTEIN: intron-binding protein aquarius-like (A)	ko03040: Spliceosome	uncharacterized protein LOC110717342 [Chenopodium quinoa]	RecName: Full=Uncharacterized mitochondrial protein AtMg01250; AltName: Full=ORF102;	SubName: Full=Uncharacterized protein {ECO:0000313|EMBL:CCA66020.1};	FOG: Reverse transcriptase	GO:0005739,mitochondrion	PF00078.27:Reverse transcriptase (RNA-dependent DNA polymerase)
novel.2129	NW_018743175.1	1864067	1864507	.	--	--	--	--	--	--	--	--
novel.3025	NW_018743623.1	1070871	1071127	.	--	--	--	--	--	--	--	--
novel.6146	NW_018745454.1	2863474	2863972	.	--	--	--	--	--	--	--	--
novel.3438	NW_018743919.1	4598778	4600839	-	--	--	FK506-binding protein 5-like [Chenopodium quinoa]	--	--	--	--	--
novel.1578	NW_018742890.1	1055699	1058522	-	--	--	23 kDa jasmonate-induced protein-like [Chenopodium quinoa]	RecName: Full=23 kDa jasmonate-induced protein;	SubName: Full=Uncharacterized protein {ECO:0000313|EMBL:KNA19939.1}; Flags: Fragment;	--	--	--
novel.926	NW_018742523.1	957292	957805	.	--	--	--	--	--	--	--	--
novel.4699	NW_018744626.1	1332662	1333955	-	--	--	unnamed protein product [Coffea canephora]	--	SubName: Full=Uncharacterized protein {ECO:0000313|EMBL:CDP20466.1};	--	--	--
novel.1450	NW_018742810.1	2210628	2210889	.	--	--	--	--	--	--	--	--
novel.1560	NW_018742881.1	493714	493920	.	--	--	--	--	--	--	--	--
novel.5161	NW_018744878.1	2852869	2853124	.	K06943 nucleolar GTP-binding protein | (RefSeq) uncharacterized protein LOC108835530 (A)	ko03008: Ribosome biogenesis in eukaryotes	uncharacterized protein LOC110685744 [Chenopodium quinoa]	RecName: Full=Putative ribonuclease H protein At1g65750; EC=3.1.26.4;	SubName: Full=Uncharacterized protein {ECO:0000313|EMBL:CCA66009.1};	FOG: Reverse transcriptase	GO:0046872,metal ion binding; GO:0004523,RNA-DNA hybrid ribonuclease activity; GO:0003676,nucleic acid binding	--
novel.2590	NW_018743331.1	1665209	1666381	.	--	--	NF-kappa-B-activating protein-like [Chenopodium quinoa]	--	SubName: Full=NF-kappa-B-activating protein {ECO:0000313|RefSeq:XP_012569809.1};	Uncharacterized conserved protein	GO:0007219,Notch signaling pathway; GO:0003682,chromatin binding; GO:0045892,negative regulation of transcription, DNA-templated	PF06047.11:NF-kappa-B-activating protein C-terminal domain
novel.5704	NW_018745177.1	429365	429643	.	--	--	uncharacterized protein LOC110688774 [Chenopodium quinoa]	--	SubName: Full=Uncharacterized protein {ECO:0000313|EMBL:KMS96022.1};	--	--	--
novel.5263	NW_018744991.1	341865	342344	.	--	--	--	--	--	--	--	--
novel.224	NW_018742222.1	615254	617579	+	--	--	--	--	--	--	--	--
novel.1032	NW_018742577.1	2944105	2944353	.	--	--	--	--	--	--	--	--
novel.354	NW_018742309.1	280938	281568	.	--	--	--	--	--	--	--	--
novel.2052	NW_018743099.1	24903	25546	.	--	--	uncharacterized protein LOC110709712 [Chenopodium quinoa]	--	SubName: Full=Uncharacterized protein {ECO:0000313|EMBL:KNA11949.1};	--	--	--
novel.355	NW_018742309.1	1548975	1550347	-	--	--	--	--	--	--	--	--
novel.6059	NW_018745419.1	546510	547598	+	--	--	--	--	--	--	--	--
novel.2063	NW_018743099.1	2054409	2054907	.	K01537 Ca2+-transporting ATPase [EC:3.6.3.8] | (RefSeq) calcium-transporting ATPase 12, plasma membrane-type-like (A)	--	uncharacterized protein LOC110725106 [Chenopodium quinoa]	--	SubName: Full=Uncharacterized protein {ECO:0000313|EMBL:CAN63950.1};	FOG: Transposon-encoded proteins with TYA, reverse transcriptase, integrase domains in various combinations	GO:0015074,DNA integration; GO:0005634,nucleus; GO:0004190,aspartic-type endopeptidase activity; GO:0003676,nucleic acid binding	PF03732.17:Retrotransposon gag protein
novel.5811	NW_018745281.1	731696	733543	+	K17604 zinc finger SWIM domain-containing protein 3 | (RefSeq) protein FAR1-RELATED SEQUENCE 6-like (A)	--	protein FAR1-RELATED SEQUENCE 6-like isoform X2 [Chenopodium quinoa]	RecName: Full=Protein FAR-RED IMPAIRED RESPONSE 1;	SubName: Full=Uncharacterized protein {ECO:0000313|EMBL:KNA16107.1}; Flags: Fragment;	--	GO:0009639,response to red or far red light; GO:0009585,red, far-red light phototransduction; GO:0003700,DNA-binding transcription factor activity; GO:0005634,nucleus; GO:0010218,response to far red light; GO:0042753,positive regulation of circadian rhythm; GO:0008270,zinc ion binding; GO:0010017,red or far-red light signaling pathway; GO:0010018,far-red light signaling pathway; GO:0045893,positi…	--
novel.1028	NW_018742577.1	2320099	2321686	-	--	--	hypothetical protein BVRB_000780 [Beta vulgaris subsp. vulgaris]	--	SubName: Full=Uncharacterized protein {ECO:0000313|EMBL:KMS96273.1};	--	GO:0016021,integral component of membrane	--
novel.4920	NW_018744704.1	4655559	4655874	.	--	--	--	--	--	--	--	--
novel.5253	NW_018744988.1	1207225	1208085	.	--	--	hypothetical protein SOVF_054180, partial [Spinacia oleracea]	--	SubName: Full=Uncharacterized protein {ECO:0000313|EMBL:KNA20256.1}; Flags: Fragment;	--	GO:0003676,nucleic acid binding; GO:0016021,integral component of membrane; GO:0016887,ATPase activity; GO:0005524,ATP binding	--
novel.5311	NW_018744996.1	994321	994993	-	--	--	uncharacterized protein LOC110717467 [Chenopodium quinoa]	--	SubName: Full=Uncharacterized protein {ECO:0000313|EMBL:KMS95688.1};	--	--	--
novel.977	NW_018742556.1	584936	586480	-	--	--	--	--	--	--	--	--
novel.5667	NW_018745170.1	3992336	3992961	.	--	--	--	--	--	--	--	--
novel.2514	NW_018743292.1	8733374	8737754	+	--	--	uncharacterized protein LOC110702779 isoform X2 [Chenopodium quinoa]	--	--	--	--	--
novel.1577	NW_018742890.1	720532	721498	.	--	--	--	--	--	--	--	--
novel.2991	NW_018743593.1	1776512	1777073	.	--	--	uncharacterized protein LOC110735405 [Chenopodium quinoa]	--	--	--	--	--
novel.4251	NW_018744304.1	2088239	2088524	.	--	--	--	--	--	--	--	--
novel.2866	NW_018743523.1	16794	17012	.	--	--	--	--	--	--	--	--
novel.4936	NW_018744718.1	241007	243537	+	--	--	uncharacterized protein LOC110729391 [Chenopodium quinoa]	--	SubName: Full=uncharacterized protein LOC101492281 {ECO:0000313|RefSeq:XP_004513536.1};	--	GO:0008270,zinc ion binding	--
novel.6041	NW_018745413.1	5566589	5567121	.	--	--	--	--	--	--	--	--
novel.2388	NW_018743252.1	10778487	10781445	+	K01076 abhydrolase domain-containing protein 17 [EC:3.1.2.22] | (RefSeq) protein ABHD17C-like (A)	--	PREDICTED: protein ABHD17C-like [Nelumbo nucifera]	--	SubName: Full=protein ABHD17C-like {ECO:0000313|RefSeq:XP_010250945.1};	Predicted alpha/beta hydrolase	--	--
novel.3068	NW_018743691.1	438862	439294	-	--	--	TORTIFOLIA1-like protein 4 [Chenopodium quinoa]	RecName: Full=TORTIFOLIA1-like protein 4 {ECO:0000303|PubMed:15324671};	SubName: Full=Uncharacterized protein {ECO:0000313|EMBL:KNA09717.1};	--	GO:0008017,microtubule binding; GO:0005874,microtubule	--
novel.367	NW_018742309.1	4204690	4211152	+	K23869 galactan beta-1,4-galactosyltransferase [EC:2.4.1.-] | (RefSeq) uncharacterized protein LOC114424101 (A)	--	uncharacterized protein LOC110732137 [Chenopodium quinoa]	--	SubName: Full=Retrovirus-related Pol polyprotein from transposon TNT 1-94 {ECO:0000313|EMBL:JAV01053.1}; Flags: Fragment;	FOG: Transposon-encoded proteins with TYA, reverse transcriptase, integrase domains in various combinations	--	--
novel.6105	NW_018745448.1	5974337	5977695	.	K01537 Ca2+-transporting ATPase [EC:3.6.3.8] | (RefSeq) calcium-transporting ATPase 12, plasma membrane-type-like (A)	--	uncharacterized protein LOC110682705 [Chenopodium quinoa]	--	SubName: Full=Putative retrotransposon gag domain, Aspartic peptidase domain protein {ECO:0000313|EMBL:OTF84432.1};	--	GO:0008270,zinc ion binding; GO:0003676,nucleic acid binding	PF03732.17:Retrotransposon gag protein
novel.916	NW_018742487.1	599480	599696	.	K22794 flavonol-3-O-glucoside/galactoside glucosyltransferase [EC:2.4.1.239 2.4.1.-] | (RefSeq) UDP-glycosyltransferase 79B30-like (A)	ko00944: Flavone and flavonol biosynthesis	uncharacterized protein LOC110685744 [Chenopodium quinoa]	--	--	--	--	--
novel.5328	NW_018744996.1	3600995	3601205	.	K13457 disease resistance protein RPM1 | (RefSeq) disease resistance protein RPM1-like (A)	ko04626: Plant-pathogen interaction	PREDICTED: uncharacterized protein LOC109134358, partial [Beta vulgaris subsp. vulgaris]	--	SubName: Full=uncharacterized protein LOC107824606 {ECO:0000313|RefSeq:XP_016506893.1};	FOG: Transposon-encoded proteins with TYA, reverse transcriptase, integrase domains in various combinations	GO:0004523,RNA-DNA hybrid ribonuclease activity; GO:0003676,nucleic acid binding	PF00078.27:Reverse transcriptase (RNA-dependent DNA polymerase)
novel.5060	NW_018744825.1	795892	796121	.	--	--	--	--	--	--	--	--
novel.4199	NW_018744290.1	1221725	1223239	-	--	--	--	--	--	--	--	--
novel.5357	NW_018745000.1	4874914	4875800	.	--	--	hypothetical protein BVRB_3g056140 [Beta vulgaris subsp. vulgaris]	--	SubName: Full=Uncharacterized protein {ECO:0000313|EMBL:KNA16530.1};	--	--	--
novel.5761	NW_018745240.1	1367621	1368061	.	--	--	--	--	--	--	--	--
novel.5104	NW_018744858.1	1282600	1282902	.	K11294 nucleolin | (RefSeq) nucleolin-like (A)	--	uncharacterized protein LOC110802866 [Spinacia oleracea]	--	SubName: Full=Uncharacterized protein orf120b {ECO:0000313|EMBL:CBL52051.1};	--	GO:0005739,mitochondrion; GO:0008270,zinc ion binding; GO:0003676,nucleic acid binding	PF14392.6:Zinc knuckle
novel.6207	NW_018745477.1	303102	303634	.	K03062 26S proteasome regulatory subunit T2 | (RefSeq) 26S proteasome regulatory subunit 4 homolog A (A)	ko03050: Proteasome	26S proteasome regulatory subunit 4 homolog A [Chenopodium quinoa]	RecName: Full=26S proteasome regulatory subunit 4 homolog B; AltName: Full=26S proteasome AAA-ATPase subunit RPT2b; AltName: Full=26S proteasome subunit 4 homolog B; AltName: Full=Regulatory particle triple-A ATPase subunit 2b;	SubName: Full=26S proteasome regulatory subunit 4 homolog B-like {ECO:0000313|RefSeq:XP_018840758.1};	26S proteasome regulatory complex, ATPase RPT2	GO:0036402,proteasome-activating ATPase activity; GO:0017025,TBP-class protein binding; GO:0010078,maintenance of root meristem identity; GO:0030433,ubiquitin-dependent ERAD pathway; GO:0007292,female gamete generation; GO:0031595,nuclear proteasome complex; GO:0031597,cytosolic proteasome complex; GO:0005886,plasma membrane; GO:0048232,male gamete generation; GO:0000502,proteasome complex; GO:00…	--
novel.252	NW_018742241.1	314706	315385	.	--	--	--	--	--	--	--	--
novel.1369	NW_018742763.1	3603970	3607059	-	K05582 NAD(P)H-quinone oxidoreductase subunit K [EC:1.6.5.3] | (RefSeq) hypothetical protein (A)	ko00190: Oxidative phosphorylation	NADH-plastoquinone oxidoreductase subunit K, partial (plastid) [Fragaria moschata]	RecName: Full=NAD(P)H-quinone oxidoreductase subunit K, chloroplastic {ECO:0000255|HAMAP-Rule:MF_01356}; EC=1.6.5.- {ECO:0000255|HAMAP-Rule:MF_01356}; AltName: Full=NAD(P)H dehydrogenase subunit K {ECO:0000255|HAMAP-Rule:MF_01356}; AltName: Full=NADH-plastoquinone oxidoreductase subunit K {ECO:0000255|HAMAP-Rule:MF_01356};	SubName: Full=NADH-plastoquinone oxidoreductase subunit K {ECO:0000313|EMBL:AFS35493.1}; Flags: Fragment;	NADH-ubiquinone oxidoreductase, NUFS7/PSST/20 kDa subunit	GO:0009535,chloroplast thylakoid membrane; GO:0008137,NADH dehydrogenase (ubiquinone) activity; GO:0048038,quinone binding; GO:0046872,metal ion binding; GO:0051539,4 iron, 4 sulfur cluster binding	PF01058.22:NADH ubiquinone oxidoreductase, 20 Kd subunit
novel.5781	NW_018745251.1	57170	57534	.	--	--	--	--	--	--	--	--
novel.4147	NW_018744240.1	104878	106541	-	--	--	--	--	--	--	--	--
novel.2257	NW_018743206.1	1495421	1495764	.	K12447 UDP-sugar pyrophosphorylase [EC:2.7.7.64] | (RefSeq) uncharacterized protein LOC104808371 (A)	ko00040: Pentose and glucuronate interconversions; ko00052: Galactose metabolism; ko00053: Ascorbate and aldarate metabolism; ko00520: Amino sugar and nucleotide sugar metabolism	uncharacterized protein LOC110707407 [Chenopodium quinoa]	RecName: Full=Retrovirus-related Pol polyprotein from transposon TNT 1-94; Includes: RecName: Full=Protease; EC=3.4.23.-; Includes: RecName: Full=Reverse transcriptase; EC=2.7.7.49; Includes: RecName: Full=Endonuclease;	SubName: Full=Uncharacterized protein {ECO:0000313|EMBL:KNA09010.1}; Flags: Fragment;	FOG: Transposon-encoded proteins with TYA, reverse transcriptase, integrase domains in various combinations	GO:0004519,endonuclease activity; GO:0015074,DNA integration; GO:0004190,aspartic-type endopeptidase activity; GO:0008270,zinc ion binding; GO:0003676,nucleic acid binding; GO:0003964,RNA-directed DNA polymerase activity	PF07727.14:Reverse transcriptase (RNA-dependent DNA polymerase)
novel.3959	NW_018744137.1	1039065	1039311	.	--	--	--	--	--	--	--	--
novel.1300	NW_018742738.1	269313	274989	+	K01303 acylaminoacyl-peptidase [EC:3.4.19.1] | (RefSeq) uncharacterized LOC101311565 (A)	--	PREDICTED: uncharacterized protein LOC104897580 [Beta vulgaris subsp. vulgaris]	--	SubName: Full=Uncharacterized protein {ECO:0000313|EMBL:ACY01934.1};	FOG: Transposon-encoded proteins with TYA, reverse transcriptase, integrase domains in various combinations	GO:0015074,DNA integration; GO:0008270,zinc ion binding; GO:0003676,nucleic acid binding	PF13650.6:Aspartyl protease
novel.1272	NW_018742733.1	2258464	2258895	.	--	--	uncharacterized protein LOC110797967 [Spinacia oleracea]	--	SubName: Full=Uncharacterized protein {ECO:0000313|EMBL:KNA20656.1};	--	--	--
novel.792	NW_018742461.1	2744972	2746907	-	--	--	uncharacterized protein LOC110716538 [Chenopodium quinoa]	--	SubName: Full=Fgenesh protein 21 {ECO:0000313|EMBL:ABD83280.1};	--	--	--
novel.2391	NW_018743252.1	11129332	11133321	-	--	--	uncharacterized protein LOC110724903 isoform X1 [Chenopodium quinoa]	--	SubName: Full=Uncharacterized protein {ECO:0000313|EMBL:KNA22499.1};	--	--	PF00248.21:Aldo/keto reductase family
novel.5072	NW_018744835.1	218868	221340	.	K19613 leucine-rich repeat protein SHOC2 | (RefSeq) LRR and NB-ARC domain disease resistance protein, putative (A)	--	putative disease resistance protein RGA4 [Chenopodium quinoa]	RecName: Full=Putative disease resistance RPP13-like protein 1;	SubName: Full=Uncharacterized protein {ECO:0000313|EMBL:KNA22030.1};	Apoptotic ATPase	GO:0005886,plasma membrane; GO:0007165,signal transduction; GO:0005524,ATP binding; GO:0043531,ADP binding; GO:0009626,plant-type hypersensitive response	--
novel.3387	NW_018743894.1	3015864	3017318	.	--	--	--	--	--	--	--	--
novel.229	NW_018742225.1	981487	981778	.	--	--	--	--	--	--	--	--
novel.3407	NW_018743909.1	45385	46324	.	--	--	trypsin inhibitor 1B-like [Chenopodium quinoa]	RecName: Full=Trypsin inhibitor 1B; AltName: Full=ETIB;	SubName: Full=Uncharacterized protein {ECO:0000313|EMBL:KNA14861.1};	--	GO:0004867,serine-type endopeptidase inhibitor activity	PF00197.18:Trypsin and protease inhibitor
novel.976	NW_018742556.1	574230	574765	.	--	--	--	--	--	--	--	--
novel.4337	NW_018744367.1	7584005	7585841	.	K12448 UDP-arabinose 4-epimerase [EC:5.1.3.5] | (RefSeq) UDP-arabinose 4-epimerase 1-like (A)	ko00520: Amino sugar and nucleotide sugar metabolism	uncharacterized protein LOC110802108 [Spinacia oleracea]	RecName: Full=Protein MAIN-LIKE 2 {ECO:0000303|PubMed:24635680};	SubName: Full=Uncharacterized protein {ECO:0000313|EMBL:EYU45049.1};	--	GO:0008483,transaminase activity; GO:0005634,nucleus	PF10536.9:Plant mobile domain
novel.4553	NW_018744537.1	3971950	3978783	-	K09955 uncharacterized protein | (RefSeq) uncharacterized protein LOC110736182 (A)	--	uncharacterized protein LOC110736182 [Chenopodium quinoa]	RecName: Full=30S ribosomal protein S1, chloroplastic {ECO:0000303|PubMed:10874039}; AltName: Full=CS1; AltName: Full=Chloroplastic small ribosomal subunit protein bS1c {ECO:0000303|PubMed:28007896}; Flags: Precursor;	SubName: Full=Uncharacterized protein {ECO:0000313|EMBL:KNA25823.1};	--	GO:0005840,ribosome; GO:0003723,RNA binding; GO:0009507,chloroplast	PF07944.12:Beta-L-arabinofuranosidase, GH127
novel.5147	NW_018744878.1	1059441	1060418	.	--	--	--	--	--	--	--	--
novel.4476	NW_018744502.1	1480785	1482100	+	--	--	uncharacterized protein LOC110728682 [Chenopodium quinoa]	--	--	--	--	--
novel.3554	NW_018743942.1	2554041	2554541	.	--	--	--	--	--	--	--	--
novel.2308	NW_018743212.1	4124304	4128745	-	K17681 ATPase family AAA domain-containing protein 3A/B | (RefSeq) ATPase family AAA domain-containing protein 3-like isoform X1 (A)	--	ATPase family AAA domain-containing protein 3-like isoform X2 [Chenopodium quinoa]	--	SubName: Full=Uncharacterized protein {ECO:0000313|EMBL:KNA20205.1};	AAA+-type ATPase	GO:0005524,ATP binding	PF00004.29:ATPase family associated with various cellular activities (AAA)
novel.323	NW_018742279.1	4436	5220	.	--	--	hypothetical protein SOVF_193690 [Spinacia oleracea]	--	SubName: Full=Uncharacterized protein {ECO:0000313|EMBL:KNA05079.1};	--	GO:0016021,integral component of membrane	--
novel.767	NW_018742455.1	1042642	1042925	.	--	--	--	--	--	--	--	--
novel.4677	NW_018744620.1	790716	793899	-	K12874 intron-binding protein aquarius | (RefSeq) LOW QUALITY PROTEIN: intron-binding protein aquarius-like (A)	ko03040: Spliceosome	uncharacterized protein LOC110715631 [Chenopodium quinoa]	RecName: Full=Uncharacterized mitochondrial protein AtMg00310; AltName: Full=ORF154;	SubName: Full=Uncharacterized protein {ECO:0000313|EMBL:KNA02870.1}; Flags: Fragment;	FOG: Reverse transcriptase	GO:0005739,mitochondrion	--
novel.2559	NW_018743294.1	596550	606885	+	K12251 N-carbamoylputrescine amidase [EC:3.5.1.53] | (Kazusa) Lj0g3v0164619.1; - (A)	ko00330: Arginine and proline metabolism	uncharacterized protein LOC110686801 [Chenopodium quinoa]	RecName: Full=Retrovirus-related Pol polyprotein from transposon RE1; AltName: Full=Retro element 1 {ECO:0000303|PubMed:10689195}; Short=AtRE1 {ECO:0000303|PubMed:10689195}; Includes: RecName: Full=Protease RE1; EC=3.4.23.-; Includes: RecName: Full=Reverse transcriptase RE1; EC=2.7.7.49; Includes: RecName: Full=Endonuclease RE1;	SubName: Full=Integrase {ECO:0000313|EMBL:ABM55238.1};	FOG: Transposon-encoded proteins with TYA, reverse transcriptase, integrase domains in various combinations	GO:0006310,DNA recombination; GO:0004519,endonuclease activity; GO:0015074,DNA integration; GO:0004190,aspartic-type endopeptidase activity; GO:0003676,nucleic acid binding; GO:0003964,RNA-directed DNA polymerase activity; GO:0046872,metal ion binding	PF14223.6:gag-polypeptide of LTR copia-type
novel.1749	NW_018742956.1	1619	11230	+	--	--	PREDICTED: uncharacterized protein LOC107178872 [Citrus sinensis]	--	SubName: Full=Uncharacterized protein {ECO:0000313|EMBL:KRH17812.1}; Flags: Fragment;	--	--	--
novel.5725	NW_018745177.1	3237330	3237986	.	--	--	--	--	--	--	--	--
novel.1909	NW_018743021.1	3467504	3467870	-	K19986 exocyst complex component 8 | (RefSeq) exocyst complex component EXO84B (A)	--	uncharacterized protein LOC110684482 [Chenopodium quinoa]	--	SubName: Full=Uncharacterized protein {ECO:0000313|EMBL:KNA09615.1};	--	GO:0006887,exocytosis; GO:0000145,exocyst	--
novel.2687	NW_018743389.1	1904797	1907225	+	--	--	uncharacterized protein LOC110719145 [Chenopodium quinoa]	--	--	--	--	--
novel.6120	NW_018745448.1	8569540	8572616	+	K16578 CLIP-associating protein 1/2 | (RefSeq) CLIP-associated protein-like (A)	--	hypothetical protein [Beta vulgaris subsp. vulgaris]	RecName: Full=Putative ribonuclease H protein At1g65750; EC=3.1.26.4;	SubName: Full=Uncharacterized protein {ECO:0000313|EMBL:CCA66009.1};	FOG: Reverse transcriptase	GO:0046872,metal ion binding; GO:0004523,RNA-DNA hybrid ribonuclease activity; GO:0003676,nucleic acid binding	PF13966.6:zinc-binding in reverse transcriptase
novel.1591	NW_018742899.1	1560975	1561748	.	--	--	--	--	--	--	--	--
novel.1623	NW_018742907.1	150416	151507	.	--	--	protein FAR1-RELATED SEQUENCE 6-like [Chenopodium quinoa]	--	--	--	--	--
novel.5367	NW_018745000.1	7455938	7459653	-	K20667 beta-amyrin 28-monooxygenase [EC:1.14.13.201] | (RefSeq) beta-amyrin 28-oxidase-like (A)	--	PREDICTED: uncharacterized protein LOC104891937 [Beta vulgaris subsp. vulgaris]	--	SubName: Full=Uncharacterized protein {ECO:0000313|EMBL:CCA65995.1};	FOG: Reverse transcriptase	GO:0003676,nucleic acid binding	PF13456.6:Reverse transcriptase-like
novel.1121	NW_018742630.1	2776945	2777273	.	--	--	--	--	--	--	--	--
novel.5569	NW_018745068.1	3032483	3033500	.	--	--	carbon catabolite repressor protein 4 homolog 6-like [Chenopodium quinoa]	--	--	--	--	--
novel.3247	NW_018743828.1	299076	299479	.	--	--	UDP-glycosyltransferase 92A1-like [Chenopodium quinoa]	--	SubName: Full=Uncharacterized protein {ECO:0000313|EMBL:KNA26022.1};	--	GO:0016758,transferase activity, transferring hexosyl groups; GO:0008152,metabolic process	--
novel.3142	NW_018743743.1	273620	279311	-	K12874 intron-binding protein aquarius | (RefSeq) LOW QUALITY PROTEIN: intron-binding protein aquarius-like (A)	ko03040: Spliceosome	PREDICTED: uncharacterized protein LOC104902491 [Beta vulgaris subsp. vulgaris]	RecName: Full=Putative ribonuclease H protein At1g65750; EC=3.1.26.4;	SubName: Full=Uncharacterized protein {ECO:0000313|EMBL:CCA66040.1};	FOG: Reverse transcriptase	GO:0046872,metal ion binding; GO:0004523,RNA-DNA hybrid ribonuclease activity; GO:0003676,nucleic acid binding	PF13456.6:Reverse transcriptase-like
novel.514	NW_018742381.1	830767	831640	.	--	--	--	--	--	--	--	--
novel.510	NW_018742381.1	525722	531563	-	K19525 vacuolar protein sorting-associated protein 13A/C | (RefSeq) uncharacterized protein LOC110098611 (A)	--	uncharacterized protein LOC110698161 [Chenopodium quinoa]	RecName: Full=RNA-directed DNA polymerase homolog; EC=2.7.7.48; AltName: Full=Reverse transcriptase homolog;	SubName: Full=Uncharacterized protein {ECO:0000313|EMBL:CAN63950.1};	FOG: Transposon-encoded proteins with TYA, reverse transcriptase, integrase domains in various combinations	GO:0003964,RNA-directed DNA polymerase activity; GO:0003968,RNA-directed 5'-3' RNA polymerase activity; GO:0005739,mitochondrion	PF03732.17:Retrotransposon gag protein
novel.3030	NW_018743649.1	74943	77550	-	--	--	uncharacterized protein LOC110715264 [Chenopodium quinoa]	--	SubName: Full=Uncharacterized protein {ECO:0000313|EMBL:KNA14247.1};	--	--	PF04720.12:PDDEXK-like family of unknown function
novel.3947	NW_018744128.1	2022617	2023401	+	--	--	--	--	--	--	--	--
novel.5527	NW_018745063.1	853598	853823	.	--	--	--	--	--	--	--	--
novel.11	NW_018742204.1	2726120	2727833	.	--	--	outer envelope protein 61-like [Chenopodium quinoa]	--	SubName: Full=Uncharacterized protein {ECO:0000313|EMBL:KNA23204.1};	--	--	PF07719.17:Tetratricopeptide repeat
novel.2786	NW_018743476.1	963397	963642	-	--	--	--	--	--	--	--	--
novel.5826	NW_018745281.1	3257230	3257461	.	--	--	--	--	--	--	--	--
novel.385	NW_018742316.1	931	10362	-	--	--	hypothetical protein GLYMA_13G021700, partial [Glycine max]	--	SubName: Full=Uncharacterized protein {ECO:0000313|EMBL:KRH17852.1}; Flags: Fragment;	--	--	--
novel.3081	NW_018743691.1	2990658	2991729	.	--	--	--	--	--	--	--	--
novel.2035	NW_018743070.1	1021345	1021577	.	--	--	protein MAINTENANCE OF MERISTEMS-like [Chenopodium quinoa]	--	--	--	--	--
novel.3822	NW_018744080.1	2465014	2466987	+	--	--	--	--	--	--	--	--
novel.5082	NW_018744838.1	19923	20910	+	--	--	--	--	--	--	--	--
novel.231	NW_018742238.1	360016	360289	.	K03006 DNA-directed RNA polymerase II subunit RPB1 [EC:2.7.7.6] | (RefSeq) LOW QUALITY PROTEIN: DNA-directed RNA polymerase II subunit 1-like (A)	ko03020: RNA polymerase	PREDICTED: uncharacterized protein LOC104891365 [Beta vulgaris subsp. vulgaris]	--	SubName: Full=Retrovirus-related Pol polyprotein from transposon TNT 1-94 {ECO:0000313|EMBL:PKA46818.1}; EC=3.1.13.- {ECO:0000313|EMBL:PKA46818.1};	FOG: Transposon-encoded proteins with TYA, reverse transcriptase, integrase domains in various combinations	--	--
novel.779	NW_018742461.1	433877	434641	.	--	--	hypothetical protein SOVF_029570 [Spinacia oleracea]	--	SubName: Full=Uncharacterized protein {ECO:0000313|EMBL:KNA22922.1};	--	--	PF14009.6:Domain of unknown function (DUF4228)
novel.4590	NW_018744582.1	936732	939081	.	K12874 intron-binding protein aquarius | (RefSeq) LOW QUALITY PROTEIN: intron-binding protein aquarius-like (A)	ko03040: Spliceosome	uncharacterized protein LOC110776087 [Spinacia oleracea]	RecName: Full=Uncharacterized mitochondrial protein AtMg01250; AltName: Full=ORF102;	SubName: Full=Uncharacterized protein {ECO:0000313|EMBL:CCA66040.1};	FOG: Reverse transcriptase	GO:0005739,mitochondrion	PF00078.27:Reverse transcriptase (RNA-dependent DNA polymerase)
novel.1395	NW_018742770.1	1722739	1727382	+	K13217 pre-mRNA-processing factor 39 | (RefSeq) uncharacterized protein LOC114183870 isoform X1 (A)	--	copia protein (gag-int-pol protein) [Trifolium pratense]	RecName: Full=Retrovirus-related Pol polyprotein from transposon RE2; AltName: Full=Retro element 2 {ECO:0000303|PubMed:10689195}; Short=AtRE2 {ECO:0000303|PubMed:10689195}; Includes: RecName: Full=Protease RE2; EC=3.4.23.-; Includes: RecName: Full=Reverse transcriptase RE2; EC=2.7.7.49; Includes: RecName: Full=Endonuclease RE2;	SubName: Full=Uncharacterized protein {ECO:0000313|EMBL:CAN80919.1};	FOG: Transposon-encoded proteins with TYA, reverse transcriptase, integrase domains in various combinations	GO:0006310,DNA recombination; GO:0004519,endonuclease activity; GO:0015074,DNA integration; GO:0004190,aspartic-type endopeptidase activity; GO:0003676,nucleic acid binding; GO:0003964,RNA-directed DNA polymerase activity; GO:0046872,metal ion binding	PF07727.14:Reverse transcriptase (RNA-dependent DNA polymerase)
novel.5928	NW_018745324.1	985950	987139	+	--	--	protein KINESIN LIGHT CHAIN-RELATED 1-like [Olea europaea var. sylvestris]	--	SubName: Full=Uncharacterized protein {ECO:0000313|EMBL:KZN05670.1};	--	--	--
novel.3344	NW_018743858.1	4306320	4310520	+	K01601 ribulose-bisphosphate carboxylase large chain [EC:4.1.1.39] | (RefSeq) uncharacterized protein LOC107627247 (A)	ko00630: Glyoxylate and dicarboxylate metabolism; ko00710: Carbon fixation in photosynthetic organisms; ko01200: Carbon metabolism	uncharacterized protein LOC110711474 [Chenopodium quinoa]	--	SubName: Full=Uncharacterized protein {ECO:0000313|EMBL:KNA07031.1}; Flags: Fragment;	FOG: Transposon-encoded proteins with TYA, reverse transcriptase, integrase domains in various combinations	--	PF03732.17:Retrotransposon gag protein
novel.209	NW_018742206.1	280962	281357	.	--	--	--	--	--	--	--	--
novel.1672	NW_018742914.1	8502351	8506743	-	K17604 zinc finger SWIM domain-containing protein 3 | (RefSeq) uncharacterized protein LOC105125215 isoform X1 (A)	--	uncharacterized protein LOC110714883 [Chenopodium quinoa]	--	SubName: Full=Transposon protein, putative, Mutator sub-class {ECO:0000313|EMBL:ABF97595.1};	--	GO:0008270,zinc ion binding	PF10551.9:MULE transposase domain
novel.1988	NW_018743050.1	2547327	2548451	-	--	--	uncharacterized protein LOC110733849 [Chenopodium quinoa]	--	--	--	--	--
novel.4554	NW_018744537.1	4090605	4090990	.	--	--	--	--	--	--	--	--
novel.2799	NW_018743503.1	375579	375812	.	--	--	uncharacterized protein LOC110695819 [Chenopodium quinoa]	--	SubName: Full=Uncharacterized protein {ECO:0000313|EMBL:KMS98581.1};	--	--	PF13650.6:Aspartyl protease
novel.6508	NW_018745684.1	7967864	7970454	+	--	--	--	--	--	--	--	--
novel.1463	NW_018742815.1	1678453	1680551	+	K02913 large subunit ribosomal protein L33 | (RefSeq) uncharacterized protein LOC110709072 (A)	ko03010: Ribosome	uncharacterized protein LOC110709072 [Chenopodium quinoa]	RecName: Full=50S ribosomal protein L33, chloroplastic {ECO:0000255|HAMAP-Rule:MF_00294};	SubName: Full=Uncharacterized protein {ECO:0000313|EMBL:KNA13323.1};	Mitochondrial/chloroplast ribosomal protein L33-like	GO:0003735,structural constituent of ribosome; GO:0005840,ribosome; GO:0006412,translation; GO:0009507,chloroplast	PF00471.20:Ribosomal protein L33
novel.2903	NW_018743568.1	6366	7619	.	--	--	Regulator of rDNA transcription protein 15 [Capsicum baccatum]	--	SubName: Full=Regulator of rDNA transcription protein 15 {ECO:0000313|EMBL:PHT25513.1};	--	--	--
novel.891	NW_018742484.1	5979522	5980069	.	K17604 zinc finger SWIM domain-containing protein 3 | (RefSeq) uncharacterized protein LOC105169002 isoform X1 (A)	--	uncharacterized protein LOC110711755 [Chenopodium quinoa]	--	SubName: Full=Uncharacterized protein {ECO:0000313|EMBL:PKA53002.1};	--	--	PF03108.15:MuDR family transposase
novel.2403	NW_018743262.1	2711157	2711654	.	--	--	--	--	--	--	--	--
novel.1407	NW_018742770.1	3376723	3378355	+	--	--	--	--	--	--	--	--
novel.2998	NW_018743593.1	3948789	3950018	-	--	--	uncharacterized protein At5g08430-like [Chenopodium quinoa]	--	SubName: Full=Uncharacterized protein {ECO:0000313|EMBL:KNA19748.1}; Flags: Fragment;	--	GO:0003677,DNA binding	--
novel.3281	NW_018743850.1	3584779	3585139	+	--	--	--	--	--	--	--	--
novel.1793	NW_018742966.1	1128028	1130178	.	--	--	uncharacterized protein LOC110707921 isoform X1 [Chenopodium quinoa]	--	SubName: Full=Fgenesh protein 21 {ECO:0000313|EMBL:ABD83280.1};	--	--	--
novel.3465	NW_018743920.1	2924945	2930885	+	K11155 diacylglycerol O-acyltransferase 1 [EC:2.3.1.20 2.3.1.75 2.3.1.76] | (RefSeq) diacylglycerol O-acyltransferase 1A-like (A)	ko00561: Glycerolipid metabolism	hypothetical protein MIMGU_mgv1a022758mg, partial [Erythranthe guttata]	RecName: Full=Diacylglycerol O-acyltransferase 1A {ECO:0000305}; Short=GmDGAT1A {ECO:0000303|PubMed:23322364}; EC=2.3.1.20 {ECO:0000269|PubMed:23322364};	SubName: Full=Uncharacterized protein {ECO:0000313|EMBL:EYU23668.1}; Flags: Fragment;	Sterol O-acyltransferase/Diacylglycerol O-acyltransferase	GO:0019432,triglyceride biosynthetic process; GO:0016021,integral component of membrane; GO:0004144,diacylglycerol O-acyltransferase activity; GO:0006071,glycerol metabolic process; GO:0005789,endoplasmic reticulum membrane	--
novel.4316	NW_018744367.1	2362217	2362456	.	--	--	--	--	--	--	--	--
novel.2809	NW_018743503.1	3718566	3719905	-	K13366 polyamine oxidase [EC:1.5.3.14 1.5.3.16 1.5.3.-] | (RefSeq) polyamine oxidase 1-like isoform X1 (A)	ko00330: Arginine and proline metabolism; ko00410: beta-Alanine metabolism	polyamine oxidase 1-like isoform X2 [Chenopodium quinoa]	RecName: Full=Polyamine oxidase 1; Short=AtPAO1; EC=1.5.3.16; AltName: Full=N(1)-acetylpolyamine oxidase; AltName: Full=Spermine oxidase;	SubName: Full=Amine oxidase {ECO:0000313|EMBL:OMP10059.1};	Amine oxidase	GO:0006598,polyamine catabolic process; GO:0050660,flavin adenine dinucleotide binding; GO:0052894,norspermine:oxygen oxidoreductase activity; GO:0052895,N1-acetylspermine:oxygen oxidoreductase (N1-acetylspermidine-forming) activity; GO:0046592,polyamine oxidase activity; GO:0052901,spermine:oxygen oxidoreductase (spermidine-forming) activity; GO:0046208,spermine catabolic process	PF01593.24:Flavin containing amine oxidoreductase
novel.3854	NW_018744092.1	2044585	2045664	.	--	--	uncharacterized protein LOC110718000 [Chenopodium quinoa]	--	SubName: Full=Uncharacterized protein {ECO:0000313|EMBL:KNA21669.1};	--	GO:0016021,integral component of membrane	PF07655.13:Secretin N-terminal domain
novel.4011	NW_018744151.1	3158135	3158873	.	--	--	hypothetical protein BVRB_8g183270 [Beta vulgaris subsp. vulgaris]	--	--	--	--	--
novel.881	NW_018742484.1	4646403	4646671	.	--	--	--	--	--	--	--	--
novel.5967	NW_018745395.1	1021702	1022762	.	--	--	--	--	--	--	--	--
novel.4786	NW_018744647.1	968250	969636	-	--	--	--	--	--	--	--	--
novel.2855	NW_018743514.1	1408252	1408649	.	--	--	uncharacterized protein LOC110720509 [Chenopodium quinoa]	--	--	--	--	--
novel.1364	NW_018742763.1	2875198	2875720	.	--	--	uncharacterized protein LOC110684877 [Chenopodium quinoa]	--	--	--	--	--
novel.6430	NW_018745650.1	5394117	5394690	.	K07426 cytochrome P450 family 4 subfamily B polypeptide 1 [EC:1.14.14.1] | (RefSeq) cytochrome P450 CYP72A219-like (A)	--	cytochrome P450 CYP72A219-like [Chenopodium quinoa]	RecName: Full=Cytochrome P450 72A11; EC=1.14.-.-;	SubName: Full=cytochrome P450 72A15-like {ECO:0000313|RefSeq:XP_017697341.1};	Cytochrome P450 CYP4/CYP19/CYP26 subfamilies	GO:0005506,iron ion binding; GO:0016705,oxidoreductase activity, acting on paired donors, with incorporation or reduction of molecular oxygen; GO:0016021,integral component of membrane; GO:0004497,monooxygenase activity; GO:0020037,heme binding	PF00067.22:Cytochrome P450
novel.2120	NW_018743175.1	656934	657183	.	--	--	--	--	--	--	--	--
novel.4224	NW_018744298.1	777078	778012	.	--	--	--	--	--	--	--	--
novel.4433	NW_018744497.1	1678064	1678310	.	K10756 replication factor C subunit 3/5 | (RefSeq) uncharacterized protein LOC107925577 (A)	ko03030: DNA replication; ko03420: Nucleotide excision repair; ko03430: Mismatch repair	uncharacterized protein LOC110703715 [Chenopodium quinoa]	RecName: Full=Uncharacterized mitochondrial protein AtMg00860; AltName: Full=ORF158;	SubName: Full=Retrotransposon protein {ECO:0000313|EMBL:ABM55240.1};	FOG: Transposon-encoded proteins with TYA, reverse transcriptase, integrase domains in various combinations	GO:0005739,mitochondrion	--
novel.2505	NW_018743292.1	7855201	7856947	-	--	--	uncharacterized protein LOC110728660 [Chenopodium quinoa]	--	--	--	--	--
novel.3595	NW_018743955.1	1930399	1931505	.	--	--	--	--	--	--	--	--
novel.3948	NW_018744128.1	2053618	2054970	-	--	--	--	--	--	--	--	--
novel.4069	NW_018744236.1	118620	119321	.	K01303 acylaminoacyl-peptidase [EC:3.4.19.1] | (RefSeq) uncharacterized LOC101311565 (A)	--	uncharacterized protein LOC110694906 [Chenopodium quinoa]	--	SubName: Full=Retrovirus-related Pol polyprotein from transposon opus {ECO:0000313|EMBL:KYP58627.1};	FOG: Transposon-encoded proteins with TYA, reverse transcriptase, integrase domains in various combinations	GO:0015074,DNA integration; GO:0003676,nucleic acid binding	PF17917.1:RNase H-like domain found in reverse transcriptase
novel.4924	NW_018744704.1	5220258	5220507	.	--	--	uncharacterized protein LOC110706083 [Chenopodium quinoa]	--	SubName: Full=Uncharacterized protein {ECO:0000313|EMBL:KNA05185.1}; Flags: Fragment;	--	--	--
novel.987	NW_018742556.1	2048110	2050670	-	K23280 rhamnogalacturonan I rhamnosyltransferase [EC:2.4.1.351] | (RefSeq) uncharacterized protein LOC101257103 isoform X1 (A)	--	uncharacterized protein LOC110793809 [Spinacia oleracea]	RecName: Full=Retrovirus-related Pol polyprotein from transposon RE1; AltName: Full=Retro element 1 {ECO:0000303|PubMed:10689195}; Short=AtRE1 {ECO:0000303|PubMed:10689195}; Includes: RecName: Full=Protease RE1; EC=3.4.23.-; Includes: RecName: Full=Reverse transcriptase RE1; EC=2.7.7.49; Includes: RecName: Full=Endonuclease RE1;	SubName: Full=Retrovirus-related Pol polyprotein from transposon TNT 1-94 {ECO:0000313|EMBL:KYP42296.1}; Flags: Fragment;	FOG: Transposon-encoded proteins with TYA, reverse transcriptase, integrase domains in various combinations	GO:0006310,DNA recombination; GO:0004519,endonuclease activity; GO:0015074,DNA integration; GO:0004190,aspartic-type endopeptidase activity; GO:0003676,nucleic acid binding; GO:0003964,RNA-directed DNA polymerase activity; GO:0046872,metal ion binding	PF13976.6:GAG-pre-integrase domain
novel.4125	NW_018744239.1	8158069	8158413	.	--	--	--	--	--	--	--	--
novel.3714	NW_018744041.1	29710	31048	.	--	--	hypothetical protein SOVF_029830 [Spinacia oleracea]	RecName: Full=CLAVATA3/ESR (CLE)-related protein 45; Contains: RecName: Full=CLE45p; Flags: Precursor;	SubName: Full=Uncharacterized protein {ECO:0000313|EMBL:KNA22874.1};	--	GO:0048046,apoplast; GO:0005615,extracellular space; GO:0007275,multicellular organism development; GO:0045168,cell-cell signaling involved in cell fate commitment; GO:0033612,receptor serine/threonine kinase binding	--
novel.4048	NW_018744167.1	1960491	1960814	.	--	--	uncharacterized protein LOC110696866 [Chenopodium quinoa]	--	SubName: Full=Uncharacterized protein {ECO:0000313|EMBL:CAN75668.1};	--	GO:0008270,zinc ion binding	--
novel.2238	NW_018743204.1	2493659	2494056	.	--	--	--	--	--	--	--	--
novel.4893	NW_018744702.1	612539	617763	-	K00799 glutathione S-transferase [EC:2.5.1.18] | (RefSeq) uncharacterized protein LOC110786294 (A)	ko00480: Glutathione metabolism	uncharacterized protein LOC110805224 [Spinacia oleracea]	--	SubName: Full=Uncharacterized protein {ECO:0000313|EMBL:KNA14823.1}; Flags: Fragment;	--	GO:0003676,nucleic acid binding	PF13456.6:Reverse transcriptase-like
novel.415	NW_018742329.1	4546562	4547605	.	--	--	uncharacterized protein LOC110728831 [Chenopodium quinoa]	--	SubName: Full=Uncharacterized protein {ECO:0000313|EMBL:KNA16576.1};	--	--	PF04520.13:Senescence regulator
novel.2492	NW_018743292.1	6266760	6267218	.	--	--	--	--	--	--	--	--
novel.1187	NW_018742684.1	318783	319199	.	--	--	--	--	--	--	--	--
novel.3841	NW_018744092.1	348637	352959	-	K15503 serine/threonine-protein phosphatase 6 regulatory ankyrin repeat subunit B | (RefSeq) uncharacterized LOC105779167 (A)	--	hypothetical protein BVRB_9g203690 [Beta vulgaris subsp. vulgaris]	--	SubName: Full=Uncharacterized protein {ECO:0000313|EMBL:KMT16472.1};	--	GO:2000031,regulation of salicylic acid mediated signaling pathway; GO:0016021,integral component of membrane; GO:0071446,cellular response to salicylic acid stimulus; GO:0031347,regulation of defense response	PF12796.7:Ankyrin repeats (3 copies)
novel.5488	NW_018745024.1	10231038	10234372	-	K03515 DNA repair protein REV1 [EC:2.7.7.-] | (RefSeq) uncharacterized protein LOC107894697 (A)	--	PREDICTED: LOW QUALITY PROTEIN: uncharacterized protein LOC107027526 [Solanum pennellii]	RecName: Full=Retrovirus-related Pol polyprotein from transposon TNT 1-94; Includes: RecName: Full=Protease; EC=3.4.23.-; Includes: RecName: Full=Reverse transcriptase; EC=2.7.7.49; Includes: RecName: Full=Endonuclease;	SubName: Full=Putative ribonuclease H-like domain-containing protein {ECO:0000313|EMBL:OTF86030.1};	FOG: Transposon-encoded proteins with TYA, reverse transcriptase, integrase domains in various combinations	GO:0004519,endonuclease activity; GO:0015074,DNA integration; GO:0004190,aspartic-type endopeptidase activity; GO:0008270,zinc ion binding; GO:0003676,nucleic acid binding; GO:0003964,RNA-directed DNA polymerase activity	PF00665.26:Integrase core domain
novel.2875	NW_018743537.1	40307	40522	.	--	--	--	--	--	--	--	--
novel.5560	NW_018745068.1	820908	822837	+	--	--	uncharacterized protein LOC110694054 [Chenopodium quinoa]	--	--	--	--	--
novel.1078	NW_018742616.1	361501	361827	.	--	--	uncharacterized protein LOC110725423 [Chenopodium quinoa]	RecName: Full=Putative ribonuclease H protein At1g65750; EC=3.1.26.4;	SubName: Full=Uncharacterized protein {ECO:0000313|EMBL:CCA66009.1};	FOG: Reverse transcriptase	GO:0046872,metal ion binding; GO:0004523,RNA-DNA hybrid ribonuclease activity; GO:0003676,nucleic acid binding	PF13456.6:Reverse transcriptase-like
novel.2322	NW_018743212.1	6011988	6015498	-	K14638 solute carrier family 15 (peptide/histidine transporter), member 3/4 | (RefSeq) protein NRT1/ PTR FAMILY 4.6-like (A)	--	uncharacterized protein LOC110714616 [Chenopodium quinoa]	--	SubName: Full=uncharacterized protein LOC103699369 {ECO:0000313|RefSeq:XP_017696554.1};	FOG: Transposon-encoded proteins with TYA, reverse transcriptase, integrase domains in various combinations	--	PF03732.17:Retrotransposon gag protein
novel.258	NW_018742241.1	670664	675093	-	K17086 transmembrane 9 superfamily member 2/4 | (RefSeq) uncharacterized LOC101300290 (A)	--	uncharacterized protein LOC110791150 [Spinacia oleracea]	--	SubName: Full=Uncharacterized protein {ECO:0000313|EMBL:EMJ12535.1}; Flags: Fragment;	--	GO:0004803,transposase activity; GO:0006313,transposition, DNA-mediated; GO:0008270,zinc ion binding; GO:0003677,DNA binding	PF10551.9:MULE transposase domain
novel.1170	NW_018742656.1	907588	907824	.	--	--	--	--	SubName: Full=Uncharacterized protein {ECO:0000313|EnsemblPlants:OB11G23960.1};	--	GO:0015074,DNA integration; GO:0003676,nucleic acid binding; GO:0043531,ADP binding	--
novel.2543	NW_018743292.1	12277652	12278233	.	--	--	--	--	--	--	--	--
novel.3242	NW_018743814.1	974079	974426	.	--	--	--	--	--	--	--	--
novel.688	NW_018742418.1	5721651	5723524	.	K06943 nucleolar GTP-binding protein | (RefSeq) uncharacterized protein LOC108835530 (A)	ko03008: Ribosome biogenesis in eukaryotes	uncharacterized protein LOC110725370 [Chenopodium quinoa]	RecName: Full=Putative ribonuclease H protein At1g65750; EC=3.1.26.4;	SubName: Full=Uncharacterized protein {ECO:0000313|EMBL:CCA66040.1};	FOG: Reverse transcriptase	GO:0046872,metal ion binding; GO:0004523,RNA-DNA hybrid ribonuclease activity; GO:0003676,nucleic acid binding	PF13966.6:zinc-binding in reverse transcriptase
novel.63	NW_018742204.1	13393711	13394064	.	--	--	--	--	--	--	--	--
novel.3325	NW_018743858.1	399744	405357	-	K02469 DNA gyrase subunit A [EC:5.99.1.3] | (RefSeq) DNA gyrase subunit A, chloroplastic/mitochondrial-like (A)	--	hypothetical protein LR48_Vigan08g059400 [Vigna angularis]	RecName: Full=Uncharacterized mitochondrial protein AtMg00860; AltName: Full=ORF158;	SubName: Full=Uncharacterized protein {ECO:0000313|EMBL:KOM49767.1};	FOG: Transposon-encoded proteins with TYA, reverse transcriptase, integrase domains in various combinations	GO:0005739,mitochondrion	PF17921.1:Integrase zinc binding domain
novel.1420	NW_018742798.1	1191448	1205520	+	K07393 glutathionyl-hydroquinone reductase [EC:1.8.5.7] | (RefSeq) uncharacterized protein LOC110775499 (A)	--	uncharacterized protein LOC110784760 [Spinacia oleracea]	RecName: Full=RNA-directed DNA polymerase homolog; EC=2.7.7.48; AltName: Full=Reverse transcriptase homolog;	SubName: Full=uncharacterized protein LOC106778729 {ECO:0000313|RefSeq:XP_014522203.1};	FOG: Transposon-encoded proteins with TYA, reverse transcriptase, integrase domains in various combinations	GO:0003964,RNA-directed DNA polymerase activity; GO:0003968,RNA-directed 5'-3' RNA polymerase activity; GO:0005739,mitochondrion	--
novel.1291	NW_018742733.1	3624330	3625384	+	--	--	--	--	--	--	--	--
novel.1822	NW_018742980.1	468395	468928	.	K03363 cell division cycle 20, cofactor of APC complex | (RefSeq) transducin family protein/WD-40 repeat protein (A)	ko04120: Ubiquitin mediated proteolysis	uncharacterized protein LOC110420373 [Herrania umbratica]	--	SubName: Full=Uncharacterized protein {ECO:0000313|EMBL:ESR43487.1};	--	--	PF01476.20:LysM domain
novel.5996	NW_018745410.1	2321748	2323359	-	--	--	PREDICTED: uncharacterized protein LOC109134746 [Beta vulgaris subsp. vulgaris]	--	--	--	--	--
novel.1453	NW_018742815.1	474804	475373	.	--	--	--	--	--	--	--	--
novel.4843	NW_018744693.1	1220447	1221681	.	--	--	hypothetical protein BVRB_5g100890 [Beta vulgaris subsp. vulgaris]	--	SubName: Full=Uncharacterized protein {ECO:0000313|EMBL:KNA04286.1};	--	--	PF00168.30:C2 domain
novel.517	NW_018742381.1	1975756	1976842	.	--	--	PREDICTED: CLAVATA3/ESR (CLE)-related protein 12-like [Beta vulgaris subsp. vulgaris]	RecName: Full=CLAVATA3/ESR (CLE)-related protein 13; Contains: RecName: Full=CLE13p; Flags: Precursor;	SubName: Full=Uncharacterized protein {ECO:0000313|EMBL:KMS97545.1};	--	GO:0048046,apoplast; GO:0005615,extracellular space; GO:0007275,multicellular organism development; GO:0045168,cell-cell signaling involved in cell fate commitment; GO:0033612,receptor serine/threonine kinase binding	--
novel.1944	NW_018743033.1	2139210	2141396	.	K03515 DNA repair protein REV1 [EC:2.7.7.-] | (RefSeq) uncharacterized protein LOC107894697 (A)	--	PREDICTED: uncharacterized protein LOC107027628 [Solanum pennellii]	RecName: Full=Retrovirus-related Pol polyprotein from transposon RE2; AltName: Full=Retro element 2 {ECO:0000303|PubMed:10689195}; Short=AtRE2 {ECO:0000303|PubMed:10689195}; Includes: RecName: Full=Protease RE2; EC=3.4.23.-; Includes: RecName: Full=Reverse transcriptase RE2; EC=2.7.7.49; Includes: RecName: Full=Endonuclease RE2;	SubName: Full=Putative ribonuclease H-like domain-containing protein {ECO:0000313|EMBL:OTF86030.1};	FOG: Transposon-encoded proteins with TYA, reverse transcriptase, integrase domains in various combinations	GO:0006310,DNA recombination; GO:0004519,endonuclease activity; GO:0015074,DNA integration; GO:0004190,aspartic-type endopeptidase activity; GO:0003676,nucleic acid binding; GO:0003964,RNA-directed DNA polymerase activity; GO:0046872,metal ion binding	PF13976.6:GAG-pre-integrase domain
novel.6265	NW_018745533.1	867624	867846	.	--	--	--	--	--	--	--	--
novel.967	NW_018742556.1	7480	7869	.	--	--	uncharacterized protein LOC110794658 [Spinacia oleracea]	--	SubName: Full=Uncharacterized protein {ECO:0000313|EMBL:KNA12110.1};	--	GO:0003676,nucleic acid binding	PF13456.6:Reverse transcriptase-like
novel.2494	NW_018743292.1	6335679	6336696	.	--	--	--	--	--	--	--	--
novel.6136	NW_018745448.1	10260720	10267703	+	K03006 DNA-directed RNA polymerase II subunit RPB1 [EC:2.7.7.6] | (RefSeq) LOW QUALITY PROTEIN: DNA-directed RNA polymerase II subunit 1-like (A)	ko03020: RNA polymerase	Putative gag-pol polyprotein, identical [Solanum demissum]	RecName: Full=Retrovirus-related Pol polyprotein from transposon TNT 1-94; Includes: RecName: Full=Protease; EC=3.4.23.-; Includes: RecName: Full=Reverse transcriptase; EC=2.7.7.49; Includes: RecName: Full=Endonuclease;	SubName: Full=Putative ovule protein {ECO:0000313|EMBL:JAP36462.1}; Flags: Fragment;	FOG: Transposon-encoded proteins with TYA, reverse transcriptase, integrase domains in various combinations	GO:0004519,endonuclease activity; GO:0015074,DNA integration; GO:0004190,aspartic-type endopeptidase activity; GO:0008270,zinc ion binding; GO:0003676,nucleic acid binding; GO:0003964,RNA-directed DNA polymerase activity	PF14223.6:gag-polypeptide of LTR copia-type
novel.6274	NW_018745533.1	2667737	2668209	-	--	--	uncharacterized protein LOC110721111 [Chenopodium quinoa]	--	SubName: Full=uncharacterized protein LOC109115585 {ECO:0000313|RefSeq:XP_019055357.1};	--	GO:0008270,zinc ion binding; GO:0003676,nucleic acid binding	--
novel.5406	NW_018745003.1	2821878	2823456	-	--	--	uncharacterized protein LOC105631775 [Jatropha curcas]	--	SubName: Full=Uncharacterized protein {ECO:0000313|EMBL:KDP46199.1};	--	--	--
novel.545	NW_018742390.1	2331394	2429983	+	K07393 glutathionyl-hydroquinone reductase [EC:1.8.5.7] | (RefSeq) uncharacterized protein LOC110775499 (A)	--	uncharacterized protein LOC110793978 [Spinacia oleracea]	RecName: Full=Protein FAR1-RELATED SEQUENCE 5;	SubName: Full=uncharacterized protein LOC106763436 {ECO:0000313|RefSeq:XP_014503115.1};	FOG: Transposon-encoded proteins with TYA, reverse transcriptase, integrase domains in various combinations	GO:0006355,regulation of transcription, DNA-templated; GO:0005634,nucleus; GO:0008270,zinc ion binding	PF00078.27:Reverse transcriptase (RNA-dependent DNA polymerase)
novel.1550	NW_018742879.1	2260078	2260375	.	K15190 7SK snRNA methylphosphate capping enzyme [EC:2.1.1.-] | (RefSeq) probable RNA methyltransferase At5g51130 (A)	--	uncharacterized protein LOC110700741 [Chenopodium quinoa]	--	SubName: Full=Uncharacterized protein {ECO:0000313|EMBL:EEF28878.1};	--	GO:0003676,nucleic acid binding	PF13456.6:Reverse transcriptase-like
novel.311	NW_018742263.1	7084355	7087519	+	K01537 Ca2+-transporting ATPase [EC:3.6.3.8] | (RefSeq) calcium-transporting ATPase 12, plasma membrane-type-like (A)	--	uncharacterized protein LOC110682705 [Chenopodium quinoa]	--	SubName: Full=Putative retrotransposon gag domain, Aspartic peptidase domain protein {ECO:0000313|EMBL:OTF84432.1};	FOG: Transposon-encoded proteins with TYA, reverse transcriptase, integrase domains in various combinations	GO:0008270,zinc ion binding; GO:0003676,nucleic acid binding	PF03732.17:Retrotransposon gag protein
novel.3790	NW_018744072.1	2443125	2445857	-	K15255 ATP-dependent DNA helicase PIF1 [EC:3.6.4.12] | (RefSeq) ATP-dependent DNA helicase PIF1-like (A)	--	ATP-dependent DNA helicase PIF1-like [Chenopodium quinoa]	--	SubName: Full=ATP-dependent DNA helicase PIF1-like {ECO:0000313|RefSeq:XP_018854909.1};	DNA helicase PIF1/RRM3	--	PF05970.14:PIF1-like helicase
novel.2027	NW_018743066.1	2178118	2180363	+	--	--	uncharacterized protein LOC110687342 [Chenopodium quinoa]	--	SubName: Full=uncharacterized protein LOC104214350 {ECO:0000313|RefSeq:XP_009762309.1};	--	--	--
novel.2952	NW_018743574.1	6093835	6094386	+	--	--	uncharacterized protein LOC110711467 [Chenopodium quinoa]	--	SubName: Full=Uncharacterized protein {ECO:0000313|EMBL:KNA24229.1};	--	GO:0016810,hydrolase activity, acting on carbon-nitrogen (but not peptide) bonds	--
novel.2972	NW_018743591.1	1069538	1069863	.	--	--	--	--	--	--	--	--
novel.4795	NW_018744656.1	164651	165775	+	--	--	uncharacterized protein LOC110728462 [Chenopodium quinoa]	--	--	--	--	--
novel.3513	NW_018743920.1	8908871	8909605	.	--	--	--	--	--	--	--	--
novel.3154	NW_018743783.1	1482584	1483472	.	--	--	--	--	--	--	--	--
novel.4056	NW_018744167.1	2437977	2439016	+	--	--	--	--	--	--	--	--
novel.651	NW_018742418.1	2409029	2409816	.	--	--	hypothetical protein BVRB_2g047260 [Beta vulgaris subsp. vulgaris]	--	SubName: Full=Uncharacterized protein {ECO:0000313|EMBL:KMS99167.1};	--	--	--
novel.4884	NW_018744697.1	1766371	1766851	+	--	--	--	--	--	--	--	--
novel.1248	NW_018742730.1	1752841	1754878	+	--	--	uncharacterized protein LOC110688368 [Chenopodium quinoa]	--	--	--	--	--
novel.3037	NW_018743649.1	1257351	1257852	+	--	--	--	--	--	--	--	--
novel.4743	NW_018744626.1	6225099	6226147	+	--	--	--	--	--	--	--	--
novel.2791	NW_018743476.1	1938399	1938882	.	--	--	--	--	--	--	--	--
novel.301	NW_018742263.1	5605487	5605742	.	--	--	--	--	--	--	--	--
novel.3454	NW_018743920.1	1740925	1741783	.	--	--	--	--	--	--	--	--
novel.1480	NW_018742815.1	4469990	4471030	+	--	--	uncharacterized protein LOC110686471 [Chenopodium quinoa]	--	SubName: Full=Uncharacterized protein {ECO:0000313|EMBL:CCA66036.1};	--	GO:0003676,nucleic acid binding	--
novel.1154	NW_018742651.1	1787939	1789043	.	--	--	--	--	--	--	--	--
novel.6225	NW_018745523.1	76929	77775	.	--	--	--	--	--	--	--	--
novel.728	NW_018742433.1	234600	238635	+	--	--	replication protein A 70 kDa DNA-binding subunit B-like [Chenopodium quinoa]	--	RecName: Full=Replication protein A subunit {ECO:0000256|RuleBase:RU364130};	--	GO:0006310,DNA recombination; GO:0006281,DNA repair; GO:0005634,nucleus; GO:0006260,DNA replication; GO:0003677,DNA binding; GO:0046872,metal ion binding	--
novel.1702	NW_018742951.1	3849945	3852310	+	K01723 hydroperoxide dehydratase [EC:4.2.1.92] | (RefSeq) 9-divinyl ether synthase-like (A)	ko00592: alpha-Linolenic acid metabolism	uncharacterized protein LOC110799344 [Spinacia oleracea]	--	SubName: Full=JHL23C09.1 protein {ECO:0000313|EMBL:BAJ53209.1}; Flags: Fragment;	FOG: Transposon-encoded proteins with TYA, reverse transcriptase, integrase domains in various combinations	GO:0015074,DNA integration; GO:0004523,RNA-DNA hybrid ribonuclease activity; GO:0003676,nucleic acid binding	--
novel.5359	NW_018745000.1	5218915	5219493	.	--	--	--	--	--	--	--	--
novel.1007	NW_018742564.1	471646	471912	.	K06943 nucleolar GTP-binding protein | (RefSeq) uncharacterized protein LOC108835530 (A)	ko03008: Ribosome biogenesis in eukaryotes	uncharacterized protein LOC110720803 [Chenopodium quinoa]	RecName: Full=Uncharacterized mitochondrial protein AtMg00310; AltName: Full=ORF154;	SubName: Full=Uncharacterized protein {ECO:0000313|EMBL:CCA66044.1};	FOG: Reverse transcriptase	GO:0005739,mitochondrion	--
novel.675	NW_018742418.1	4246766	4248390	.	--	--	--	--	--	--	--	--
novel.5578	NW_018745080.1	530800	532033	.	--	--	--	--	--	--	--	--
novel.5694	NW_018745174.1	2016260	2017946	-	--	--	--	--	--	--	--	--
novel.2285	NW_018743212.1	992783	992992	.	--	--	--	--	--	--	--	--
novel.5065	NW_018744830.1	743094	744370	-	--	--	--	--	--	--	--	--
novel.904	NW_018742484.1	7641039	7642338	+	--	--	--	--	--	--	--	--
novel.5506	NW_018745026.1	601116	601814	-	--	--	uncharacterized protein LOC110693546 [Chenopodium quinoa]	--	--	--	--	--
novel.1897	NW_018743021.1	1106725	1107278	.	--	--	--	--	--	--	--	--
novel.5544	NW_018745065.1	1831359	1832378	.	--	--	--	--	--	--	--	--
novel.3975	NW_018744143.1	1127693	1128885	.	--	--	hypothetical protein SOVF_011370 [Spinacia oleracea]	--	SubName: Full=Uncharacterized protein {ECO:0000313|EMBL:KNA24892.1};	--	--	PF12609.8:Wound-induced protein
novel.2216	NW_018743199.1	4515564	4519852	-	--	--	phosphopantothenoylcysteine decarboxylase subunit VHS3-like [Chenopodium quinoa]	--	SubName: Full=Uncharacterized protein {ECO:0000313|EMBL:KNA04719.1};	--	GO:0016021,integral component of membrane	--
novel.356	NW_018742309.1	1853308	1855850	.	--	--	--	--	--	--	--	--
novel.588	NW_018742393.1	2348112	2348666	.	--	--	uncharacterized protein LOC110697774 [Chenopodium quinoa]	--	SubName: Full=Putative heme peroxidase {ECO:0000313|EMBL:OTF99912.1};	FOG: Transposon-encoded proteins with TYA, reverse transcriptase, integrase domains in various combinations	GO:0015074,DNA integration; GO:0006979,response to oxidative stress; GO:0003676,nucleic acid binding; GO:0020037,heme binding; GO:0004601,peroxidase activity	--
novel.5462	NW_018745024.1	5929840	5934400	+	--	--	uncharacterized protein LOC110738552 [Chenopodium quinoa]	--	SubName: Full=Uncharacterized protein {ECO:0000313|EMBL:KNA13421.1};	--	--	--
novel.1967	NW_018743047.1	2494459	2495054	.	--	--	--	--	--	--	--	--
novel.1557	NW_018742881.1	205966	206945	.	K20359 PRA1 family protein 1 | (RefSeq) PRA1 family protein D-like (A)	--	hypothetical protein BVRB_7g168860 [Beta vulgaris subsp. vulgaris]	--	RecName: Full=PRA1 family protein {ECO:0000256|RuleBase:RU363107};	--	GO:0016021,integral component of membrane	PF03208.19:PRA1 family protein
novel.5213	NW_018744909.1	3225	31621	-	--	--	--	--	--	--	--	--
novel.980	NW_018742556.1	670757	671580	.	--	--	hypothetical protein SOVF_171160 [Spinacia oleracea]	RecName: Full=Probable non-specific lipid-transfer protein AKCS9; Short=LTP; Flags: Precursor;	SubName: Full=Uncharacterized protein {ECO:0000313|EMBL:KNA07508.1};	--	GO:0008289,lipid binding; GO:0006869,lipid transport	PF14368.6:Probable lipid transfer
novel.3444	NW_018743920.1	477377	477834	.	--	--	--	--	--	--	--	--
novel.6471	NW_018745684.1	1736642	1737479	.	--	--	--	--	--	--	--	--
novel.5260	NW_018744988.1	3200721	3202768	-	K13217 pre-mRNA-processing factor 39 | (RefSeq) uncharacterized protein LOC114183870 isoform X1 (A)	--	hypothetical protein VITISV_013115 [Vitis vinifera]	RecName: Full=Retrovirus-related Pol polyprotein from transposon RE2; AltName: Full=Retro element 2 {ECO:0000303|PubMed:10689195}; Short=AtRE2 {ECO:0000303|PubMed:10689195}; Includes: RecName: Full=Protease RE2; EC=3.4.23.-; Includes: RecName: Full=Reverse transcriptase RE2; EC=2.7.7.49; Includes: RecName: Full=Endonuclease RE2;	SubName: Full=Uncharacterized protein {ECO:0000313|EMBL:CAN73272.1};	FOG: Transposon-encoded proteins with TYA, reverse transcriptase, integrase domains in various combinations	GO:0006310,DNA recombination; GO:0004519,endonuclease activity; GO:0015074,DNA integration; GO:0004190,aspartic-type endopeptidase activity; GO:0003676,nucleic acid binding; GO:0003964,RNA-directed DNA polymerase activity; GO:0046872,metal ion binding	PF07727.14:Reverse transcriptase (RNA-dependent DNA polymerase)
novel.5479	NW_018745024.1	8562135	8565638	+	--	--	probable serine/threonine-protein kinase BSK3 [Chenopodium quinoa]	--	--	--	--	--
novel.2737	NW_018743405.1	4755743	4756894	-	--	--	--	--	--	--	--	--
novel.4898	NW_018744702.1	2057043	2057526	.	--	--	--	--	--	--	--	--
novel.6272	NW_018745533.1	2295063	2299748	+	--	--	uncharacterized protein LOC110721828 [Chenopodium quinoa]	--	SubName: Full=uncharacterized protein LOC104245294 {ECO:0000313|RefSeq:XP_009799190.1};	--	GO:0016021,integral component of membrane	--
novel.3957	NW_018744137.1	605606	610473	-	K06943 nucleolar GTP-binding protein | (RefSeq) uncharacterized protein LOC108835530 (A)	ko03008: Ribosome biogenesis in eukaryotes	uncharacterized protein LOC110737109 [Chenopodium quinoa]	RecName: Full=Putative ribonuclease H protein At1g65750; EC=3.1.26.4;	SubName: Full=Uncharacterized protein {ECO:0000313|EMBL:CCA66020.1};	FOG: Reverse transcriptase	GO:0046872,metal ion binding; GO:0004523,RNA-DNA hybrid ribonuclease activity; GO:0003676,nucleic acid binding	PF00078.27:Reverse transcriptase (RNA-dependent DNA polymerase)
novel.3166	NW_018743783.1	3380099	3380507	.	--	--	uncharacterized protein LOC110689955 [Chenopodium quinoa]	--	--	--	--	--
novel.4304	NW_018744362.1	1213240	1213814	.	--	--	--	--	--	--	--	--
novel.2597	NW_018743331.1	2993027	2996436	-	--	--	uncharacterized protein LOC110686904 [Chenopodium quinoa]	--	SubName: Full=Uncharacterized protein {ECO:0000313|EMBL:KNA19204.1};	--	--	--
novel.1509	NW_018742817.1	2808081	2808906	.	--	--	--	--	--	--	--	--
novel.3014	NW_018743616.1	2529765	2530980	.	--	--	uncharacterized protein LOC110712944 [Chenopodium quinoa]	--	SubName: Full=Uncharacterized protein {ECO:0000313|EMBL:KNA17264.1};	--	--	PF12023.8:Domain of unknown function (DUF3511)
novel.4663	NW_018744616.1	2279625	2284651	-	--	--	uncharacterized protein LOC110729767 [Chenopodium quinoa]	--	SubName: Full=Uncharacterized protein {ECO:0000313|EMBL:KNA09919.1};	--	GO:0016021,integral component of membrane; GO:0008270,zinc ion binding	PF06839.12:GRF zinc finger
novel.1934	NW_018743033.1	663599	664459	.	--	--	--	--	--	--	--	--
novel.3488	NW_018743920.1	5125462	5126357	-	--	--	hypothetical protein BVRB_7g170000 [Beta vulgaris subsp. vulgaris]	--	SubName: Full=Uncharacterized protein {ECO:0000313|EMBL:KNA26121.1};	--	GO:0016021,integral component of membrane	--
novel.5252	NW_018744988.1	1017742	1020325	-	--	--	uncharacterized protein At2g29880-like [Chenopodium quinoa]	--	SubName: Full=Uncharacterized protein {ECO:0000313|EMBL:KNA23794.1};	--	--	--
novel.8	NW_018742204.1	1945813	1961028	-	K06943 nucleolar GTP-binding protein | (RefSeq) uncharacterized protein LOC108835530 (A)	ko03008: Ribosome biogenesis in eukaryotes	uncharacterized protein LOC110737109 [Chenopodium quinoa]	RecName: Full=Pentatricopeptide repeat-containing protein At3g12770;	SubName: Full=Uncharacterized protein {ECO:0000313|EMBL:CCA66020.1};	FOG: Reverse transcriptase	GO:0004519,endonuclease activity; GO:0080156,mitochondrial mRNA modification; GO:0003723,RNA binding; GO:0005739,mitochondrion; GO:0008270,zinc ion binding	PF13966.6:zinc-binding in reverse transcriptase
novel.33	NW_018742204.1	8376532	8379409	+	K10949 ER lumen protein retaining receptor | (RefSeq) ER lumen protein-retaining receptor (A)	--	ER lumen protein-retaining receptor [Chenopodium quinoa]	RecName: Full=ER lumen protein-retaining receptor; AltName: Full=HDEL receptor; AltName: Full=PGP169-12;	SubName: Full=Uncharacterized protein {ECO:0000313|EMBL:GAY33804.1};	ER lumen protein retaining receptor	GO:0016192,vesicle-mediated transport; GO:0016021,integral component of membrane; GO:0006621,protein retention in ER lumen; GO:0005789,endoplasmic reticulum membrane; GO:0015031,protein transport; GO:0046923,ER retention sequence binding	PF00810.18:ER lumen protein retaining receptor
novel.4956	NW_018744718.1	3110728	3111476	-	--	--	F-box/LRR-repeat protein At3g58940-like [Chenopodium quinoa]	--	SubName: Full=Uncharacterized protein {ECO:0000313|EMBL:KMS95289.1};	--	--	--
novel.3709	NW_018744026.1	5133753	5136596	+	K19984 exocyst complex component 5 | (RefSeq) uncharacterized protein LOC113272286 (A)	--	zinc finger BED domain-containing protein RICESLEEPER 2-like [Chenopodium quinoa]	RecName: Full=Putative AC transposase; AltName: Full=ORFA;	SubName: Full=Uncharacterized protein {ECO:0000313|EMBL:KNA05978.1}; Flags: Fragment;	Tam3-transposase (Ac family)	GO:0006310,DNA recombination; GO:0046983,protein dimerization activity; GO:0032196,transposition; GO:0003677,DNA binding	PF02892.15:BED zinc finger
novel.144	NW_018742204.1	21881256	21882995	-	--	--	PREDICTED: uncharacterized protein LOC104896033 [Beta vulgaris subsp. vulgaris]	--	SubName: Full=Uncharacterized protein {ECO:0000313|EMBL:KDO60675.1}; Flags: Fragment;	--	--	PF05340.12:Protein of unknown function (DUF740)
novel.358	NW_018742309.1	1898219	1900353	-	--	--	cullin-1-like [Chenopodium quinoa]	--	--	--	--	--
novel.5930	NW_018745324.1	1298263	1298899	.	--	--	--	--	--	--	--	--
novel.5513	NW_018745033.1	21	4012	-	K17604 zinc finger SWIM domain-containing protein 3 | (RefSeq) protein FAR-RED IMPAIRED RESPONSE 1-like (A)	--	protein FAR1-RELATED SEQUENCE 6-like [Chenopodium quinoa]	RecName: Full=Protein FAR-RED IMPAIRED RESPONSE 1;	SubName: Full=Uncharacterized protein {ECO:0000313|EMBL:KNA16107.1}; Flags: Fragment;	--	GO:0009639,response to red or far red light; GO:0009585,red, far-red light phototransduction; GO:0003700,DNA-binding transcription factor activity; GO:0005634,nucleus; GO:0010218,response to far red light; GO:0042753,positive regulation of circadian rhythm; GO:0008270,zinc ion binding; GO:0010017,red or far-red light signaling pathway; GO:0010018,far-red light signaling pathway; GO:0045893,positi…	PF03101.15:FAR1 DNA-binding domain
novel.4024	NW_018744151.1	3880445	3880830	.	--	--	--	--	--	--	--	--
novel.5635	NW_018745105.1	3971014	3971657	.	--	--	--	--	--	--	--	--
novel.1538	NW_018742866.1	8035	8907	.	--	--	uncharacterized protein LOC110706159 [Chenopodium quinoa]	--	--	--	--	--
novel.4749	NW_018744633.1	1759423	1759811	-	--	--	--	--	--	--	--	--
novel.5250	NW_018744988.1	279210	279802	.	--	--	hypothetical protein SOVF_082550 [Spinacia oleracea]	--	SubName: Full=Uncharacterized protein {ECO:0000313|EMBL:KNA17171.1};	--	--	--
novel.1785	NW_018742963.1	2092240	2092709	+	--	--	--	--	--	--	--	--
novel.5699	NW_018745174.1	2238589	2239674	-	--	--	--	--	--	--	--	--
novel.3150	NW_018743783.1	823174	824323	+	--	--	--	--	--	--	--	--
novel.4876	NW_018744693.1	7377339	7380384	-	--	--	--	--	--	--	--	--
novel.1551	NW_018742879.1	2944745	2944972	.	--	--	--	--	--	--	--	--
novel.5511	NW_018745030.1	848730	849629	.	K07407 alpha-galactosidase [EC:3.2.1.22] | (RefSeq) alpha-galactosidase 3-like (A)	ko00052: Galactose metabolism; ko00561: Glycerolipid metabolism; ko00600: Sphingolipid metabolism; ko00603: Glycosphingolipid biosynthesis - globo and isoglobo series	glutamic acid-rich protein-like [Chenopodium quinoa]	--	--	--	--	--
novel.1977	NW_018743050.1	968191	968691	.	--	--	--	--	--	--	--	--
novel.4599	NW_018744583.1	95062	95526	.	--	--	--	--	--	--	--	--
novel.1256	NW_018742733.1	92273	92758	.	--	--	hypothetical protein VITISV_040546 [Vitis vinifera]	--	SubName: Full=Uncharacterized protein {ECO:0000313|EMBL:CAN82171.1};	FOG: Transposon-encoded proteins with TYA, reverse transcriptase, integrase domains in various combinations	GO:0015074,DNA integration; GO:0003676,nucleic acid binding	--
novel.2000	NW_018743051.1	1248171	1248502	.	--	--	--	--	--	--	--	--
novel.4859	NW_018744693.1	3244254	3245741	-	--	--	--	--	--	--	--	--
novel.1874	NW_018743014.1	828152	829222	.	--	--	uncharacterized protein LOC110715465 [Chenopodium quinoa]	--	SubName: Full=Uncharacterized protein {ECO:0000313|EMBL:CAN64915.1};	--	--	PF05553.11:Cotton fibre expressed protein
novel.2986	NW_018743593.1	1227951	1228664	.	--	--	--	--	--	--	--	--
novel.2579	NW_018743327.1	4825023	4826079	.	--	--	--	--	--	--	--	--
novel.1662	NW_018742914.1	5648303	5649031	.	--	--	hypothetical protein BVRB_7g166820 [Beta vulgaris subsp. vulgaris]	--	SubName: Full=uncharacterized protein LOC104236594 {ECO:0000313|RefSeq:XP_009788850.1};	--	--	--
novel.4003	NW_018744151.1	2145577	2146242	+	--	--	hypothetical protein BVRB_8g199600 [Beta vulgaris subsp. vulgaris]	--	SubName: Full=Uncharacterized protein {ECO:0000313|EMBL:KMS96777.1};	--	--	--
novel.996	NW_018742558.1	282071	282676	.	--	--	uncharacterized protein LOC110699051 [Chenopodium quinoa]	--	--	--	--	--
novel.5510	NW_018745030.1	504543	511485	-	K03006 DNA-directed RNA polymerase II subunit RPB1 [EC:2.7.7.6] | (RefSeq) LOW QUALITY PROTEIN: DNA-directed RNA polymerase II subunit 1-like (A)	ko03020: RNA polymerase	Retrovirus-related Pol polyprotein from transposon TNT 1-94 [Cajanus cajan]	RecName: Full=Retrovirus-related Pol polyprotein from transposon TNT 1-94; Includes: RecName: Full=Protease; EC=3.4.23.-; Includes: RecName: Full=Reverse transcriptase; EC=2.7.7.49; Includes: RecName: Full=Endonuclease;	SubName: Full=Retrovirus-related Pol polyprotein from transposon TNT 1-94 {ECO:0000313|EMBL:KYP48513.1};	FOG: Transposon-encoded proteins with TYA, reverse transcriptase, integrase domains in various combinations	GO:0004519,endonuclease activity; GO:0015074,DNA integration; GO:0004190,aspartic-type endopeptidase activity; GO:0008270,zinc ion binding; GO:0003676,nucleic acid binding; GO:0003964,RNA-directed DNA polymerase activity	PF07727.14:Reverse transcriptase (RNA-dependent DNA polymerase)
novel.1	NW_018742204.1	183383	184134	.	--	--	--	--	--	--	--	--
novel.3013	NW_018743616.1	2524202	2526209	+	K17604 zinc finger SWIM domain-containing protein 3 | (RefSeq) hypothetical protein (A)	--	PKS-NRPS hybrid synthetase CHGG_01239-like [Chenopodium quinoa]	RecName: Full=Protein FAR1-RELATED SEQUENCE 5;	SubName: Full=Uncharacterized protein {ECO:0000313|EMBL:OMO51093.1};	--	GO:0006355,regulation of transcription, DNA-templated; GO:0005634,nucleus; GO:0008270,zinc ion binding	PF10551.9:MULE transposase domain
novel.1320	NW_018742738.1	4418422	4418663	-	--	--	--	--	--	--	--	--
novel.2414	NW_018743284.1	94016	94961	.	--	--	uncharacterized protein LOC110706987 [Chenopodium quinoa]	--	SubName: Full=Uncharacterized protein {ECO:0000313|EMBL:KNA23859.1};	--	GO:0016021,integral component of membrane	--
novel.2137	NW_018743175.1	3621507	3621750	.	--	--	--	--	--	--	--	--
novel.6442	NW_018745651.1	298015	299990	-	K00799 glutathione S-transferase [EC:2.5.1.18] | (RefSeq) uncharacterized protein LOC110786294 (A)	ko00480: Glutathione metabolism	uncharacterized protein LOC110720679 [Chenopodium quinoa]	--	SubName: Full=Uncharacterized protein {ECO:0000313|EMBL:CCA66054.1};	FOG: Reverse transcriptase	GO:0003676,nucleic acid binding	PF13456.6:Reverse transcriptase-like
novel.88	NW_018742204.1	15860466	15861007	.	--	--	--	--	--	--	--	--
novel.4626	NW_018744593.1	3928401	3931246	-	K12447 UDP-sugar pyrophosphorylase [EC:2.7.7.64] | (RefSeq) uncharacterized protein LOC104808371 (A)	ko00040: Pentose and glucuronate interconversions; ko00052: Galactose metabolism; ko00053: Ascorbate and aldarate metabolism; ko00520: Amino sugar and nucleotide sugar metabolism	hypothetical protein VITISV_017631 [Vitis vinifera]	RecName: Full=Retrovirus-related Pol polyprotein from transposon TNT 1-94; Includes: RecName: Full=Protease; EC=3.4.23.-; Includes: RecName: Full=Reverse transcriptase; EC=2.7.7.49; Includes: RecName: Full=Endonuclease;	SubName: Full=Uncharacterized protein {ECO:0000313|EMBL:CAN69804.1};	FOG: Transposon-encoded proteins with TYA, reverse transcriptase, integrase domains in various combinations	GO:0004519,endonuclease activity; GO:0015074,DNA integration; GO:0004190,aspartic-type endopeptidase activity; GO:0008270,zinc ion binding; GO:0003676,nucleic acid binding; GO:0003964,RNA-directed DNA polymerase activity	PF07727.14:Reverse transcriptase (RNA-dependent DNA polymerase)
novel.2685	NW_018743389.1	1306392	1307333	.	--	--	--	--	--	--	--	--
novel.114	NW_018742204.1	18795911	18796302	.	--	--	--	--	--	--	--	--
novel.787	NW_018742461.1	1610723	1610971	.	--	--	--	--	--	--	--	--
novel.1635	NW_018742914.1	1036938	1037302	.	--	--	uncharacterized protein LOC110715993 [Chenopodium quinoa]	--	SubName: Full=Uncharacterized protein {ECO:0000313|EMBL:KNA15232.1};	--	GO:0004523,RNA-DNA hybrid ribonuclease activity; GO:0003676,nucleic acid binding	PF13456.6:Reverse transcriptase-like
novel.795	NW_018742461.1	2992000	2992524	+	--	--	--	--	--	--	--	--
novel.1312	NW_018742738.1	2777592	2778190	.	--	--	--	--	--	--	--	--
novel.5272	NW_018744991.1	1729194	1729861	.	--	--	hypothetical protein BVRB_8g183270 [Beta vulgaris subsp. vulgaris]	--	--	--	--	--
novel.381	NW_018742309.1	5931207	5931771	.	--	--	hypothetical protein BRADI_5g23852v3 [Brachypodium distachyon]	--	SubName: Full=Uncharacterized protein {ECO:0000313|EMBL:AAW82556.1};	--	GO:0016021,integral component of membrane; GO:0009507,chloroplast	--
novel.6170	NW_018745461.1	494874	496861	-	--	--	uncharacterized protein LOC110711654 isoform X1 [Chenopodium quinoa]	--	SubName: Full=Uncharacterized protein {ECO:0000313|EMBL:KNA13295.1};	--	--	--
novel.1904	NW_018743021.1	2138829	2139050	-	--	--	--	--	--	--	--	--
novel.3734	NW_018744062.1	77557	78188	.	--	--	uncharacterized protein LOC110731175 [Chenopodium quinoa]	--	--	--	--	--
novel.941	NW_018742523.1	4445534	4446327	.	--	--	uncharacterized protein LOC110730268 isoform X1 [Chenopodium quinoa]	--	--	--	--	--
novel.4384	NW_018744460.1	388946	390167	-	K13466 EIX receptor 1/2 | (RefSeq) receptor-like protein EIX2 isoform X1 (A)	ko04626: Plant-pathogen interaction	receptor-like protein 12 [Chenopodium quinoa]	--	SubName: Full=Uncharacterized protein {ECO:0000313|EMBL:KDO37015.1}; Flags: Fragment;	--	--	PF08263.12:Leucine rich repeat N-terminal domain
novel.3576	NW_018743946.1	3241722	3242108	.	--	--	--	--	--	--	--	--
novel.2944	NW_018743574.1	5072171	5073307	.	--	--	--	--	--	--	--	--
novel.2970	NW_018743591.1	365820	366762	.	--	--	--	--	--	--	--	--
novel.3911	NW_018744113.1	116740	119071	+	K02987 small subunit ribosomal protein S4e | (RefSeq) G-type lectin S-receptor-like serine/threonine-protein kinase SD1-13 (A)	ko03010: Ribosome	G-type lectin S-receptor-like serine/threonine-protein kinase At1g11330 [Chenopodium quinoa]	RecName: Full=G-type lectin S-receptor-like serine/threonine-protein kinase At1g11330; EC=2.7.11.1; Flags: Precursor;	SubName: Full=Uncharacterized protein {ECO:0000313|EMBL:CBI25710.3};	--	GO:0006468,protein phosphorylation; GO:0016021,integral component of membrane; GO:0030246,carbohydrate binding; GO:0004674,protein serine/threonine kinase activity; GO:0005516,calmodulin binding; GO:0005886,plasma membrane; GO:0005524,ATP binding; GO:0048544,recognition of pollen	PF01453.24:D-mannose binding lectin
novel.3951	NW_018744137.1	306233	307104	-	--	--	--	--	--	--	--	--
novel.135	NW_018742204.1	21423464	21423961	.	--	--	antimicrobial peptide 2-like [Chenopodium quinoa]	RecName: Full=Antimicrobial peptide 2; Short=AMP2; Contains: RecName: Full=Antimicrobial peptide 1; Short=AMP1; Flags: Precursor;	--	--	GO:0050832,defense response to fungus; GO:0031640,killing of cells of other organism; GO:0008061,chitin binding; GO:0042742,defense response to bacterium	PF00187.19:Chitin recognition protein
novel.499	NW_018742366.1	14654	43636	-	--	--	--	--	--	--	--	--
novel.1361	NW_018742763.1	1375473	1377163	.	--	--	--	--	--	--	--	--
novel.668	NW_018742418.1	3408450	3409035	.	--	--	hypothetical protein SOVF_003440 [Spinacia oleracea]	--	SubName: Full=Uncharacterized protein {ECO:0000313|EMBL:KNA25725.1};	--	--	--
novel.922	NW_018742523.1	524409	524684	.	K01601 ribulose-bisphosphate carboxylase large chain [EC:4.1.1.39] | (RefSeq) uncharacterized protein LOC112271745 (A)	ko00630: Glyoxylate and dicarboxylate metabolism; ko00710: Carbon fixation in photosynthetic organisms; ko01200: Carbon metabolism	hypothetical protein CQW23_30056 [Capsicum baccatum]	--	SubName: Full=Uncharacterized protein {ECO:0000313|EMBL:PHT30362.1};	--	--	--
novel.1666	NW_018742914.1	7045337	7046348	.	--	--	hypothetical protein BVRB_7g166960 [Beta vulgaris subsp. vulgaris]	--	SubName: Full=Uncharacterized protein {ECO:0000313|EMBL:KNA15906.1};	--	GO:0016021,integral component of membrane; GO:0010089,xylem development; GO:0033612,receptor serine/threonine kinase binding	--
novel.3237	NW_018743813.1	2993144	2993720	.	--	--	--	--	--	--	--	--
novel.1239	NW_018742730.1	676757	678433	-	--	--	uncharacterized protein LOC110705993 [Chenopodium quinoa]	--	--	--	--	--
novel.4044	NW_018744167.1	1643331	1643603	.	--	--	--	--	--	--	--	--
novel.221	NW_018742222.1	104500	105446	+	K03671 thioredoxin 1 | (RefSeq) thioredoxin O2, mitochondrial-like isoform X1 (A)	--	thioredoxin O2, mitochondrial-like isoform X2 [Chenopodium quinoa]	--	--	--	--	--
novel.5265	NW_018744991.1	514432	522643	-	--	--	hypothetical protein SOVF_015780 [Spinacia oleracea]	--	SubName: Full=Uncharacterized protein {ECO:0000313|EMBL:KNA24425.1};	--	--	--
novel.5554	NW_018745067.1	370276	370496	.	--	--	--	--	--	--	--	--
novel.5723	NW_018745177.1	2709092	2709657	.	--	--	--	--	--	--	--	--
novel.2124	NW_018743175.1	1445518	1446091	-	--	--	--	--	--	--	--	--
novel.4245	NW_018744301.1	6742542	6742767	.	--	--	--	--	--	--	--	--
novel.3950	NW_018744137.1	192336	193357	.	--	--	--	--	--	--	--	--
novel.1725	NW_018742951.1	7224583	7225556	+	--	--	uncharacterized protein LOC110781620 [Spinacia oleracea]	--	SubName: Full=Uncharacterized protein {ECO:0000313|EMBL:KMS95990.1};	--	GO:0016021,integral component of membrane	--
novel.2446	NW_018743287.1	6733	11621	+	K01537 Ca2+-transporting ATPase [EC:3.6.3.8] | (RefSeq) calcium-transporting ATPase 12, plasma membrane-type-like (A)	--	uncharacterized protein LOC110682705 [Chenopodium quinoa]	--	SubName: Full=Putative retrotransposon gag domain, Aspartic peptidase domain protein {ECO:0000313|EMBL:OTF84432.1};	--	GO:0008270,zinc ion binding; GO:0003676,nucleic acid binding	PF13650.6:Aspartyl protease
novel.2609	NW_018743331.1	5383007	5393981	-	K19525 vacuolar protein sorting-associated protein 13A/C | (RefSeq) uncharacterized protein LOC110098611 (A)	--	uncharacterized protein LOC110698161 [Chenopodium quinoa]	RecName: Full=Putative AC transposase; AltName: Full=ORFA;	SubName: Full=Uncharacterized protein {ECO:0000313|EMBL:CAN63950.1};	FOG: Transposon-encoded proteins with TYA, reverse transcriptase, integrase domains in various combinations	GO:0006310,DNA recombination; GO:0046983,protein dimerization activity; GO:0032196,transposition; GO:0003677,DNA binding	PF03732.17:Retrotransposon gag protein
novel.2067	NW_018743099.1	2103560	2103974	.	--	--	uncharacterized protein LOC110725106 [Chenopodium quinoa]	--	--	--	--	--
novel.191	NW_018742205.1	4724329	4728090	+	--	--	--	--	--	--	--	--
novel.4254	NW_018744304.1	2287432	2301385	+	K01303 acylaminoacyl-peptidase [EC:3.4.19.1] | (RefSeq) uncharacterized LOC101311565 (A)	--	uncharacterized protein LOC110700074 isoform X1 [Chenopodium quinoa]	--	SubName: Full=DNA-directed DNA polymerase {ECO:0000313|EMBL:PIN01369.1}; EC=2.7.7.7 {ECO:0000313|EMBL:PIN01369.1};	FOG: Transposon-encoded proteins with TYA, reverse transcriptase, integrase domains in various combinations	GO:0003887,DNA-directed DNA polymerase activity	PF03732.17:Retrotransposon gag protein
novel.5023	NW_018744790.1	1042532	1044531	-	--	--	uncharacterized protein LOC110729970 [Chenopodium quinoa]	--	SubName: Full=Uncharacterized protein {ECO:0000313|EMBL:KNA17564.1};	--	--	PF06785.11:Uncharacterised protein family (UPF0242) N-terminus
novel.4440	NW_018744498.1	445978	446587	.	--	--	--	--	--	--	--	--
novel.6284	NW_018745540.1	271297	271569	.	--	--	--	--	--	--	--	--
novel.527	NW_018742385.1	445070	449139	-	K12617 DNA topoisomerase 2-associated protein PAT1 | (RefSeq) uncharacterized protein LOC104825394 (A)	ko03018: RNA degradation	hypothetical protein BVRB_4g092630 [Beta vulgaris subsp. vulgaris]	--	SubName: Full=Uncharacterized protein {ECO:0000313|EMBL:KMS64713.1};	--	--	PF03078.15:ATHILA ORF-1 family
novel.3852	NW_018744092.1	1888167	1888389	.	--	--	--	--	--	--	--	--
novel.530	NW_018742385.1	619743	620653	+	--	--	--	--	--	--	--	--
novel.707	NW_018742418.1	7489477	7490129	.	K01881 prolyl-tRNA synthetase [EC:6.1.1.15] | (RefSeq) proline--tRNA ligase, cytoplasmic-like (A)	ko00970: Aminoacyl-tRNA biosynthesis	uncharacterized protein LOC110689158 isoform X2 [Chenopodium quinoa]	--	SubName: Full=Uncharacterized protein {ECO:0000313|EMBL:CAN78026.1};	FOG: Transposon-encoded proteins with TYA, reverse transcriptase, integrase domains in various combinations	GO:0015074,DNA integration; GO:0003676,nucleic acid binding	--
novel.2790	NW_018743476.1	1819695	1820484	.	--	--	--	--	--	--	--	--
novel.3038	NW_018743649.1	1257999	1261667	+	K01537 Ca2+-transporting ATPase [EC:3.6.3.8] | (RefSeq) calcium-transporting ATPase 12, plasma membrane-type-like (A)	--	uncharacterized protein LOC110682705 [Chenopodium quinoa]	--	SubName: Full=Putative retrotransposon gag domain, Aspartic peptidase domain protein {ECO:0000313|EMBL:OTG24154.1};	FOG: Transposon-encoded proteins with TYA, reverse transcriptase, integrase domains in various combinations	GO:0004190,aspartic-type endopeptidase activity	PF03732.17:Retrotransposon gag protein
novel.3104	NW_018743697.1	1506643	1517591	+	--	--	uncharacterized protein LOC110684099 [Chenopodium quinoa]	--	SubName: Full=Uncharacterized protein {ECO:0000313|EMBL:KNA21709.1};	--	GO:0016021,integral component of membrane	--
novel.2192	NW_018743199.1	86280	86502	.	K15190 7SK snRNA methylphosphate capping enzyme [EC:2.1.1.-] | (RefSeq) probable RNA methyltransferase At5g51130 (A)	--	uncharacterized protein LOC110725370 [Chenopodium quinoa]	--	SubName: Full=Zf-RVT domain-containing protein {ECO:0000313|EMBL:GAV69995.1};	FOG: Reverse transcriptase	--	PF13966.6:zinc-binding in reverse transcriptase
novel.2934	NW_018743574.1	3094741	3095152	.	--	--	--	--	--	--	--	--
novel.2720	NW_018743391.1	3138221	3140114	+	K10398 kinesin family member 11 | (RefSeq) hypothetical protein (A)	--	zinc finger BED domain-containing protein DAYSLEEPER-like [Spinacia oleracea]	RecName: Full=Putative AC9 transposase;	SubName: Full=Uncharacterized protein {ECO:0000313|EMBL:KNA19843.1};	Tam3-transposase (Ac family)	GO:0006310,DNA recombination; GO:0046983,protein dimerization activity; GO:0032196,transposition; GO:0003677,DNA binding	PF05699.14:hAT family C-terminal dimerisation region
novel.1140	NW_018742649.1	752009	753880	+	--	--	--	--	--	--	--	--
novel.5860	NW_018745291.1	128938	135630	-	K19525 vacuolar protein sorting-associated protein 13A/C | (RefSeq) uncharacterized protein LOC110098611 (A)	--	hypothetical protein VITISV_032357 [Vitis vinifera]	RecName: Full=RNA-directed DNA polymerase homolog; EC=2.7.7.48; AltName: Full=Reverse transcriptase homolog;	SubName: Full=Uncharacterized protein {ECO:0000313|EMBL:CAN63950.1};	FOG: Transposon-encoded proteins with TYA, reverse transcriptase, integrase domains in various combinations	GO:0003964,RNA-directed DNA polymerase activity; GO:0003968,RNA-directed 5'-3' RNA polymerase activity; GO:0005739,mitochondrion	PF17919.1:RNase H-like domain found in reverse transcriptase
novel.3572	NW_018743946.1	2749733	2768495	+	K01303 acylaminoacyl-peptidase [EC:3.4.19.1] | (RefSeq) uncharacterized LOC101311565 (A)	--	PREDICTED: uncharacterized protein LOC104894399 [Beta vulgaris subsp. vulgaris]	RecName: Full=Uncharacterized mitochondrial protein AtMg00860; AltName: Full=ORF158;	SubName: Full=DNA-directed DNA polymerase {ECO:0000313|EMBL:PIN22518.1}; EC=2.7.7.7 {ECO:0000313|EMBL:PIN22518.1};	FOG: Transposon-encoded proteins with TYA, reverse transcriptase, integrase domains in various combinations	GO:0005739,mitochondrion	PF17917.1:RNase H-like domain found in reverse transcriptase
novel.5157	NW_018744878.1	2255081	2256490	.	--	--	uncharacterized protein LOC110710849 [Chenopodium quinoa]	--	--	--	--	--
novel.4107	NW_018744239.1	5691344	5692637	.	--	--	uncharacterized protein LOC110696872 [Chenopodium quinoa]	--	--	--	--	--
novel.1333	NW_018742738.1	9061172	9062459	+	K10880 DNA-repair protein XRCC3 | (RefSeq) DNA repair protein XRCC3 homolog (A)	ko03440: Homologous recombination	DNA repair protein XRCC3 homolog [Chenopodium quinoa]	RecName: Full=DNA repair protein XRCC3 homolog; AltName: Full=X-ray repair cross-complementing protein 3 homolog; Short=AtXRCC3;	SubName: Full=Uncharacterized protein {ECO:0000313|EMBL:KDP36401.1};	DNA repair protein RHP57	GO:0008094,DNA-dependent ATPase activity; GO:0000400,four-way junction DNA binding; GO:0007131,reciprocal meiotic recombination; GO:0051321,meiotic cell cycle; GO:0006302,double-strand break repair; GO:0045003,double-strand break repair via synthesis-dependent strand annealing; GO:0033063,Rad51B-Rad51C-Rad51D-XRCC2 complex; GO:0000150,recombinase activity; GO:0006312,mitotic recombination; GO:000…	PF08423.11:Rad51
novel.775	NW_018742461.1	159295	159532	.	K02350 DNA polymerase zeta [EC:2.7.7.7] | (RefSeq) DNA polymerase zeta catalytic subunit-like (A)	--	uncharacterized protein LOC110695829 [Chenopodium quinoa]	--	SubName: Full=Retrovirus-related Pol polyprotein from transposon TNT 1-94 {ECO:0000313|EMBL:JAU15434.1}; Flags: Fragment;	FOG: Transposon-encoded proteins with TYA, reverse transcriptase, integrase domains in various combinations	--	--
novel.715	NW_018742418.1	8046793	8047176	.	K12741 heterogeneous nuclear ribonucleoprotein A1/A3 | (RefSeq) pre-mRNA polyadenylation factor fip-1-like (A)	ko03040: Spliceosome	PREDICTED: LOW QUALITY PROTEIN: uncharacterized protein LOC107027526 [Solanum pennellii]	RecName: Full=Retrovirus-related Pol polyprotein from transposon RE2; AltName: Full=Retro element 2 {ECO:0000303|PubMed:10689195}; Short=AtRE2 {ECO:0000303|PubMed:10689195}; Includes: RecName: Full=Protease RE2; EC=3.4.23.-; Includes: RecName: Full=Reverse transcriptase RE2; EC=2.7.7.49; Includes: RecName: Full=Endonuclease RE2;	SubName: Full=Putative reverse transcriptase, RNA-dependent DNA polymerase {ECO:0000313|EMBL:OTG27420.1};	FOG: Transposon-encoded proteins with TYA, reverse transcriptase, integrase domains in various combinations	GO:0006310,DNA recombination; GO:0004519,endonuclease activity; GO:0015074,DNA integration; GO:0004190,aspartic-type endopeptidase activity; GO:0003676,nucleic acid binding; GO:0003964,RNA-directed DNA polymerase activity; GO:0046872,metal ion binding	PF07727.14:Reverse transcriptase (RNA-dependent DNA polymerase)
novel.3526	NW_018743937.1	1555486	1557057	.	--	--	--	--	--	--	--	--
novel.1253	NW_018742730.1	2127372	2127710	.	--	--	--	--	--	--	--	--
novel.2727	NW_018743405.1	281373	281775	.	--	--	--	--	--	--	--	--
novel.110	NW_018742204.1	18584976	18586376	.	K03283 heat shock 70kDa protein 1/2/6/8 | (RefSeq) heat shock 70 kDa protein-like (A)	ko03040: Spliceosome; ko04141: Protein processing in endoplasmic reticulum; ko04144: Endocytosis	hypothetical protein [Beta vulgaris subsp. vulgaris]	RecName: Full=Putative ribonuclease H protein At1g65750; EC=3.1.26.4;	SubName: Full=Uncharacterized protein {ECO:0000313|EMBL:CCA66009.1};	FOG: Reverse transcriptase	GO:0046872,metal ion binding; GO:0004523,RNA-DNA hybrid ribonuclease activity; GO:0003676,nucleic acid binding	PF13456.6:Reverse transcriptase-like
novel.2529	NW_018743292.1	11185309	11185662	.	--	--	--	--	--	--	--	--
novel.4458	NW_018744501.1	1009313	1009609	.	--	--	--	--	--	--	--	--
novel.2224	NW_018743204.1	54667	55729	-	--	--	--	--	--	--	--	--
novel.4341	NW_018744367.1	9167080	9169019	.	--	--	--	--	--	--	--	--
novel.140	NW_018742204.1	21536580	21537094	.	--	--	--	--	--	--	--	--
novel.1898	NW_018743021.1	1108331	1109284	+	--	--	hypothetical protein BVRB_5g125770 [Beta vulgaris subsp. vulgaris]	--	SubName: Full=Uncharacterized protein {ECO:0000313|EMBL:KMS97608.1};	--	--	--
novel.2882	NW_018743544.1	96793	97020	.	--	--	--	--	--	--	--	--
novel.2194	NW_018743199.1	360573	364419	+	--	--	--	--	--	--	--	--
novel.1848	NW_018742987.1	1369241	1370179	.	--	--	--	--	--	--	--	--
novel.3804	NW_018744080.1	1080706	1082027	.	K01188 beta-glucosidase [EC:3.2.1.21] | (RefSeq) beta-glucosidase 12-like (A)	ko00460: Cyanoamino acid metabolism; ko00500: Starch and sucrose metabolism; ko00940: Phenylpropanoid biosynthesis	polygalacturonase inhibitor 1-like [Chenopodium quinoa]	RecName: Full=Polygalacturonase inhibitor; AltName: Full=Polygalacturonase-inhibiting protein; Short=PGIG; Flags: Precursor;	SubName: Full=Polygalacturonase inhibitor {ECO:0000313|EMBL:KEH22129.1};	--	GO:0048046,apoplast; GO:0005618,cell wall	PF13855.6:Leucine rich repeat
novel.3974	NW_018744143.1	1123812	1124292	.	--	--	uncharacterized protein LOC110800035 [Spinacia oleracea]	--	SubName: Full=Uncharacterized protein {ECO:0000313|EMBL:KMS98371.1};	--	--	PF12609.8:Wound-induced protein
novel.550	NW_018742390.1	5316853	5317453	.	--	--	uncharacterized protein LOC110688931 [Chenopodium quinoa]	--	--	--	--	--
novel.2122	NW_018743175.1	1312705	1314901	+	K12447 UDP-sugar pyrophosphorylase [EC:2.7.7.64] | (RefSeq) UDP-sugar pyrophosphorylase-like isoform X1 (A)	ko00040: Pentose and glucuronate interconversions; ko00052: Galactose metabolism; ko00053: Ascorbate and aldarate metabolism; ko00520: Amino sugar and nucleotide sugar metabolism	PREDICTED: LOW QUALITY PROTEIN: uncharacterized protein LOC107027526 [Solanum pennellii]	RecName: Full=Retrovirus-related Pol polyprotein from transposon RE2; AltName: Full=Retro element 2 {ECO:0000303|PubMed:10689195}; Short=AtRE2 {ECO:0000303|PubMed:10689195}; Includes: RecName: Full=Protease RE2; EC=3.4.23.-; Includes: RecName: Full=Reverse transcriptase RE2; EC=2.7.7.49; Includes: RecName: Full=Endonuclease RE2;	SubName: Full=Putative ribonuclease H-like domain-containing protein {ECO:0000313|EMBL:OTF86030.1};	FOG: Transposon-encoded proteins with TYA, reverse transcriptase, integrase domains in various combinations	GO:0006310,DNA recombination; GO:0004519,endonuclease activity; GO:0015074,DNA integration; GO:0004190,aspartic-type endopeptidase activity; GO:0003676,nucleic acid binding; GO:0003964,RNA-directed DNA polymerase activity; GO:0046872,metal ion binding	PF13976.6:GAG-pre-integrase domain
novel.134	NW_018742204.1	21352358	21352584	.	--	--	--	--	--	--	--	--
novel.2890	NW_018743555.1	1895353	1895827	.	K12472 epidermal growth factor receptor substrate 15 | (RefSeq) filaggrin-like (A)	ko04144: Endocytosis	uncharacterized protein LOC110695858 [Chenopodium quinoa]	--	SubName: Full=Uncharacterized protein {ECO:0000313|EMBL:ACY01934.1};	FOG: Transposon-encoded proteins with TYA, reverse transcriptase, integrase domains in various combinations	GO:0015074,DNA integration; GO:0008270,zinc ion binding; GO:0003676,nucleic acid binding	PF00665.26:Integrase core domain
novel.6268	NW_018745533.1	1251257	1252014	.	K13449 pathogenesis-related protein 1 | (RefSeq) basic form of pathogenesis-related protein 1-like (A)	ko04016: MAPK signaling pathway - plant; ko04075: Plant hormone signal transduction; ko04626: Plant-pathogen interaction	Allergen V5/Tpx-1-related protein [Corchorus capsularis]	RecName: Full=STS14 protein; Flags: Precursor;	SubName: Full=Allergen V5/Tpx-1-related protein {ECO:0000313|EMBL:OMO56810.1};	Defense-related protein containing SCP domain	--	PF00188.26:Cysteine-rich secretory protein family
novel.2408	NW_018743283.1	676339	676891	.	K18606 hydroxyphenylpyruvate reductase [EC:1.1.1.237] | (RefSeq) hydroxyphenylpyruvate reductase-like (A)	ko00130: Ubiquinone and other terpenoid-quinone biosynthesis; ko00350: Tyrosine metabolism; ko00360: Phenylalanine metabolism; ko00960: Tropane, piperidine and pyridine alkaloid biosynthesis	uncharacterized protein LOC110703121 [Chenopodium quinoa]	RecName: Full=Hydroxyphenylpyruvate reductase; Short=HPPR; EC=1.1.1.237;	SubName: Full=Uncharacterized protein {ECO:0000313|EMBL:KNA21502.1};	Glyoxylate/hydroxypyruvate reductase (D-isomer-specific 2-hydroxy acid dehydrogenase superfamily)	GO:0047995,hydroxyphenylpyruvate reductase activity; GO:0051287,NAD binding; GO:0055114,oxidation-reduction process; GO:0102742,R(+)-3,4-dihydroxyphenyllactate:NADP+ oxidoreductase activity	PF00389.30:D-isomer specific 2-hydroxyacid dehydrogenase, catalytic domain
novel.1408	NW_018742770.1	4001939	4004546	+	--	--	--	--	--	--	--	--
novel.1527	NW_018742861.1	1330778	1331081	.	--	--	probable serine/threonine-protein kinase MARK-A [Chenopodium quinoa]	--	SubName: Full=Uncharacterized protein {ECO:0000313|EMBL:KMS97449.1};	--	--	--
novel.4844	NW_018744693.1	1450970	1451397	.	--	--	--	--	--	--	--	--
novel.365	NW_018742309.1	3643855	3645670	+	--	--	--	--	--	--	--	--
novel.5993	NW_018745410.1	1876364	1879694	+	K19984 exocyst complex component 5 | (RefSeq) uncharacterized protein LOC113272286 (A)	--	uncharacterized protein LOC110710692 [Chenopodium quinoa]	RecName: Full=Putative AC transposase; AltName: Full=ORFA;	SubName: Full=zinc finger BED domain-containing protein RICESLEEPER 2-like {ECO:0000313|RefSeq:XP_016740977.1, ECO:0000313|RefSeq:XP_016742294.1};	Tam3-transposase (Ac family)	GO:0006310,DNA recombination; GO:0046983,protein dimerization activity; GO:0032196,transposition; GO:0003677,DNA binding	--
novel.2264	NW_018743206.1	2808972	2811122	-	--	--	--	--	--	--	--	--
novel.4007	NW_018744151.1	2940250	2941085	+	K01147 exoribonuclease II [EC:3.1.13.1] | (RefSeq) uncharacterized protein LOC106774033 (A)	--	uncharacterized protein LOC110730780 [Chenopodium quinoa]	RecName: Full=Retrovirus-related Pol polyprotein from transposon TNT 1-94; Includes: RecName: Full=Protease; EC=3.4.23.-; Includes: RecName: Full=Reverse transcriptase; EC=2.7.7.49; Includes: RecName: Full=Endonuclease;	SubName: Full=Uncharacterized protein {ECO:0000313|EMBL:CAN73272.1};	FOG: Transposon-encoded proteins with TYA, reverse transcriptase, integrase domains in various combinations	GO:0004519,endonuclease activity; GO:0015074,DNA integration; GO:0004190,aspartic-type endopeptidase activity; GO:0008270,zinc ion binding; GO:0003676,nucleic acid binding; GO:0003964,RNA-directed DNA polymerase activity	PF00665.26:Integrase core domain
novel.190	NW_018742205.1	4723277	4723530	.	--	--	--	--	--	--	--	--
novel.2765	NW_018743448.1	1693873	1696431	.	--	--	protein FAR1-RELATED SEQUENCE 5-like isoform X1 [Chenopodium quinoa]	--	--	--	--	--
novel.3860	NW_018744092.1	2772087	2772355	.	--	--	--	--	--	--	--	--
novel.558	NW_018742390.1	6330782	6331807	-	K21437 ankyrin repeat domain-containing protein 13 | (RefSeq) uncharacterized protein LOC112523844 (A)	--	zinc finger BED domain-containing protein RICESLEEPER 2-like [Chenopodium quinoa]	RecName: Full=Zinc finger BED domain-containing protein RICESLEEPER 2; AltName: Full=Transposase-like protein RICESLEEPER 2;	SubName: Full=Uncharacterized protein {ECO:0000313|EMBL:KNA05978.1}; Flags: Fragment;	Tam3-transposase (Ac family)	GO:0003700,DNA-binding transcription factor activity; GO:0005634,nucleus; GO:0009791,post-embryonic development; GO:0006357,regulation of transcription by RNA polymerase II; GO:0000977,RNA polymerase II regulatory region sequence-specific DNA binding; GO:0046983,protein dimerization activity; GO:0046872,metal ion binding; GO:0006351,transcription, DNA-templated	PF05699.14:hAT family C-terminal dimerisation region
novel.3255	NW_018743828.1	1433010	1433520	-	--	--	--	--	--	--	--	--
novel.322	NW_018742275.1	604406	605339	.	--	--	hypothetical protein BVRB_7g160090 [Beta vulgaris subsp. vulgaris]	--	--	--	--	--
novel.4243	NW_018744301.1	6088958	6089270	.	--	--	--	--	--	--	--	--
novel.5280	NW_018744991.1	1983798	1985896	+	--	--	--	--	--	--	--	--
novel.6375	NW_018745617.1	2007763	2012036	+	K03860 phosphatidylinositol glycan, class Q | (RefSeq) N-acetylglucosaminyl-phosphatidylinositol biosynthetic protein gpi1-like (A)	ko00563: Glycosylphosphatidylinositol (GPI)-anchor biosynthesis	peamaclein-like [Chenopodium quinoa]	RecName: Full=Snakin-1; Flags: Precursor;	SubName: Full=Gibberellin-regulated protein {ECO:0000313|EMBL:AFT92001.1};	--	GO:0006952,defense response; GO:0005618,cell wall; GO:0005576,extracellular region	PF02704.14:Gibberellin regulated protein
novel.4857	NW_018744693.1	2742566	2742956	.	--	--	--	--	--	--	--	--
novel.6230	NW_018745523.1	313981	314763	-	K21437 ankyrin repeat domain-containing protein 13 | (RefSeq) uncharacterized protein LOC112523844 (A)	--	zinc finger BED domain-containing protein RICESLEEPER 1-like [Chenopodium quinoa]	RecName: Full=Putative AC transposase; AltName: Full=ORFA;	SubName: Full=Uncharacterized protein {ECO:0000313|EMBL:KNA06017.1}; Flags: Fragment;	Tam3-transposase (Ac family)	GO:0006310,DNA recombination; GO:0046983,protein dimerization activity; GO:0032196,transposition; GO:0003677,DNA binding	PF05699.14:hAT family C-terminal dimerisation region
novel.1201	NW_018742684.1	2568056	2568367	+	--	--	uncharacterized protein LOC110717467 [Chenopodium quinoa]	--	SubName: Full=Uncharacterized protein {ECO:0000313|EMBL:KMS95688.1};	--	--	--
novel.3620	NW_018743955.1	6413061	6416034	.	--	--	hypothetical protein BVRB_3g054930 [Beta vulgaris subsp. vulgaris]	--	SubName: Full=Uncharacterized protein {ECO:0000313|EMBL:EMJ28565.1}; Flags: Fragment;	--	--	--
novel.82	NW_018742204.1	15010547	15011530	-	--	--	uncharacterized protein LOC110691225 [Chenopodium quinoa]	--	SubName: Full=Uncharacterized protein {ECO:0000313|EMBL:KNA24409.1};	U4/U6-associated splicing factor PRP4	--	--
novel.423	NW_018742329.1	5291546	5293588	-	K12874 intron-binding protein aquarius | (RefSeq) LOW QUALITY PROTEIN: intron-binding protein aquarius-like (A)	ko03040: Spliceosome	uncharacterized protein LOC110714823 [Chenopodium quinoa]	RecName: Full=Putative ribonuclease H protein At1g65750; EC=3.1.26.4;	SubName: Full=Reverse transcriptase {ECO:0000313|EMBL:OMO60385.1}; Flags: Fragment;	FOG: Reverse transcriptase	GO:0046872,metal ion binding; GO:0004523,RNA-DNA hybrid ribonuclease activity; GO:0003676,nucleic acid binding	PF00078.27:Reverse transcriptase (RNA-dependent DNA polymerase)
novel.1506	NW_018742817.1	1566354	1566575	.	--	--	uncharacterized protein LOC110776087 [Spinacia oleracea]	--	SubName: Full=Uncharacterized protein {ECO:0000313|EMBL:CCA66040.1};	--	GO:0003676,nucleic acid binding	--
novel.671	NW_018742418.1	3802706	3803328	.	--	--	--	--	--	--	--	--
novel.2108	NW_018743144.1	2631244	2632938	.	--	--	--	--	--	--	--	--
novel.6311	NW_018745542.1	885369	886397	+	--	--	--	--	--	--	--	--
novel.2753	NW_018743444.1	1435231	1435897	.	--	--	--	--	--	--	--	--
novel.5778	NW_018745248.1	2794433	2794641	.	--	--	--	--	--	--	--	--
novel.4494	NW_018744502.1	5021457	5022199	.	--	--	--	--	--	--	--	--
novel.5309	NW_018744996.1	880993	881765	.	--	--	--	--	--	--	--	--
novel.1069	NW_018742607.1	996713	998676	+	--	--	--	--	--	--	--	--
novel.4121	NW_018744239.1	7618403	7618998	.	--	--	--	--	--	--	--	--
novel.2450	NW_018743292.1	310422	311724	+	--	--	PREDICTED: uncharacterized protein LOC18589643 [Theobroma cacao]	--	SubName: Full=Uncharacterized protein {ECO:0000313|EMBL:EOY32380.1};	--	GO:0016021,integral component of membrane; GO:0006979,response to oxidative stress	PF09925.9:Predicted membrane protein (DUF2157)
novel.6176	NW_018745461.1	797539	800606	.	--	--	--	--	--	--	--	--
novel.5300	NW_018744996.1	199985	200353	.	K00924 kinase [EC:2.7.1.-] | (RefSeq) receptor protein kinase CLAVATA1 (A)	--	polygalacturonase inhibitor-like [Chenopodium quinoa]	RecName: Full=Polygalacturonase inhibitor 1; AltName: Full=Polygalacturonase-inhibiting protein 1; Short=PGIP-1; Flags: Precursor;	SubName: Full=Uncharacterized protein {ECO:0000313|EMBL:KNA07128.1}; Flags: Fragment;	--	GO:0005794,Golgi apparatus; GO:0090353,polygalacturonase inhibitor activity; GO:0005618,cell wall; GO:0016020,membrane; GO:0005576,extracellular region; GO:0009505,plant-type cell wall; GO:0009506,plasmodesma	PF12799.7:Leucine Rich repeats (2 copies)
novel.1984	NW_018743050.1	1874823	1875147	.	K17506 protein phosphatase 1L [EC:3.1.3.16] | (RefSeq) probable protein phosphatase 2C 2 (A)	--	uncharacterized protein LOC110684786 [Chenopodium quinoa]	--	SubName: Full=Uncharacterized protein {ECO:0000313|EnsemblPlants:BRADI4G14565.1};	Predicted transposase	--	PF13359.6:DDE superfamily endonuclease
novel.5533	NW_018745063.1	2616837	2617751	.	K19027 zinc finger FYVE domain-containing protein 26 | (RefSeq) hypothetical protein (A)	--	Plant disease resistance response protein [Cynara cardunculus var. scolymus]	RecName: Full=Dirigent protein 5; Short=AtDIR5; Flags: Precursor;	RecName: Full=Dirigent protein {ECO:0000256|RuleBase:RU363099};	--	GO:1901599,(-)-pinoresinol biosynthetic process; GO:0048046,apoplast; GO:0042349,guiding stereospecific synthesis activity; GO:0016853,isomerase activity	PF03018.14:Dirigent-like protein
novel.2423	NW_018743285.1	670915	673132	+	K09422 transcription factor MYB, plant | (RefSeq) transcription factor MYB35 (A)	--	PREDICTED: transcription factor MYB35 [Beta vulgaris subsp. vulgaris]	RecName: Full=Transcription factor MYB35 {ECO:0000303|PubMed:9839469}; AltName: Full=Myb-related protein 35 {ECO:0000303|PubMed:9839469}; Short=AtMYB35 {ECO:0000303|PubMed:9839469}; AltName: Full=Protein DEFECTIVE IN TAPETAL DEVELOPMENT AND FUNCTION 1 {ECO:0000303|PubMed:18397379};	SubName: Full=Uncharacterized protein {ECO:0000313|EMBL:KNA14335.1};	Transcription factor, Myb superfamily	GO:0043565,sequence-specific DNA binding; GO:0052545,callose localization; GO:0044212,transcription regulatory region DNA binding; GO:0003700,DNA-binding transcription factor activity; GO:0005634,nucleus; GO:0030154,cell differentiation; GO:0055046,microgametogenesis; GO:0006357,regulation of transcription by RNA polymerase II; GO:0001135,RNA polymerase II transcription regulator recruiting activ…	--
novel.6446	NW_018745651.1	516698	519672	.	K11649 SWI/SNF related-matrix-associated actin-dependent regulator of chromatin subfamily C | (RefSeq) SWI/SNF complex subunit SWI3D (A)	--	hypothetical protein CQW23_08136 [Capsicum baccatum]	RecName: Full=Retrovirus-related Pol polyprotein from transposon TNT 1-94; Includes: RecName: Full=Protease; EC=3.4.23.-; Includes: RecName: Full=Reverse transcriptase; EC=2.7.7.49; Includes: RecName: Full=Endonuclease;	SubName: Full=Uncharacterized protein {ECO:0000313|EMBL:PHT53674.1};	FOG: Transposon-encoded proteins with TYA, reverse transcriptase, integrase domains in various combinations	GO:0004519,endonuclease activity; GO:0015074,DNA integration; GO:0004190,aspartic-type endopeptidase activity; GO:0008270,zinc ion binding; GO:0003676,nucleic acid binding; GO:0003964,RNA-directed DNA polymerase activity	PF14223.6:gag-polypeptide of LTR copia-type
novel.6204	NW_018745470.1	2043462	2046061	-	--	--	--	--	--	--	--	--
novel.3715	NW_018744041.1	43040	44785	-	--	--	--	--	--	--	--	--
novel.1396	NW_018742770.1	2499365	2500579	+	--	--	hypothetical protein BVRB_1g005200 [Beta vulgaris subsp. vulgaris]	--	SubName: Full=Uncharacterized protein {ECO:0000313|EMBL:KNA24766.1};	--	--	--
novel.1833	NW_018742980.1	2315606	2316016	.	K07407 alpha-galactosidase [EC:3.2.1.22] | (RefSeq) alpha-galactosidase 3-like (A)	ko00052: Galactose metabolism; ko00561: Glycerolipid metabolism; ko00600: Sphingolipid metabolism; ko00603: Glycosphingolipid biosynthesis - globo and isoglobo series	uncharacterized protein LOC110701703 [Chenopodium quinoa]	--	SubName: Full=Uncharacterized protein {ECO:0000313|EMBL:KMS95922.1};	FOG: Transposon-encoded proteins with TYA, reverse transcriptase, integrase domains in various combinations	GO:0015074,DNA integration; GO:0004523,RNA-DNA hybrid ribonuclease activity; GO:0003676,nucleic acid binding	--
novel.4448	NW_018744498.1	2249868	2250319	.	--	--	uncharacterized protein LOC110722128 [Chenopodium quinoa]	--	SubName: Full=Uncharacterized protein {ECO:0000313|EnsemblPlants:GLYMA15G21480.1};	--	--	--
novel.5605	NW_018745080.1	3519818	3520362	.	--	--	--	--	--	--	--	--
novel.1267	NW_018742733.1	2036387	2041710	-	--	--	--	--	--	--	--	--
novel.837	NW_018742483.1	851982	863264	-	K12447 UDP-sugar pyrophosphorylase [EC:2.7.7.64] | (RefSeq) uncharacterized protein LOC104808371 (A)	ko00040: Pentose and glucuronate interconversions; ko00052: Galactose metabolism; ko00053: Ascorbate and aldarate metabolism; ko00520: Amino sugar and nucleotide sugar metabolism	uncharacterized protein LOC110691328 [Chenopodium quinoa]	RecName: Full=Retrovirus-related Pol polyprotein from transposon RE1; AltName: Full=Retro element 1 {ECO:0000303|PubMed:10689195}; Short=AtRE1 {ECO:0000303|PubMed:10689195}; Includes: RecName: Full=Protease RE1; EC=3.4.23.-; Includes: RecName: Full=Reverse transcriptase RE1; EC=2.7.7.49; Includes: RecName: Full=Endonuclease RE1;	SubName: Full=Copia protein {ECO:0000313|EMBL:JAU26940.1}; Flags: Fragment;	FOG: Transposon-encoded proteins with TYA, reverse transcriptase, integrase domains in various combinations	GO:0006310,DNA recombination; GO:0004519,endonuclease activity; GO:0015074,DNA integration; GO:0004190,aspartic-type endopeptidase activity; GO:0003676,nucleic acid binding; GO:0003964,RNA-directed DNA polymerase activity; GO:0046872,metal ion binding	PF07727.14:Reverse transcriptase (RNA-dependent DNA polymerase)
novel.5489	NW_018745024.1	10231038	10234419	+	K03515 DNA repair protein REV1 [EC:2.7.7.-] | (RefSeq) uncharacterized protein LOC107894697 (A)	--	PREDICTED: uncharacterized protein LOC107027628 [Solanum pennellii]	RecName: Full=Retrovirus-related Pol polyprotein from transposon RE2; AltName: Full=Retro element 2 {ECO:0000303|PubMed:10689195}; Short=AtRE2 {ECO:0000303|PubMed:10689195}; Includes: RecName: Full=Protease RE2; EC=3.4.23.-; Includes: RecName: Full=Reverse transcriptase RE2; EC=2.7.7.49; Includes: RecName: Full=Endonuclease RE2;	SubName: Full=Gag-pol polyprotein {ECO:0000313|EMBL:BAK64102.1};	FOG: Transposon-encoded proteins with TYA, reverse transcriptase, integrase domains in various combinations	GO:0006310,DNA recombination; GO:0004519,endonuclease activity; GO:0015074,DNA integration; GO:0004190,aspartic-type endopeptidase activity; GO:0003676,nucleic acid binding; GO:0003964,RNA-directed DNA polymerase activity; GO:0046872,metal ion binding	PF00665.26:Integrase core domain
novel.2852	NW_018743514.1	756887	757455	.	--	--	--	--	--	--	--	--
novel.5129	NW_018744874.1	2224517	2225043	.	--	--	zinc finger BED domain-containing protein RICESLEEPER 1-like [Chenopodium quinoa]	RecName: Full=Putative AC transposase; AltName: Full=ORFA;	SubName: Full=Putative Zinc finger, BED-type {ECO:0000313|EMBL:OMO85397.1};	Tam3-transposase (Ac family)	GO:0006310,DNA recombination; GO:0046983,protein dimerization activity; GO:0032196,transposition; GO:0003677,DNA binding	PF14372.6:Domain of unknown function (DUF4413)
novel.6066	NW_018745424.1	42717	45105	.	K01303 acylaminoacyl-peptidase [EC:3.4.19.1] | (RefSeq) uncharacterized LOC101311565 (A)	--	LOW QUALITY PROTEIN: uncharacterized protein LOC110711169 [Chenopodium quinoa]	RecName: Full=Uncharacterized mitochondrial protein AtMg00860; AltName: Full=ORF158;	SubName: Full=Putative reverse transcriptase domain, Ribonuclease H-like domain protein {ECO:0000313|EMBL:OTG24365.1};	FOG: Transposon-encoded proteins with TYA, reverse transcriptase, integrase domains in various combinations	GO:0005739,mitochondrion	PF17919.1:RNase H-like domain found in reverse transcriptase
novel.3529	NW_018743937.1	1813001	1814051	+	--	--	uncharacterized protein LOC110710143 isoform X3 [Chenopodium quinoa]	--	SubName: Full=Uncharacterized protein {ECO:0000313|EMBL:KNA18169.1}; Flags: Fragment;	--	--	--
novel.1693	NW_018742951.1	1125167	1128424	+	K01537 Ca2+-transporting ATPase [EC:3.6.3.8] | (RefSeq) calcium-transporting ATPase 12, plasma membrane-type-like (A)	--	uncharacterized protein LOC110682705 [Chenopodium quinoa]	--	SubName: Full=Putative retrotransposon gag domain, Aspartic peptidase domain protein {ECO:0000313|EMBL:OTF84432.1};	--	GO:0008270,zinc ion binding; GO:0003676,nucleic acid binding	PF03732.17:Retrotransposon gag protein
novel.6065	NW_018745424.1	18978	19315	.	K01303 acylaminoacyl-peptidase [EC:3.4.19.1] | (RefSeq) uncharacterized LOC101311565 (A)	--	uncharacterized protein LOC110739607 [Chenopodium quinoa]	--	SubName: Full=DNA-directed DNA polymerase {ECO:0000313|EMBL:PIN01369.1}; EC=2.7.7.7 {ECO:0000313|EMBL:PIN01369.1};	FOG: Transposon-encoded proteins with TYA, reverse transcriptase, integrase domains in various combinations	GO:0003887,DNA-directed DNA polymerase activity	PF13650.6:Aspartyl protease
novel.202	NW_018742205.1	6739472	6740051	.	--	--	protein FAR1-RELATED SEQUENCE 5-like [Chenopodium quinoa]	--	--	--	--	--
novel.1903	NW_018743021.1	1983020	1983662	.	K04079 molecular chaperone HtpG | (RefSeq) heat shock protein 83-like (A)	ko04141: Protein processing in endoplasmic reticulum; ko04626: Plant-pathogen interaction	PREDICTED: heat shock protein 83-like [Ipomoea nil]	RecName: Full=Heat shock protein 90-1 {ECO:0000305}; Short=AtHSP90.1 {ECO:0000305}; Short=AtHsp90-1 {ECO:0000303|PubMed:11599565}; AltName: Full=Heat shock protein 81-1 {ECO:0000305}; Short=Hsp81-1 {ECO:0000303|PubMed:11599565}; AltName: Full=Heat shock protein 83;	SubName: Full=Heat shock protein 83 {ECO:0000313|EMBL:EXB37300.1};	Molecular chaperone (HSP90 family)	GO:0009816,defense response to bacterium, incompatible interaction; GO:0005737,cytoplasm; GO:0051082,unfolded protein binding; GO:0005524,ATP binding; GO:0061077,chaperone-mediated protein folding	--
novel.3452	NW_018743920.1	1649470	1649855	.	--	--	--	--	--	--	--	--
novel.3060	NW_018743689.1	2150570	2150832	.	--	--	--	--	--	--	--	--
novel.179	NW_018742205.1	3465056	3465662	.	K09422 transcription factor MYB, plant | (RefSeq) transcription factor MYB61-like (A)	--	hypothetical protein TSUD_35770 [Trifolium subterraneum]	RecName: Full=Transcription factor MYB61 {ECO:0000305}; AltName: Full=Myb-related protein 61 {ECO:0000305}; Short=AtMYB61 {ECO:0000303|PubMed:16005292};	SubName: Full=MYB transcription factor MYB64 {ECO:0000313|EMBL:ABH02909.1}; Flags: Fragment;	Transcription factor, Myb superfamily	GO:0009733,response to auxin; GO:0043565,sequence-specific DNA binding; GO:0010214,seed coat development; GO:0010089,xylem development; GO:0044212,transcription regulatory region DNA binding; GO:0003700,DNA-binding transcription factor activity; GO:0005634,nucleus; GO:0030154,cell differentiation; GO:0048364,root development; GO:0010087,phloem or xylem histogenesis; GO:0006357,regulation of trans…	PF00249.31:Myb-like DNA-binding domain
novel.6119	NW_018745448.1	8221573	8222835	-	--	--	PREDICTED: uncharacterized protein LOC104893523 [Beta vulgaris subsp. vulgaris]	--	--	--	--	--
novel.6355	NW_018745587.1	470437	471154	.	K13366 polyamine oxidase [EC:1.5.3.14 1.5.3.16 1.5.3.-] | (RefSeq) polyamine oxidase-like (A)	ko00330: Arginine and proline metabolism; ko00410: beta-Alanine metabolism	polyamine oxidase-like [Chenopodium quinoa]	--	--	--	--	--
novel.2642	NW_018743332.1	926082	927153	+	--	--	--	--	--	--	--	--
novel.422	NW_018742329.1	5290009	5296232	-	K12874 intron-binding protein aquarius | (RefSeq) LOW QUALITY PROTEIN: intron-binding protein aquarius-like (A)	ko03040: Spliceosome	uncharacterized protein LOC110776240 [Spinacia oleracea]	RecName: Full=Putative ribonuclease H protein At1g65750; EC=3.1.26.4;	SubName: Full=Reverse transcriptase {ECO:0000313|EMBL:OMO73242.1};	FOG: Reverse transcriptase	GO:0046872,metal ion binding; GO:0004523,RNA-DNA hybrid ribonuclease activity; GO:0003676,nucleic acid binding	--
novel.5483	NW_018745024.1	9584115	9584412	.	K12818 ATP-dependent RNA helicase DHX8/PRP22 [EC:3.6.4.13] | (RefSeq) probable pre-mRNA-splicing factor ATP-dependent RNA helicase DEAH4 (A)	ko03040: Spliceosome	probable pre-mRNA-splicing factor ATP-dependent RNA helicase DEAH4 [Chenopodium quinoa]	RecName: Full=Probable pre-mRNA-splicing factor ATP-dependent RNA helicase DEAH4 {ECO:0000305}; EC=3.6.4.13; AltName: Full=DEAH RNA helicase homolog PRP22 {ECO:0000305};	SubName: Full=Uncharacterized protein {ECO:0000313|EMBL:KNA17592.1};	DEAH-box RNA helicase	GO:0005737,cytoplasm; GO:0005730,nucleolus; GO:0004004,ATP-dependent RNA helicase activity; GO:0005524,ATP binding; GO:0003723,RNA binding; GO:0005681,spliceosomal complex; GO:0008380,RNA splicing; GO:0006396,RNA processing; GO:0006397,mRNA processing	--
novel.3290	NW_018743850.1	4932269	4933187	.	--	--	hypothetical protein SOVF_113330 [Spinacia oleracea]	--	SubName: Full=Uncharacterized protein {ECO:0000313|EMBL:KNA13811.1};	--	GO:0016021,integral component of membrane	--
novel.4559	NW_018744537.1	4848675	4849611	.	--	--	extensin-like [Chenopodium quinoa]	--	SubName: Full=Uncharacterized protein {ECO:0000313|EMBL:KNA20069.1};	--	--	--
novel.1230	NW_018742726.1	22486	23411	.	--	--	--	--	--	--	--	--
[truncated: 4,976 more rows]
