# Supplementary material for: Combined transcriptomic and metabolomic analyses of high temperature stress response of quinoa seedlings
Source: BMC Plant Biol. 2023 Jun 1;23:292. doi: 10.1186/s12870-023-04310-y (PMC10234003; doi:10.1186/s12870-023-04310-y)
Supplement: Supplementary file 1 — Additional file 1. [file 12870_2023_4310_MOESM1_ESM.zip › Support Materials and manuscript/Table S2.xls]

## Sheet: Sheet1
Table S2.Different families of TFs
ID	TF_family
gene-LOC110699279-0F	NF-X1
gene-LOC110699286-0F	C3H
gene-LOC110699302-0F	bHLH
gene-LOC110699305-0F	AP2/ERF-ERF
gene-LOC110699307-0F	Trihelix
gene-LOC110699311-2F	FAR1
gene-LOC110699335-0F	LOB
gene-LOC110699341-0F	SNF2
gene-LOC110699343-1F	AP2/ERF-ERF
gene-LOC110699382-0F	LOB
gene-LOC110699382-1F	LOB
gene-LOC110699421-0F	FAR1
gene-LOC110699426-0F	MYB
gene-LOC110699448-2F	HB-WOX
gene-LOC110699460-0F	FAR1
gene-LOC110699463-0F	LOB
gene-LOC110699466-0F	GNAT
gene-LOC110699469-0F	TRAF
gene-LOC110699512-0F	Pseudo
gene-LOC110699588-0F	C2C2-Dof
gene-LOC110699616-0F	C3H
gene-LOC110699628-0F	SNF2
gene-LOC110699629-0F	DDT
gene-LOC110699683-1F	Tify
gene-LOC110699703-1F	WRKY
gene-LOC110699703-2F	WRKY
gene-LOC110699740-0F	Others
gene-LOC110699740-1F	Tify
gene-LOC110699791-0F	FAR1
gene-LOC110699862-0F	FAR1
gene-LOC110699889-0F	LOB
gene-LOC110699930-0F	GRAS
gene-LOC110699947-0F	B3-ARF
gene-LOC110700006-0F	GRAS
gene-LOC110700012-0F	MYB
gene-LOC110700022-0F	MYB
gene-LOC110700029-0F	MYB
gene-LOC110700055-1F	SET
gene-LOC110700081-0F	FAR1
gene-LOC110700133-0F	DDT
gene-LOC110700141-0F	MYB
gene-LOC110700160-0F	DDT
gene-LOC110700160-1F	HB-other
gene-LOC110700164-1F	NAC
gene-LOC110700166-0F	C2H2
gene-LOC110700198-0F	FAR1
gene-LOC110700213-2F	FAR1
gene-LOC110700325-0F	E2F-DP
gene-LOC110700347-0F	LOB
gene-LOC110700360-0F	Jumonji
gene-LOC110700388-0F	C2C2-Dof
gene-LOC110700448-0F	LIM
gene-LOC110700464-2F	E2F-DP
gene-LOC110700466-0F	NAC
gene-LOC110700472-0F	Others
gene-LOC110700484-0F	MYB-related
gene-LOC110700518-0F	LOB
gene-LOC110700529-0F	Jumonji
gene-LOC110700532-2F	HB-HD-ZIP
gene-LOC110700550-0F	WRKY
gene-LOC110700571-0F	TCP
gene-LOC110700593-0F	MYB
gene-LOC110700594-0F	zf-HD
gene-LOC110700605-0F	C2C2-Dof
gene-LOC110700608-0F	MADS-M-type
gene-LOC110700618-0F	NAC
gene-LOC110700633-0F	Pseudo
gene-LOC110700644-2F	NAC
gene-LOC110700657-0F	mTERF
gene-LOC110700658-0F	bHLH
gene-LOC110700660-0F	SNF2
gene-LOC110700671-0F	C2H2
gene-LOC110700706-0F	HB-other
gene-LOC110700712-0F	B3
gene-LOC110700730-0F	TCP
gene-LOC110700732-2F	C3H
gene-LOC110700737-0F	RWP-RK
gene-LOC110700753-0F	FAR1
gene-LOC110700779-0F	MADS-M-type
gene-LOC110700824-0F	B3
gene-LOC110700857-0F	MYB-related
gene-LOC110700857-1F	MYB-related
gene-LOC110700872-1F	FAR1
gene-LOC110700923-0F	C2C2-Dof
gene-LOC110700930-0F	LOB
gene-LOC110700961-1F	HB-other
gene-LOC110700968-0F	SRS
gene-LOC110700989-0F	HSF
gene-LOC110701023-0F	MYB
gene-LOC110701031-0F	LOB
gene-LOC110701068-2F	MYB-related
gene-LOC110701089-0F	WRKY
gene-LOC110701100-0F	C3H
gene-LOC110701156-0F	MADS-M-type
gene-LOC110701222-2F	C3H
gene-LOC110701253-0F	MYB-related
gene-LOC110701254-0F	bHLH
gene-LOC110701261-0F	MYB
gene-LOC110701264-0F	NAC
gene-LOC110701278-0F	SNF2
gene-LOC110701289-0F	Coactivator
gene-LOC110701298-0F	B3
gene-LOC110701308-0F	NAC
gene-LOC110701323-2F	SWI/SNF-BAF60b
gene-LOC110701337-0F	SWI/SNF-BAF60b
gene-LOC110701365-0F	SET
gene-LOC110701450-0F	LOB
gene-LOC110701459-0F	FAR1
gene-LOC110701460-0F	NAC
gene-LOC110701469-0F	B3
gene-LOC110701476-0F	FAR1
gene-LOC110701477-0F	MADS-M-type
gene-LOC110701490-1F	SET
gene-LOC110701505-0F	AP2/ERF-ERF
gene-LOC110701508-0F	C2H2
gene-LOC110701515-0F	NF-YB
gene-LOC110701524-0F	B3
gene-LOC110701573-0F	AP2/ERF-ERF
gene-LOC110701576-0F	Others
gene-LOC110701641-0F	bHLH
gene-LOC110701652-2F	FAR1
gene-LOC110701679-0F	TCP
gene-LOC110701719-1F	WRKY
gene-LOC110701719-2F	WRKY
gene-LOC110701735-0F	MYB
gene-LOC110701752-0F	SWI/SNF-BAF60b
gene-LOC110701767-1F	FAR1
gene-LOC110701768-1F	FAR1
gene-LOC110701791-0F	B3
gene-LOC110701792-0F	B3
gene-LOC110701840-0F	B3
gene-LOC110701841-0F	B3
gene-LOC110701848-0F	HB-WOX
gene-LOC110701868-2F	FAR1
gene-LOC110701897-0F	GRAS
gene-LOC110701898-1F	WRKY
gene-LOC110701898-2F	WRKY
gene-LOC110701899-0F	FAR1
gene-LOC110701907-0F	GNAT
gene-LOC110701921-0F	SWI/SNF-BAF60b
gene-LOC110702003-0F	B3-ARF
gene-LOC110702004-1F	Tify
gene-LOC110702046-0F	IWS1
gene-LOC110702065-2F	NAC
gene-LOC110702088-1F	MYB-related
gene-LOC110702088-2F	MYB-related
gene-LOC110702095-0F	Jumonji
gene-LOC110702108-0F	TCP
gene-LOC110702120-1F	MYB
gene-LOC110702132-2F	SNF2
gene-LOC110702136-0F	HMG
gene-LOC110702175-0F	MADS-M-type
gene-LOC110702189-0F	bHLH
gene-LOC110702259-0F	AP2/ERF-RAV
gene-LOC110702269-0F	bHLH
gene-LOC110702277-0F	FAR1
gene-LOC110702296-0F	FAR1
gene-LOC110702304-2F	FAR1
gene-LOC110702315-0F	FAR1
gene-LOC110702326-2F	FAR1
gene-LOC110702347-0F	FAR1
gene-LOC110702356-1F	WRKY
gene-LOC110702356-2F	WRKY
gene-LOC110702370-0F	LIM
gene-LOC110702384-0F	bHLH
gene-LOC110702398-0F	AP2/ERF-ERF
gene-LOC110702426-0F	bHLH
gene-LOC110702435-0F	ARID
gene-LOC110702482-0F	MYB
gene-LOC110702486-0F	HSF
gene-LOC110702497-0F	GRAS
gene-LOC110702505-0F	AP2/ERF-ERF
gene-LOC110702506-0F	AP2/ERF-ERF
gene-LOC110702510-1F	C3H
gene-LOC110702527-0F	MADS-MIKC
gene-LOC110702549-0F	MYB
gene-LOC110702578-0F	C3H
gene-LOC110702600-0F	C2H2
gene-LOC110702604-0F	BES1
gene-LOC110702616-1F	WRKY
gene-LOC110702616-2F	WRKY
gene-LOC110702627-0F	SET
gene-LOC110702630-0F	NF-YA
gene-LOC110702639-0F	FAR1
gene-LOC110702656-0F	mTERF
gene-LOC110702703-2F	FAR1
gene-LOC110702720-1F	NF-YB
gene-LOC110702767-0F	Others
gene-LOC110702791-2F	MYB
gene-LOC110702799-0F	FAR1
gene-LOC110702819-0F	TRAF
gene-LOC110702820-2F	FAR1
gene-LOC110702839-1F	FAR1
gene-LOC110702893-0F	GNAT
gene-LOC110702950-1F	MADS-MIKC
gene-LOC110703006-0F	FAR1
gene-LOC110703021-0F	FAR1
gene-LOC110703052-2F	B3
gene-LOC110703055-0F	bHLH
gene-LOC110703096-0F	C2C2-CO-like
gene-LOC110703109-1F	MADS-M-type
gene-LOC110703157-0F	AP2/ERF-ERF
gene-LOC110703165-0F	AUX/IAA
gene-LOC110703165-2F	AUX/IAA
gene-LOC110703179-0F	bZIP
gene-LOC110703186-0F	B3
gene-LOC110703186-2F	B3
gene-LOC110703222-0F	FAR1
gene-LOC110703223-0F	FAR1
gene-LOC110703305-0F	FAR1
gene-LOC110703317-0F	AUX/IAA
gene-LOC110703317-1F	AUX/IAA
gene-LOC110703338-0F	Trihelix
gene-LOC110703348-2F	B3
gene-LOC110703377-1F	HB-other
gene-LOC110703398-0F	bHLH
gene-LOC110703404-0F	AUX/IAA
gene-LOC110703494-0F	C2H2
gene-LOC110703495-0F	C2H2
gene-LOC110703512-1F	MADS-MIKC
gene-LOC110703530-1F	MADS-MIKC
gene-LOC110703537-1F	MYB-related
gene-LOC110703537-2F	MYB-related
gene-LOC110703638-1F	ARID
gene-LOC110703638-2F	HMG
gene-LOC110703669-0F	FAR1
gene-LOC110703686-0F	FAR1
gene-LOC110703705-1F	FAR1
gene-LOC110703766-0F	TCP
gene-LOC110703808-0F	C2C2-GATA
gene-LOC110703814-0F	HB-HD-ZIP
gene-LOC110703825-0F	FAR1
gene-LOC110703862-0F	FAR1
gene-LOC110703878-2F	FAR1
gene-LOC110703883-2F	FAR1
gene-LOC110703885-0F	MYB-related
gene-LOC110703892-0F	B3-ARF
gene-LOC110703906-0F	bHLH
gene-LOC110703934-2F	NAC
gene-LOC110703957-0F	C3H
gene-LOC110703965-2F	NF-YC
gene-LOC110704009-0F	NF-YB
gene-LOC110704051-0F	B3
gene-LOC110704069-0F	FAR1
gene-LOC110704090-2F	FAR1
gene-LOC110704141-2F	FAR1
gene-LOC110704143-0F	FAR1
gene-LOC110704213-1F	C2C2-LSD
gene-LOC110704213-2F	C2C2-LSD
gene-LOC110704250-2F	AP2/ERF-ERF
gene-LOC110704297-0F	HB-HD-ZIP
gene-LOC110704305-0F	Trihelix
gene-LOC110704336-0F	PLATZ
gene-LOC110704344-2F	MYB
gene-LOC110704369-1F	WRKY
gene-LOC110704369-2F	WRKY
gene-LOC110704375-0F	FAR1
gene-LOC110704405-0F	SET
gene-LOC110704415-1F	MYB-related
gene-LOC110704415-2F	MYB-related
gene-LOC110704430-0F	GNAT
gene-LOC110704442-0F	SNF2
gene-LOC110704460-0F	bZIP
gene-LOC110704461-0F	LOB
gene-LOC110704493-0F	FAR1
gene-LOC110704506-0F	CPP
gene-LOC110704548-0F	GARP-G2-like
gene-LOC110704555-0F	Jumonji
gene-LOC110704584-0F	MYB-related
gene-LOC110704606-0F	NAC
gene-LOC110704618-0F	PLATZ
gene-LOC110704639-0F	GRAS
gene-LOC110704656-0F	WRKY
gene-LOC110704685-0F	FAR1
gene-LOC110704696-0F	bHLH
gene-LOC110704704-0F	AP2/ERF-ERF
gene-LOC110704717-1F	WRKY
gene-LOC110704717-2F	WRKY
gene-LOC110704730-0F	Others
gene-LOC110704759-0F	PHD
gene-LOC110704803-2F	MED7
gene-LOC110704826-0F	HB-HD-ZIP
gene-LOC110704837-0F	FAR1
gene-LOC110704856-2F	Trihelix
gene-LOC110704870-0F	FAR1
gene-LOC110704893-0F	PLATZ
gene-LOC110704905-0F	B3
gene-LOC110704915-0F	FAR1
gene-LOC110704920-0F	DBB
gene-LOC110704922-0F	BBR-BPC
gene-LOC110704964-0F	B3
gene-LOC110704980-0F	SWI/SNF-BAF60b
gene-LOC110704980-2F	SWI/SNF-BAF60b
gene-LOC110705005-0F	B3
gene-LOC110705006-0F	B3
gene-LOC110705074-0F	mTERF
gene-LOC110705087-0F	mTERF
gene-LOC110705091-0F	FAR1
gene-LOC110705094-0F	MYB-related
gene-LOC110705101-1F	MYB-related
gene-LOC110705102-0F	bHLH
gene-LOC110705124-0F	AP2/ERF-ERF
gene-LOC110705131-0F	SNF2
gene-LOC110705135-0F	PHD
gene-LOC110705147-2F	SRS
gene-LOC110705169-0F	C2C2-GATA
gene-LOC110705171-0F	C2C2-GATA
gene-LOC110705174-2F	SWI/SNF-BAF60b
gene-LOC110705192-0F	C3H
gene-LOC110705199-1F	bZIP
gene-LOC110705201-0F	C3H
gene-LOC110705289-0F	WRKY
gene-LOC110705327-0F	C2H2
gene-LOC110705401-0F	GRAS
gene-LOC110705424-0F	HSF
gene-LOC110705429-0F	C2H2
gene-LOC110705443-0F	C2C2-GATA
gene-LOC110705456-0F	HB-BELL
gene-LOC110705465-0F	FAR1
gene-LOC110705489-0F	FAR1
gene-LOC110705496-0F	FAR1
gene-LOC110705509-1F	MYB-related
gene-LOC110705509-2F	MYB-related
gene-LOC110705510-0F	C3H
gene-LOC110705556-1F	HB-other
gene-LOC110705559-0F	C2C2-GATA
gene-LOC110705576-0F	AP2/ERF-ERF
gene-LOC110705593-0F	FAR1
gene-LOC110705604-0F	CPP
gene-LOC110705615-1F	MYB-related
gene-LOC110705615-2F	MYB-related
gene-LOC110705627-0F	SET
gene-LOC110705651-1F	WRKY
gene-LOC110705651-2F	WRKY
gene-LOC110705666-1F	C3H
gene-LOC110705672-0F	MYB
gene-LOC110705677-0F	NF-YA
gene-LOC110705710-0F	GNAT
gene-LOC110705716-1F	MADS-MIKC
gene-LOC110705731-0F	C2C2-CO-like
gene-LOC110705736-0F	bZIP
gene-LOC110705738-0F	mTERF
gene-LOC110705759-0F	FAR1
gene-LOC110705762-0F	bHLH
gene-LOC110705777-1F	MADS-MIKC
gene-LOC110705778-1F	MADS-MIKC
gene-LOC110705780-1F	MYB-related
gene-LOC110705780-2F	MYB-related
gene-LOC110705799-1F	AP2/ERF-ERF
gene-LOC110705812-0F	RWP-RK
gene-LOC110705819-0F	LOB
gene-LOC110705829-0F	C2H2
gene-LOC110705837-0F	GARP-ARR-B
gene-LOC110705846-1F	FAR1
gene-LOC110705847-0F	PHD
gene-LOC110705847-2F	SNF2
gene-LOC110705867-0F	FAR1
gene-LOC110705903-2F	HB-WOX
gene-LOC110705941-0F	B3
gene-LOC110705948-0F	mTERF
gene-LOC110705950-0F	GRAS
gene-LOC110705952-1F	WRKY
gene-LOC110705952-2F	WRKY
gene-LOC110705979-0F	WRKY
gene-LOC110706065-0F	FAR1
gene-LOC110706074-0F	Others
gene-LOC110706097-0F	FAR1
gene-LOC110706107-2F	FAR1
gene-LOC110706132-0F	AP2/ERF-ERF
gene-LOC110706147-0F	IWS1
gene-LOC110706181-2F	RWP-RK
gene-LOC110706205-0F	FAR1
gene-LOC110706232-0F	MYB
gene-LOC110706246-0F	GRAS
gene-LOC110706252-0F	C2C2-Dof
gene-LOC110706265-0F	FAR1
gene-LOC110706295-0F	bHLH
gene-LOC110706296-0F	bHLH
gene-LOC110706299-0F	AP2/ERF-ERF
gene-LOC110706327-2F	GARP-G2-like
gene-LOC110706330-0F	MYB
gene-LOC110706331-0F	MADS-M-type
gene-LOC110706348-2F	NAC
gene-LOC110706349-0F	SET
gene-LOC110706360-0F	SET
gene-LOC110706383-1F	WRKY
gene-LOC110706383-2F	WRKY
gene-LOC110706398-2F	FAR1
gene-LOC110706403-0F	AUX/IAA
gene-LOC110706462-1F	WRKY
gene-LOC110706462-2F	WRKY
gene-LOC110706480-0F	FAR1
gene-LOC110706505-0F	AP2/ERF-ERF
gene-LOC110706511-0F	FAR1
gene-LOC110706517-0F	C2H2
gene-LOC110706556-0F	mTERF
gene-LOC110706600-0F	MYB-related
gene-LOC110706617-0F	Jumonji
gene-LOC110706645-0F	bHLH
gene-LOC110706667-0F	zf-HD
gene-LOC110706702-0F	MADS-MIKC
gene-LOC110706729-0F	bHLH
gene-LOC110706735-0F	AP2/ERF-ERF
gene-LOC110706768-0F	FAR1
gene-LOC110706778-0F	C2C2-Dof
gene-LOC110706780-2F	FAR1
gene-LOC110706792-0F	FAR1
gene-LOC110706797-0F	C2H2
gene-LOC110706797-2F	C2H2
gene-LOC110706832-0F	MYB-related
gene-LOC110706841-0F	SNF2
gene-LOC110706855-2F	NAC
gene-LOC110706864-0F	SNF2
gene-LOC110706867-0F	C2C2-Dof
gene-LOC110706907-1F	C2C2-LSD
gene-LOC110706907-2F	C2C2-LSD
gene-LOC110706924-0F	LUG
gene-LOC110706929-2F	B3
gene-LOC110706931-0F	C2C2-Dof
gene-LOC110706936-0F	SBP
gene-LOC110706943-0F	C3H
gene-LOC110706946-0F	AP2/ERF-ERF
gene-LOC110706951-0F	WRKY
gene-LOC110706952-0F	GRAS
gene-LOC110706955-0F	mTERF
gene-LOC110706956-1F	C3H
gene-LOC110706959-0F	B3
gene-LOC110706994-0F	NF-YB
gene-LOC110707070-0F	TRAF
gene-LOC110707075-0F	MYB
gene-LOC110707137-0F	Others
gene-LOC110707152-0F	FAR1
gene-LOC110707171-1F	MADS-MIKC
gene-LOC110707173-1F	MADS-M-type
gene-LOC110707193-0F	Others
gene-LOC110707211-0F	bHLH
gene-LOC110707230-0F	FAR1
gene-LOC110707234-0F	C2H2
gene-LOC110707244-0F	AP2/ERF-ERF
gene-LOC110707248-0F	C3H
gene-LOC110707252-0F	NF-YA
gene-LOC110707271-0F	C2H2
gene-LOC110707299-0F	HSF
gene-LOC110707308-0F	NAC
gene-LOC110707341-0F	SNF2
gene-LOC110707341-2F	SNF2
gene-LOC110707349-0F	SET
gene-LOC110707395-0F	Others
gene-LOC110707415-0F	bHLH
gene-LOC110707416-0F	bHLH
gene-LOC110707417-0F	bHLH
gene-LOC110707427-0F	MADS-M-type
gene-LOC110707462-0F	bHLH
gene-LOC110707463-0F	bHLH
gene-LOC110707468-0F	bHLH
gene-LOC110707473-0F	AP2/ERF-ERF
gene-LOC110707559-0F	MADS-M-type
gene-LOC110707577-0F	DDT
gene-LOC110707607-0F	FAR1
gene-LOC110707621-0F	C2H2
gene-LOC110707624-0F	FAR1
gene-LOC110707647-1F	AP2/ERF-ERF
gene-LOC110707658-0F	PLATZ
gene-LOC110707664-0F	FAR1
gene-LOC110707667-1F	GARP-G2-like
gene-LOC110707667-2F	GARP-G2-like
gene-LOC110707720-0F	AP2/ERF-ERF
gene-LOC110707724-0F	FAR1
gene-LOC110707742-0F	AUX/IAA
gene-LOC110707746-0F	FAR1
gene-LOC110707753-0F	CPP
gene-LOC110707793-0F	OFP
gene-LOC110707798-0F	HSF
gene-LOC110707810-0F	Trihelix
gene-LOC110707827-0F	MBF1
gene-LOC110707853-2F	LUG
gene-LOC110707860-0F	GARP-G2-like
gene-LOC110707866-0F	GRAS
gene-LOC110707881-0F	B3
gene-LOC110707891-0F	C3H
gene-LOC110707903-0F	C3H
gene-LOC110707964-0F	C2C2-YABBY
gene-LOC110707964-1F	C2C2-YABBY
gene-LOC110707978-0F	AUX/IAA
gene-LOC110708070-0F	DBP
gene-LOC110708111-2F	FAR1
gene-LOC110708169-0F	GNAT
gene-LOC110708176-0F	FAR1
gene-LOC110708216-0F	NAC
gene-LOC110708224-1F	WRKY
gene-LOC110708241-0F	B3-ARF
gene-LOC110708260-2F	MYB-related
gene-LOC110708273-2F	NAC
gene-LOC110708294-0F	B3
gene-LOC110708295-0F	B3
gene-LOC110708307-0F	DDT
gene-LOC110708316-0F	MYB
gene-LOC110708319-0F	GARP-G2-like
gene-LOC110708328-0F	Jumonji
gene-LOC110708353-0F	FAR1
gene-LOC110708362-0F	Others
gene-LOC110708385-0F	WRKY
gene-LOC110708393-0F	CPP
gene-LOC110708394-0F	HB-HD-ZIP
gene-LOC110708403-0F	Trihelix
gene-LOC110708430-0F	bZIP
gene-LOC110708433-0F	bHLH
gene-LOC110708435-1F	AUX/IAA
gene-LOC110708436-0F	AUX/IAA
gene-LOC110708437-0F	AUX/IAA
gene-LOC110708437-2F	AUX/IAA
gene-LOC110708439-0F	AUX/IAA
gene-LOC110708460-0F	C3H
gene-LOC110708494-0F	GNAT
gene-LOC110708566-0F	NF-YC
gene-LOC110708581-0F	bHLH
gene-LOC110708629-0F	C3H
gene-LOC110708648-0F	NF-YB
gene-LOC110708655-2F	Jumonji
gene-LOC110708663-2F	B3
gene-LOC110708731-0F	PHD
gene-LOC110708734-0F	bHLH
gene-LOC110708816-0F	B3
gene-LOC110708817-0F	B3
gene-LOC110708826-0F	AUX/IAA
gene-LOC110708829-0F	bZIP
gene-LOC110708859-0F	FAR1
gene-LOC110708861-0F	FAR1
gene-LOC110708864-0F	MADS-M-type
gene-LOC110708873-0F	FAR1
gene-LOC110708900-0F	FAR1
gene-LOC110708904-2F	FAR1
gene-LOC110708931-0F	FAR1
gene-LOC110708940-2F	B3
gene-LOC110708953-2F	FAR1
gene-LOC110708969-0F	NAC
gene-LOC110708973-0F	B3
gene-LOC110709016-0F	MADS-M-type
gene-LOC110709017-0F	C2C2-GATA
gene-LOC110709025-0F	C2C2-YABBY
gene-LOC110709025-1F	C2C2-YABBY
gene-LOC110709086-0F	B3
gene-LOC110709121-0F	Trihelix
gene-LOC110709234-0F	TCP
gene-LOC110709239-0F	GARP-G2-like
gene-LOC110709253-1F	Trihelix
gene-LOC110709255-0F	Trihelix
gene-LOC110709279-0F	HB-HD-ZIP
gene-LOC110709294-0F	FAR1
gene-LOC110709295-0F	FAR1
gene-LOC110709315-2F	FAR1
gene-LOC110709389-2F	FAR1
gene-LOC110709397-0F	AP2/ERF-ERF
gene-LOC110709409-0F	HSF
gene-LOC110709410-0F	C2C2-GATA
gene-LOC110709421-1F	Trihelix
gene-LOC110709433-0F	MYB
gene-LOC110709440-0F	PHD
gene-LOC110709467-1F	MYB-related
gene-LOC110709467-2F	MYB-related
gene-LOC110709474-2F	MYB
gene-LOC110709517-0F	C2C2-Dof
gene-LOC110709577-0F	MADS-M-type
gene-LOC110709633-0F	mTERF
gene-LOC110709636-0F	AP2/ERF-ERF
gene-LOC110709649-0F	MYB-related
gene-LOC110709653-0F	C2H2
gene-LOC110709663-0F	Jumonji
gene-LOC110709694-0F	bHLH
gene-LOC110709711-0F	zf-HD
gene-LOC110709727-1F	SWI/SNF-BAF60b
gene-LOC110709750-0F	MADS-MIKC
gene-LOC110709774-0F	TRAF
gene-LOC110709793-0F	MYB-related
gene-LOC110709806-0F	C2C2-GATA
gene-LOC110709809-0F	C2C2-GATA
gene-LOC110709830-0F	MADS-MIKC
gene-LOC110709833-0F	MADS-MIKC
gene-LOC110709852-1F	bZIP
gene-LOC110709853-0F	BBR-BPC
gene-LOC110709861-0F	SWI/SNF-SWI3
gene-LOC110709893-0F	FAR1
gene-LOC110709903-2F	FAR1
gene-LOC110709923-0F	MYB
gene-LOC110709944-0F	TUB
gene-LOC110709944-1F	TUB
gene-LOC110709944-2F	TUB
gene-LOC110709972-0F	NAC
gene-LOC110709981-0F	FAR1
gene-LOC110710037-0F	B3
gene-LOC110710041-0F	FAR1
gene-LOC110710047-2F	FAR1
gene-LOC110710070-0F	FAR1
gene-LOC110710092-0F	WRKY
gene-LOC110710097-0F	FAR1
gene-LOC110710134-0F	SWI/SNF-SWI3
gene-LOC110710140-1F	C3H
gene-LOC110710153-2F	SET
gene-LOC110710184-0F	MYB-related
gene-LOC110710194-1F	bZIP
gene-LOC110710203-2F	RWP-RK
gene-LOC110710216-0F	FAR1
gene-LOC110710227-0F	FAR1
gene-LOC110710253-0F	GARP-ARR-B
gene-LOC110710290-0F	NF-YB
gene-LOC110710333-2F	FAR1
gene-LOC110710347-0F	NAC
gene-LOC110710362-0F	LOB
gene-LOC110710382-0F	Trihelix
gene-LOC110710397-0F	WRKY
gene-LOC110710397-1F	WRKY
gene-LOC110710435-0F	FAR1
gene-LOC110710492-1F	IWS1
gene-LOC110710521-0F	GARP-G2-like
gene-LOC110710552-0F	bHLH
gene-LOC110710573-0F	GNAT
gene-LOC110710576-0F	TRAF
gene-LOC110710601-2F	bZIP
gene-LOC110710630-0F	bHLH
gene-LOC110710655-0F	bHLH
gene-LOC110710667-0F	bHLH
gene-LOC110710675-0F	SNF2
gene-LOC110710699-0F	Alfin-like
gene-LOC110710709-0F	C2C2-CO-like
gene-LOC110710728-0F	AP2/ERF-ERF
gene-LOC110710748-0F	Trihelix
gene-LOC110710750-0F	MYB
gene-LOC110710820-2F	FAR1
gene-LOC110710846-0F	TRAF
gene-LOC110710880-0F	AP2/ERF-ERF
gene-LOC110710889-0F	FAR1
gene-LOC110710897-0F	FAR1
gene-LOC110710898-0F	FAR1
gene-LOC110710905-2F	FAR1
gene-LOC110710932-0F	NF-YC
gene-LOC110711030-2F	MYB-related
gene-LOC110711039-0F	SBP
gene-LOC110711039-1F	SBP
gene-LOC110711046-0F	TRAF
gene-LOC110711104-0F	Others
gene-LOC110711125-1F	CAMTA
gene-LOC110711143-0F	MYB-related
gene-LOC110711179-2F	NAC
gene-LOC110711216-1F	MADS-MIKC
gene-LOC110711226-1F	MADS-MIKC
gene-LOC110711240-0F	SBP
gene-LOC110711240-1F	SBP
gene-LOC110711262-0F	BES1
gene-LOC110711270-1F	WRKY
gene-LOC110711370-0F	C2H2
gene-LOC110711371-0F	TCP
gene-LOC110711379-0F	PLATZ
gene-LOC110711395-0F	CPP
gene-LOC110711404-2F	FAR1
gene-LOC110711460-0F	PHD
gene-LOC110711465-0F	FAR1
gene-LOC110711480-0F	bZIP
gene-LOC110711484-0F	IWS1
gene-LOC110711488-0F	WRKY
gene-LOC110711493-0F	bHLH
gene-LOC110711497-0F	MED6
gene-LOC110711531-0F	GARP-G2-like
gene-LOC110711537-0F	GNAT
gene-LOC110711562-0F	B3
gene-LOC110711575-0F	NAC
gene-LOC110711600-0F	FAR1
gene-LOC110711601-0F	AP2/ERF-ERF
gene-LOC110711602-0F	GARP-G2-like
gene-LOC110711608-0F	HSF
gene-LOC110711627-1F	Others
gene-LOC110711632-2F	SNF2
gene-LOC110711653-0F	bHLH
gene-LOC110711677-0F	C2H2
gene-LOC110711677-2F	C2H2
gene-LOC110711680-0F	mTERF
gene-LOC110711702-0F	Tify
gene-LOC110711703-0F	bHLH
gene-LOC110711743-0F	SNF2
gene-LOC110711750-0F	bZIP
gene-LOC110711752-1F	ARID
gene-LOC110711752-2F	HMG
gene-LOC110711773-1F	MYB-related
gene-LOC110711773-2F	MYB-related
gene-LOC110711797-0F	bHLH
gene-LOC110711821-0F	HB-HD-ZIP
gene-LOC110711822-0F	C2C2-CO-like
gene-LOC110711824-0F	SNF2
gene-LOC110711824-2F	SNF2
gene-LOC110711829-0F	C3H
gene-LOC110711872-2F	Trihelix
gene-LOC110711877-0F	S1Fa-like
gene-LOC110711882-0F	SET
gene-LOC110711921-0F	AP2/ERF-ERF
gene-LOC110711972-0F	LOB
gene-LOC110711979-0F	C2C2-Dof
gene-LOC110712023-0F	MYB
gene-LOC110712079-0F	Whirly
gene-LOC110712087-0F	WRKY
gene-LOC110712160-0F	LUG
gene-LOC110712162-2F	GNAT
gene-LOC110712169-0F	mTERF
gene-LOC110712181-0F	C3H
gene-LOC110712182-1F	Tify
gene-LOC110712195-2F	HB-HD-ZIP
gene-LOC110712248-2F	FAR1
gene-LOC110712295-0F	NF-YB
gene-LOC110712301-0F	Alfin-like
gene-LOC110712323-0F	TCP
gene-LOC110712402-1F	Others
gene-LOC110712402-2F	GARP-G2-like
gene-LOC110712413-0F	NAC
gene-LOC110712459-0F	NF-YC
gene-LOC110712486-2F	FAR1
gene-LOC110712510-0F	AP2/ERF-ERF
gene-LOC110712522-0F	zf-HD
gene-LOC110712547-0F	bHLH
gene-LOC110712614-2F	Trihelix
gene-LOC110712632-0F	C2H2
gene-LOC110712645-0F	MYB-related
gene-LOC110712665-0F	SET
gene-LOC110712694-2F	GARP-G2-like
gene-LOC110712745-0F	C2C2-Dof
gene-LOC110712760-0F	MYB
gene-LOC110712798-0F	Others
gene-LOC110712801-0F	Others
gene-LOC110712808-0F	GeBP
gene-LOC110712842-0F	TRAF
gene-LOC110712878-0F	C3H
gene-LOC110712880-2F	NAC
gene-LOC110712881-2F	NAC
gene-LOC110712888-0F	SET
gene-LOC110712890-0F	C3H
gene-LOC110712943-0F	MYB-related
gene-LOC110712970-0F	FAR1
gene-LOC110712991-0F	FAR1
gene-LOC110712993-0F	SET
gene-LOC110713004-0F	TRAF
gene-LOC110713009-2F	FAR1
gene-LOC110713027-2F	MYB-related
gene-LOC110713060-0F	C2H2
gene-LOC110713191-2F	FAR1
gene-LOC110713207-1F	WRKY
gene-LOC110713207-2F	WRKY
gene-LOC110713231-0F	TUB
gene-LOC110713278-0F	B3
gene-LOC110713279-2F	B3
gene-LOC110713280-0F	FAR1
gene-LOC110713311-0F	FAR1
gene-LOC110713348-0F	bHLH
gene-LOC110713362-0F	OFP
gene-LOC110713369-0F	FAR1
gene-LOC110713395-0F	CPP
gene-LOC110713395-1F	CPP
gene-LOC110713402-2F	FAR1
gene-LOC110713415-0F	AUX/IAA
gene-LOC110713492-0F	FAR1
gene-LOC110713499-0F	FAR1
gene-LOC110713531-0F	FAR1
gene-LOC110713551-0F	MYB-related
gene-LOC110713642-0F	FAR1
gene-LOC110713643-0F	bHLH
gene-LOC110713648-0F	Others
gene-LOC110713649-0F	Others
gene-LOC110713649-1F	Others
gene-LOC110713719-0F	FAR1
gene-LOC110713720-1F	MADS-MIKC
gene-LOC110713733-0F	HB-HD-ZIP
gene-LOC110713756-0F	FAR1
gene-LOC110713807-0F	bHLH
gene-LOC110713834-0F	C2H2
gene-LOC110713877-0F	SET
gene-LOC110713894-0F	FAR1
gene-LOC110713909-0F	bZIP
gene-LOC110713922-0F	LIM
gene-LOC110713924-0F	SET
gene-LOC110713932-0F	GRAS
gene-LOC110714011-0F	SNF2
gene-LOC110714011-2F	SNF2
gene-LOC110714031-0F	HB-HD-ZIP
gene-LOC110714054-1F	WRKY
gene-LOC110714054-2F	WRKY
gene-LOC110714062-0F	bHLH
gene-LOC110714080-0F	ARID
gene-LOC110714084-0F	CSD
gene-LOC110714096-0F	PHD
gene-LOC110714101-0F	MADS-MIKC
gene-LOC110714113-0F	LOB
gene-LOC110714174-1F	MADS-MIKC
gene-LOC110714183-0F	B3-ARF
gene-LOC110714200-0F	C2C2-Dof
gene-LOC110714201-0F	bHLH
gene-LOC110714232-0F	SBP
gene-LOC110714236-0F	LOB
gene-LOC110714252-0F	GNAT
gene-LOC110714254-0F	WRKY
gene-LOC110714262-0F	AP2/ERF-ERF
gene-LOC110714269-2F	MYB-related
gene-LOC110714280-0F	WRKY
gene-LOC110714282-0F	C2H2
gene-LOC110714290-2F	NAC
gene-LOC110714293-1F	MYB-related
gene-LOC110714293-2F	MYB-related
gene-LOC110714298-0F	FAR1
gene-LOC110714299-0F	C2H2
gene-LOC110714301-0F	NAC
gene-LOC110714306-0F	NAC
gene-LOC110714314-0F	LOB
gene-LOC110714321-0F	bHLH
gene-LOC110714343-0F	mTERF
gene-LOC110714364-0F	bHLH
gene-LOC110714390-0F	AP2/ERF-ERF
gene-LOC110714401-0F	AP2/ERF-ERF
gene-LOC110714406-0F	Others
gene-LOC110714407-0F	C2C2-YABBY
gene-LOC110714407-1F	C2C2-YABBY
gene-LOC110714448-0F	NF-YB
gene-LOC110714452-0F	SET
gene-LOC110714474-0F	SNF2
gene-LOC110714479-0F	GRF
gene-LOC110714486-0F	C2H2
gene-LOC110714521-0F	C2H2
gene-LOC110714538-2F	NAC
gene-LOC110714549-2F	MYB
gene-LOC110714573-0F	MYB
gene-LOC110714587-0F	MYB-related
gene-LOC110714590-2F	NAC
gene-LOC110714605-0F	Pseudo
gene-LOC110714609-0F	bHLH
gene-LOC110714617-0F	bHLH
gene-LOC110714634-0F	B3-ARF
gene-LOC110714638-0F	HB-HD-ZIP
gene-LOC110714640-1F	MYB
gene-LOC110714718-0F	bHLH
gene-LOC110714731-0F	WRKY
gene-LOC110714731-2F	WRKY
gene-LOC110714742-0F	MYB
gene-LOC110714772-0F	SNF2
gene-LOC110714784-0F	AP2/ERF-ERF
gene-LOC110714788-0F	bZIP
gene-LOC110714791-0F	GARP-G2-like
gene-LOC110714795-0F	HSF
gene-LOC110714807-0F	NAC
gene-LOC110714834-0F	B3
gene-LOC110714845-0F	GNAT
gene-LOC110714847-1F	MED6
gene-LOC110714873-0F	mTERF
gene-LOC110714899-1F	MADS-MIKC
gene-LOC110714901-0F	ARID
gene-LOC110714969-0F	MYB
gene-LOC110714997-0F	C2H2
gene-LOC110715062-0F	bHLH
gene-LOC110715075-2F	FAR1
gene-LOC110715116-0F	FAR1
gene-LOC110715118-0F	TCP
gene-LOC110715136-0F	B3
gene-LOC110715168-0F	FAR1
gene-LOC110715173-0F	FAR1
gene-LOC110715200-0F	FAR1
gene-LOC110715254-0F	SNF2
gene-LOC110715254-2F	SNF2
gene-LOC110715280-0F	GRAS
gene-LOC110715288-0F	Others
gene-LOC110715288-1F	Others
gene-LOC110715364-0F	AUX/IAA
gene-LOC110715406-0F	bHLH
gene-LOC110715407-0F	C3H
gene-LOC110715422-0F	FAR1
gene-LOC110715456-0F	FAR1
gene-LOC110715469-0F	FAR1
gene-LOC110715517-0F	bHLH
gene-LOC110715541-0F	AP2/ERF-ERF
gene-LOC110715558-1F	MYB-related
gene-LOC110715558-2F	MYB-related
gene-LOC110715564-0F	C2C2-GATA
gene-LOC110715565-0F	C2C2-GATA
gene-LOC110715603-0F	HB-HD-ZIP
gene-LOC110715615-0F	FAR1
gene-LOC110715620-0F	GRAS
gene-LOC110715681-0F	MYB-related
gene-LOC110715707-0F	FAR1
gene-LOC110715732-0F	Tify
gene-LOC110715753-0F	MYB
gene-LOC110715758-0F	NF-YA
gene-LOC110715793-0F	Alfin-like
gene-LOC110715802-0F	AP2/ERF-AP2
gene-LOC110715803-0F	FAR1
gene-LOC110715831-0F	SET
gene-LOC110715850-0F	B3
gene-LOC110715850-2F	B3
gene-LOC110715941-0F	B3
gene-LOC110715974-0F	B3-ARF
gene-LOC110716000-0F	FAR1
gene-LOC110716034-0F	bHLH
gene-LOC110716046-0F	FAR1
gene-LOC110716053-0F	NF-YC
gene-LOC110716054-0F	PLATZ
gene-LOC110716055-0F	SNF2
gene-LOC110716109-0F	BES1
gene-LOC110716129-0F	HSF
gene-LOC110716142-0F	OFP
gene-LOC110716147-1F	WRKY
gene-LOC110716147-2F	WRKY
gene-LOC110716149-0F	Others
gene-LOC110716168-2F	SNF2
gene-LOC110716177-0F	C3H
gene-LOC110716240-0F	FAR1
gene-LOC110716255-0F	TCP
gene-LOC110716258-2F	Jumonji
gene-LOC110716316-0F	bHLH
gene-LOC110716318-0F	SNF2
gene-LOC110716334-0F	MYB
gene-LOC110716390-2F	Jumonji
gene-LOC110716391-0F	Jumonji
gene-LOC110716428-1F	MYB-related
gene-LOC110716428-2F	MYB-related
gene-LOC110716464-0F	MYB
gene-LOC110716477-1F	FAR1
gene-LOC110716515-0F	FAR1
gene-LOC110716546-0F	FAR1
gene-LOC110716621-0F	bHLH
gene-LOC110716641-2F	HRT
gene-LOC110716649-0F	NAC
gene-LOC110716677-0F	FAR1
gene-LOC110716684-0F	FAR1
gene-LOC110716709-0F	FAR1
gene-LOC110716735-0F	PHD
gene-LOC110716756-0F	FAR1
gene-LOC110716776-0F	C3H
gene-LOC110716830-0F	bHLH
gene-LOC110716850-0F	bHLH
gene-LOC110716892-0F	FAR1
gene-LOC110716904-0F	FAR1
gene-LOC110716924-0F	HRT
gene-LOC110716934-0F	NAC
gene-LOC110716936-0F	bHLH
gene-LOC110716951-0F	FAR1
gene-LOC110716961-0F	Alfin-like
gene-LOC110716997-0F	PHD
gene-LOC110717014-0F	FAR1
gene-LOC110717044-0F	FAR1
gene-LOC110717074-1F	GNAT
gene-LOC110717075-0F	GRAS
gene-LOC110717076-0F	LOB
gene-LOC110717078-0F	GRAS
gene-LOC110717090-0F	TAZ
gene-LOC110717138-0F	zf-HD
gene-LOC110717150-1F	C3H
gene-LOC110717152-0F	SNF2
gene-LOC110717157-2F	FAR1
gene-LOC110717158-0F	GRAS
gene-LOC110717161-0F	DDT
gene-LOC110717210-1F	FAR1
gene-LOC110717220-0F	B3
gene-LOC110717229-0F	Others
gene-LOC110717254-0F	C2H2
gene-LOC110717259-0F	MYB
gene-LOC110717309-0F	FAR1
gene-LOC110717322-0F	C2H2
gene-LOC110717338-0F	bZIP
gene-LOC110717348-0F	PLATZ
gene-LOC110717363-0F	FAR1
gene-LOC110717365-0F	C2H2
gene-LOC110717374-1F	TRAF
gene-LOC110717375-0F	HSF
gene-LOC110717389-1F	TRAF
gene-LOC110717389-2F	TRAF
gene-LOC110717463-2F	GARP-G2-like
gene-LOC110717465-2F	FAR1
gene-LOC110717466-0F	FAR1
gene-LOC110717467-2R	FAR1
gene-LOC110717470-0F	B3
gene-LOC110717476-0F	MADS-M-type
gene-LOC110717502-0F	GNAT
gene-LOC110717506-0F	bZIP
gene-LOC110717534-0F	HB-WOX
gene-LOC110717579-0F	FAR1
gene-LOC110717591-0F	FAR1
gene-LOC110717592-0F	C2H2
gene-LOC110717614-0F	C3H
gene-LOC110717622-2F	FAR1
gene-LOC110717625-0F	AP2/ERF-ERF
gene-LOC110717635-1F	MADS-M-type
gene-LOC110717686-0F	C2C2-Dof
gene-LOC110717697-2F	FAR1
gene-LOC110717718-1F	bZIP
gene-LOC110717730-0F	AP2/ERF-ERF
gene-LOC110717739-2F	B3
gene-LOC110717751-0F	MYB
gene-LOC110717775-0F	AP2/ERF-ERF
gene-LOC110717813-0F	bHLH
gene-LOC110717822-1F	TAZ
gene-LOC110717828-0F	GNAT
gene-LOC110717859-0F	AP2/ERF-ERF
gene-LOC110717870-0F	C2C2-Dof
gene-LOC110717874-0F	SNF2
gene-LOC110717882-0F	TRAF
gene-LOC110717890-0F	GRAS
gene-LOC110717899-0F	AUX/IAA
gene-LOC110717907-1F	MYB-related
gene-LOC110717907-2F	MYB-related
gene-LOC110717919-0F	NAC
gene-LOC110717929-2F	FAR1
gene-LOC110717954-0F	MYB
gene-LOC110717962-0F	C2H2
gene-LOC110717980-0F	B3
gene-LOC110717980-2F	B3
gene-LOC110717996-2F	FAR1
gene-LOC110718024-0F	MADS-M-type
gene-LOC110718025-0F	MADS-M-type
gene-LOC110718026-0F	MADS-M-type
gene-LOC110718034-0F	FAR1
gene-LOC110718036-2F	ARID
gene-LOC110718062-0F	C2H2
gene-LOC110718089-0F	NF-YC
gene-LOC110718090-0F	SWI/SNF-BAF60b
gene-LOC110718090-2F	SWI/SNF-BAF60b
gene-LOC110718102-0F	MYB
gene-LOC110718105-0F	B3
gene-LOC110718123-0F	HSF
gene-LOC110718134-0F	C3H
gene-LOC110718144-0F	SBP
gene-LOC110718150-0F	LOB
gene-LOC110718161-0F	AP2/ERF-ERF
gene-LOC110718181-0F	AP2/ERF-ERF
gene-LOC110718187-0F	AP2/ERF-ERF
gene-LOC110718200-0F	Others
gene-LOC110718216-0F	bHLH
gene-LOC110718229-0F	ARID
gene-LOC110718268-0F	MADS-M-type
gene-LOC110718284-0F	AP2/ERF-AP2
gene-LOC110718290-1F	CAMTA
gene-LOC110718296-0F	FAR1
gene-LOC110718302-0F	C2H2
gene-LOC110718375-0F	Trihelix
gene-LOC110718397-0F	Others
gene-LOC110718406-0F	FAR1
gene-LOC110718456-0F	BBR-BPC
gene-LOC110718458-0F	BBR-BPC
gene-LOC110718459-0F	BBR-BPC
gene-LOC110718520-0F	bHLH
gene-LOC110718528-2F	bZIP
gene-LOC110718540-0F	MYB
gene-LOC110718556-0F	CSD
gene-LOC110718558-1F	MADS-M-type
gene-LOC110718569-2F	NAC
gene-LOC110718583-0F	bHLH
gene-LOC110718591-0F	SNF2
gene-LOC110718625-0F	CAMTA
gene-LOC110718639-0F	C2H2
gene-LOC110718643-0F	SWI/SNF-SWI3
gene-LOC110718654-0F	MADS-M-type
gene-LOC110718667-0F	FAR1
gene-LOC110718709-0F	FAR1
gene-LOC110718713-0F	mTERF
gene-LOC110681615-0F	MYB
gene-LOC110681678-1F	OFP
gene-LOC110681689-0F	bHLH
gene-LOC110681696-0F	bZIP
gene-LOC110681702-0F	MADS-M-type
gene-LOC110681715-0F	AP2/ERF-ERF
gene-LOC110681724-0F	bHLH
gene-LOC110681750-0F	FAR1
gene-LOC110681768-2F	FAR1
gene-LOC110681795-0F	FAR1
gene-LOC110681802-0F	NAC
gene-LOC110681818-0F	TCP
gene-LOC110681826-0F	SBP
gene-LOC110681842-1F	C2H2
gene-LOC110681877-0F	C3H
gene-LOC110681879-0F	SNF2
gene-LOC110681880-0F	C2H2
gene-LOC110681902-1F	SWI/SNF-BAF60b
gene-LOC110681947-0F	FAR1
gene-LOC110681949-0F	C2H2
gene-LOC110681996-2F	NAC
gene-LOC110682013-1F	C3H
gene-LOC110682019-2F	PHD
gene-LOC110682039-0F	Trihelix
gene-LOC110682047-1F	IWS1
gene-LOC110682050-2F	AP2/ERF-ERF
gene-LOC110682067-1F	WRKY
gene-LOC110682067-2F	WRKY
gene-LOC110682071-1F	bHLH
gene-LOC110682074-0F	MADS-MIKC
gene-LOC110682092-0F	AP2/ERF-AP2
gene-LOC110682104-2F	FAR1
gene-LOC110682108-0F	C2C2-Dof
gene-LOC110682129-2F	HB-other
gene-LOC110682141-0F	FAR1
gene-LOC110682165-1F	HB-WOX
gene-LOC110682180-0F	MADS-MIKC
gene-LOC110682184-0F	mTERF
gene-LOC110682192-0F	AP2/ERF-ERF
gene-LOC110682217-0F	CAMTA
gene-LOC110682220-0F	MYB
gene-LOC110682222-0F	C2H2
gene-LOC110682243-0F	C2C2-Dof
gene-LOC110682249-0F	C2C2-Dof
gene-LOC110682258-0F	SWI/SNF-BAF60b
gene-LOC110682259-0F	GARP-G2-like
gene-LOC110682262-0F	LOB
gene-LOC110682290-0F	B3
gene-LOC110682291-0F	B3
gene-LOC110682292-0F	B3
gene-LOC110682299-0F	AP2/ERF-ERF
gene-LOC110682304-0F	HSF
gene-LOC110682321-0F	bHLH
gene-LOC110682331-0F	AP2/ERF-ERF
gene-LOC110682343-1F	WRKY
gene-LOC110682343-2F	WRKY
gene-LOC110682359-0F	MYB
gene-LOC110682382-0F	SWI/SNF-BAF60b
gene-LOC110682413-0F	GRAS
gene-LOC110682415-2F	LOB
gene-LOC110682419-0F	GNAT
gene-LOC110682424-1F	TAZ
gene-LOC110682438-0F	GRAS
gene-LOC110682443-2F	GNAT
gene-LOC110682460-2F	B3
gene-LOC110682464-0F	AP2/ERF-AP2
gene-LOC110682480-0F	GRAS
gene-LOC110682492-0F	C2C2-GATA
gene-LOC110682495-0F	zf-HD
gene-LOC110682499-0F	MYB-related
gene-LOC110682501-0F	TUB
gene-LOC110682501-1F	TUB
gene-LOC110682536-0F	bZIP
gene-LOC110682564-2F	FAR1
gene-LOC110682575-0F	MADS-M-type
gene-LOC110682577-1F	FAR1
gene-LOC110682578-0F	FAR1
gene-LOC110682580-0F	FAR1
gene-LOC110682590-0F	FAR1
gene-LOC110682598-0F	FAR1
gene-LOC110682639-0F	bZIP
gene-LOC110682653-0F	AP2/ERF-AP2
gene-LOC110682654-0F	EIL
gene-LOC110682666-0F	SET
gene-LOC110682673-0F	bZIP
gene-LOC110682675-0F	DDT
gene-LOC110682732-0F	FAR1
gene-LOC110682755-1F	MADS-MIKC
gene-LOC110682757-0F	FAR1
gene-LOC110682774-1F	MADS-MIKC
gene-LOC110682805-2F	MYB
gene-LOC110682818-0F	mTERF
gene-LOC110682821-0F	FAR1
gene-LOC110682843-1F	B3
gene-LOC110682844-0F	FAR1
gene-LOC110682888-0F	AP2/ERF-ERF
gene-LOC110682918-2F	FAR1
gene-LOC110682949-2F	B3
gene-LOC110682957-0F	EIL
gene-LOC110682967-0F	GNAT
gene-LOC110682986-0F	B3
gene-LOC110682990-0F	GRF
gene-LOC110683013-0F	NF-YA
gene-LOC110683016-0F	Alfin-like
gene-LOC110683042-0F	MYB-related
gene-LOC110683051-0F	TRAF
gene-LOC110683052-0F	HSF
gene-LOC110683052-2F	HSF
gene-LOC110683055-0F	C3H
gene-LOC110683068-2F	NAC
gene-LOC110683081-0F	FAR1
gene-LOC110683082-0F	C3H
gene-LOC110683093-0F	GNAT
gene-LOC110683137-0F	FAR1
gene-LOC110683154-0F	AP2/ERF-ERF
gene-LOC110683202-0F	FAR1
gene-LOC110683236-0F	C2H2
gene-LOC110683264-0F	FAR1
gene-LOC110683269-0F	PHD
gene-LOC110683277-0F	LFY
gene-LOC110683277-2F	LFY
gene-LOC110683287-2F	FAR1
gene-LOC110683291-0F	HB-WOX
gene-LOC110683329-0F	OFP
gene-LOC110683338-0F	GARP-G2-like
gene-LOC110683417-0F	MYB
gene-LOC110683420-1F	FAR1
gene-LOC110718804-0F	MYB
gene-LOC110718842-0F	FAR1
gene-LOC110718846-0F	FAR1
gene-LOC110718854-0F	C3H
gene-LOC110718856-1F	bZIP
gene-LOC110718861-2F	C3H
gene-LOC110718871-0F	DBB
gene-LOC110718877-0F	SWI/SNF-BAF60b
gene-LOC110718880-0F	C2C2-GATA
gene-LOC110718881-0F	C2C2-GATA
gene-LOC110718894-0F	Others
gene-LOC110718902-0F	C3H
gene-LOC110718905-2F	FAR1
gene-LOC110718907-0F	SRS
gene-LOC110718964-0F	bHLH
gene-LOC110718978-1F	MYB-related
gene-LOC110718978-2F	MYB-related
gene-LOC110718979-0F	FAR1
gene-LOC110719028-0F	HB-HD-ZIP
gene-LOC110719036-1F	MYB-related
gene-LOC110719036-2F	MYB-related
gene-LOC110719042-0F	C2H2
gene-LOC110719046-0F	FAR1
gene-LOC110719121-1F	WRKY
gene-LOC110719121-2F	WRKY
gene-LOC110719153-2F	FAR1
gene-LOC110719200-0F	bHLH
gene-LOC110719207-0F	C2C2-CO-like
gene-LOC110719209-0F	AP2/ERF-RAV
gene-LOC110719234-2F	FAR1
gene-LOC110719250-0F	C2C2-GATA
gene-LOC110719263-0F	bHLH
gene-LOC110719265-0F	bHLH
gene-LOC110719302-0F	Alfin-like
gene-LOC110719362-0F	BES1
gene-LOC110719407-0F	AP2/ERF-ERF
gene-LOC110719415-0F	AP2/ERF-ERF
gene-LOC110719432-1F	MADS-MIKC
gene-LOC110719434-0F	HB-KNOX
gene-LOC110719481-0F	MYB
gene-LOC110719484-0F	HSF
gene-LOC110719498-0F	GRAS
gene-LOC110719506-0F	AP2/ERF-ERF
gene-LOC110719507-0F	AP2/ERF-ERF
gene-LOC110719517-1F	ARID
gene-LOC110719525-0F	bHLH
gene-LOC110719546-0F	ARID
gene-LOC110719553-0F	Others
gene-LOC110719558-0F	HB-BELL
gene-LOC110719577-1F	MYB-related
gene-LOC110719577-2F	MYB-related
gene-LOC110719591-0F	WRKY
gene-LOC110719592-0F	WRKY
gene-LOC110719607-0F	FAR1
gene-LOC110719638-0F	AP2/ERF-ERF
gene-LOC110719652-0F	HMG
gene-LOC110719657-1F	WRKY
gene-LOC110719657-2F	WRKY
gene-LOC110719670-0F	AP2/ERF-ERF
gene-LOC110719701-0F	FAR1
gene-LOC110719703-0F	PHD
gene-LOC110719711-0F	Coactivator
gene-LOC110719716-0F	B3-ARF
gene-LOC110719719-0F	FAR1
gene-LOC110719731-0F	FAR1
gene-LOC110719770-2F	FAR1
gene-LOC110719785-0F	TRAF
gene-LOC110719799-0F	RWP-RK
gene-LOC110719809-0F	HMG
gene-LOC110719821-0F	AP2/ERF-ERF
gene-LOC110719830-1F	FAR1
gene-LOC110719855-0F	LOB
gene-LOC110719858-0F	C2H2
gene-LOC110719877-2F	MYB-related
gene-LOC110719887-0F	FAR1
gene-LOC110719930-1F	FAR1
gene-LOC110719937-0F	FAR1
gene-LOC110719982-0F	B3
gene-LOC110719989-2F	MYB-related
gene-LOC110720035-2F	NAC
gene-LOC110720038-0F	IWS1
gene-LOC110720045-0F	bHLH
gene-LOC110720056-1F	MYB-related
gene-LOC110720095-0F	GRAS
gene-LOC110720106-2F	C2H2
gene-LOC110720116-0F	FAR1
gene-LOC110720141-1F	FAR1
gene-LOC110720223-1F	FAR1
gene-LOC110720277-0F	bHLH
gene-LOC110720279-1F	MYB-related
gene-LOC110720279-2F	MYB-related
gene-LOC110720286-0F	MADS-M-type
gene-LOC110720292-1F	HB-HD-ZIP
gene-LOC110720355-0F	C3H
gene-LOC110720406-0F	LOB
gene-LOC110720500-0F	WRKY
gene-LOC110720525-0F	mTERF
gene-LOC110720558-0F	FAR1
gene-LOC110720572-0F	IWS1
gene-LOC110720629-0F	C2C2-CO-like
gene-LOC110720643-0F	MYB
gene-LOC110720646-0F	C2H2
gene-LOC110720648-0F	NAC
gene-LOC110720660-0F	FAR1
gene-LOC110720665-0F	B3
gene-LOC110720666-0F	B3
gene-LOC110720674-2F	WRKY
gene-LOC110720675-0F	WRKY
gene-LOC110720716-0F	FAR1
gene-LOC110720768-0F	B3
gene-LOC110720830-1F	WRKY
gene-LOC110720841-0F	FAR1
gene-LOC110720842-0F	Others
gene-LOC110720851-0F	C2C2-CO-like
gene-LOC110720880-0F	PHD
gene-LOC110720897-0F	SWI/SNF-BAF60b
gene-LOC110720903-0F	AP2/ERF-ERF
gene-LOC110720926-0F	Rcd1-like
gene-LOC110720931-0F	WRKY
gene-LOC110720946-0F	MYB
gene-LOC110720989-0F	FAR1
gene-LOC110721013-0F	B3
gene-LOC110721014-0F	GNAT
gene-LOC110721063-0F	bZIP
gene-LOC110721084-0F	C2C2-CO-like
gene-LOC110721094-0F	MYB
gene-LOC110721112-0F	FAR1
gene-LOC110721139-0F	LOB
gene-LOC110721141-0F	MYB-related
gene-LOC110721162-0F	SET
gene-LOC110721172-0F	bHLH
gene-LOC110721180-0F	mTERF
gene-LOC110721210-0F	C2C2-CO-like
gene-LOC110721225-0F	B3
gene-LOC110721232-0F	B3
gene-LOC110721273-0F	MYB
gene-LOC110721275-0F	HB-HD-ZIP
gene-LOC110721292-0F	FAR1
gene-LOC110721318-0F	FAR1
gene-LOC110721325-0F	ARID
gene-LOC110721333-0F	C2H2
gene-LOC110721371-0F	FAR1
gene-LOC110721373-1F	FAR1
gene-LOC110721415-0F	LOB
gene-LOC110721416-0F	LOB
gene-LOC110721469-0F	C2C2-YABBY
gene-LOC110721469-1F	C2C2-YABBY
gene-LOC110721484-0F	C2H2
gene-LOC110721486-0F	bHLH
gene-LOC110721501-0F	SBP
gene-LOC110721515-0F	mTERF
gene-LOC110721539-1F	WRKY
gene-LOC110721539-2F	WRKY
gene-LOC110721613-1F	MADS-MIKC
gene-LOC110721622-1F	MADS-MIKC
gene-LOC110721644-0F	SBP
gene-LOC110721693-0F	bZIP
gene-LOC110721714-0F	Trihelix
gene-LOC110721715-1F	TCP
gene-LOC110721747-2F	FAR1
gene-LOC110721809-0F	B3-ARF
gene-LOC110721818-0F	Tify
gene-LOC110721889-0F	SET
gene-LOC110721971-2F	NAC
gene-LOC110721976-0F	TCP
gene-LOC110722027-0F	FAR1
gene-LOC110722053-0F	SBP
gene-LOC110722054-0F	SBP
gene-LOC110722060-2F	FAR1
gene-LOC110722085-0F	MYB
gene-LOC110722109-0F	C2H2
gene-LOC110722112-0F	TRAF
gene-LOC110722117-1F	WRKY
gene-LOC110722117-2F	WRKY
gene-LOC110722173-0F	FAR1
gene-LOC110722181-0F	FAR1
gene-LOC110722195-0F	FAR1
gene-LOC110722205-2F	C3H
gene-LOC110722209-1F	C3H
gene-LOC110722214-0F	mTERF
gene-LOC110722224-0F	SBP
gene-LOC110722224-1F	SBP
gene-LOC110722228-0F	bHLH
gene-LOC110722233-0F	C2C2-Dof
gene-LOC110722241-1F	MADS-MIKC
gene-LOC110722242-1F	MADS-MIKC
gene-LOC110722283-0F	C2H2
gene-LOC110722288-0F	LOB
gene-LOC110722316-0F	GARP-G2-like
gene-LOC110722328-0F	Others
gene-LOC110722475-1F	HB-HD-ZIP
gene-LOC110722492-2F	MYB
gene-LOC110722529-2F	FAR1
gene-LOC110722534-0F	bHLH
gene-LOC110722538-1F	SNF2
gene-LOC110722538-2F	SNF2
gene-LOC110722544-1F	MYB
gene-LOC110722558-0F	WRKY
gene-LOC110722559-0F	WRKY
gene-LOC110722576-0F	bHLH
gene-LOC110722577-0F	bHLH
gene-LOC110722584-0F	HB-BELL
gene-LOC110722649-0F	AP2/ERF-ERF
gene-LOC110722664-0F	HMG
gene-LOC110722668-1F	WRKY
gene-LOC110722668-2F	WRKY
gene-LOC110722682-0F	AP2/ERF-ERF
gene-LOC110722691-0F	FAR1
gene-LOC110722700-0F	OFP
gene-LOC110722705-0F	PHD
gene-LOC110722715-0F	Coactivator
gene-LOC110722716-0F	B3-ARF
gene-LOC110722728-0F	RWP-RK
gene-LOC110722743-0F	C2C2-Dof
gene-LOC110722762-0F	mTERF
gene-LOC110722774-0F	HB-HD-ZIP
gene-LOC110722781-0F	GRF
gene-LOC110722782-0F	C2H2
gene-LOC110722784-2F	NAC
gene-LOC110722786-0F	PHD
gene-LOC110722797-0F	B3
gene-LOC110722801-0F	GRAS
gene-LOC110722810-0F	bZIP
gene-LOC110722824-0F	AP2/ERF-ERF
gene-LOC110722830-2F	MYB-related
gene-LOC110722837-1F	HB-other
gene-LOC110722853-0F	BES1
gene-LOC110722897-0F	FAR1
gene-LOC110722941-0F	WRKY
gene-LOC110722942-0F	MYB
gene-LOC110723015-2F	SWI/SNF-BAF60b
gene-LOC110723020-2F	VOZ
gene-LOC110723090-1F	Others
gene-LOC110723095-0F	HB-BELL
gene-LOC110723116-0F	Tify
gene-LOC110723122-2F	LUG
gene-LOC110723124-0F	DBP
gene-LOC110723150-0F	CPP
gene-LOC110723150-1F	CPP
gene-LOC110723161-0F	HB-other
gene-LOC110723164-0F	bZIP
gene-LOC110723197-1F	bZIP
gene-LOC110723198-0F	LOB
gene-LOC110723205-0F	Others
gene-LOC110723214-0F	SNF2
gene-LOC110723214-1F	SNF2
gene-LOC110723214-2F	SNF2
gene-LOC110723239-2F	SRS
gene-LOC110723241-0F	NF-YA
gene-LOC110723272-0F	bZIP
gene-LOC110723316-0F	MADS-MIKC
gene-LOC110723321-0F	DBB
gene-LOC110723356-0F	FAR1
gene-LOC110723360-0F	AP2/ERF-ERF
gene-LOC110723389-0F	TCP
gene-LOC110723391-0F	WRKY
gene-LOC110723397-0F	HB-HD-ZIP
gene-LOC110723402-0F	B3
gene-LOC110723405-0F	WRKY
gene-LOC110723433-2F	FAR1
gene-LOC110723445-0F	MYB-related
gene-LOC110723445-2F	SWI/SNF-SWI3
gene-LOC110723476-0F	ULT
gene-LOC110723482-0F	FAR1
gene-LOC110723488-0F	FAR1
gene-LOC110723493-0F	FAR1
gene-LOC110723499-0F	FAR1
gene-LOC110723559-2F	HB-HD-ZIP
gene-LOC110723560-0F	B3
gene-LOC110723562-0F	FAR1
gene-LOC110723602-0F	WRKY
gene-LOC110723615-2F	FAR1
gene-LOC110723659-2F	WRKY
gene-LOC110723703-2F	SWI/SNF-SWI3
gene-LOC110723712-0F	SWI/SNF-BAF60b
gene-LOC110723720-2F	NAC
gene-LOC110723721-0F	NAC
gene-LOC110723728-0F	bHLH
gene-LOC110723762-0F	zf-HD
gene-LOC110723766-0F	B3
gene-LOC110723786-0F	FAR1
gene-LOC110723807-0F	FAR1
gene-LOC110723852-0F	MYB
gene-LOC110723870-0F	WRKY
gene-LOC110723871-0F	FAR1
gene-LOC110723883-0F	Rcd1-like
gene-LOC110723883-1F	Rcd1-like
gene-LOC110723883-2F	Rcd1-like
gene-LOC110723910-0F	AP2/ERF-ERF
gene-LOC110723916-0F	SWI/SNF-BAF60b
gene-LOC110723929-2F	PHD
gene-LOC110723957-0F	SWI/SNF-BAF60b
gene-LOC110723986-0F	FAR1
gene-LOC110724063-0F	FAR1
gene-LOC110724111-0F	B3
gene-LOC110724119-2F	FAR1
gene-LOC110724124-0F	MYB
gene-LOC110724156-1F	WRKY
gene-LOC110724156-2F	WRKY
gene-LOC110724202-0F	bHLH
gene-LOC110724208-0F	FAR1
gene-LOC110724287-0F	Trihelix
gene-LOC110724295-0F	SWI/SNF-BAF60b
gene-LOC110724333-0F	FAR1
gene-LOC110724341-0F	WRKY
gene-LOC110724364-0F	bHLH
gene-LOC110724383-0F	FAR1
gene-LOC110724416-0F	C2H2
gene-LOC110724478-0F	FAR1
gene-LOC110724501-0F	FAR1
gene-LOC110724577-0F	Others
gene-LOC110724582-0F	mTERF
gene-LOC110724588-0F	C2C2-Dof
gene-LOC110724617-0F	TRAF
gene-LOC110724641-0F	MYB-related
gene-LOC110724651-0F	C2C2-GATA
gene-LOC110724654-0F	C2C2-GATA
gene-LOC110724673-0F	MADS-MIKC
gene-LOC110724677-0F	MADS-MIKC
gene-LOC110724697-1F	bZIP
gene-LOC110724698-0F	BBR-BPC
gene-LOC110724701-0F	CSD
gene-LOC110724705-0F	SWI/SNF-SWI3
gene-LOC110724724-0F	Others
gene-LOC110724727-1F	MADS-MIKC
gene-LOC110724730-0F	SRS
gene-LOC110724741-0F	AP2/ERF-ERF
gene-LOC110724747-0F	FAR1
gene-LOC110724753-0F	bHLH
gene-LOC110724760-0F	HB-BELL
gene-LOC110724762-0F	HB-BELL
gene-LOC110724773-0F	bZIP
gene-LOC110724816-0F	bHLH
gene-LOC110724841-0F	MYB
gene-LOC110724852-0F	TAZ
gene-LOC110724880-0F	bZIP
gene-LOC110724881-0F	Others
gene-LOC110724952-0F	B3-ARF
gene-LOC110724971-2F	SET
gene-LOC110724982-0F	bHLH
gene-LOC110725000-0F	MADS-M-type
gene-LOC110725036-0F	AP2/ERF-ERF
gene-LOC110725049-0F	GRAS
gene-LOC110725090-0F	B3
gene-LOC110725111-0F	CSD
gene-LOC110725113-0F	FAR1
gene-LOC110725127-1F	AUX/IAA
gene-LOC110725129-0F	bHLH
gene-LOC110725148-0F	PHD
gene-LOC110725171-0F	WRKY
gene-LOC110725185-0F	AP2/ERF-ERF
gene-LOC110725238-0F	MYB
gene-LOC110725254-0F	B3
gene-LOC110725254-2F	B3
gene-LOC110725262-0F	mTERF
gene-LOC110725272-0F	C2H2
gene-LOC110725280-0F	AUX/IAA
gene-LOC110725302-0F	B3-ARF
gene-LOC110725329-0F	C2H2
gene-LOC110725347-0F	AP2/ERF-ERF
gene-LOC110725416-0F	FAR1
gene-LOC110725435-0F	GRAS
gene-LOC110725455-0F	AP2/ERF-ERF
gene-LOC110725520-0F	PHD
gene-LOC110725559-1F	MADS-M-type
gene-LOC110725605-0F	AUX/IAA
gene-LOC110725620-0F	C2C2-YABBY
gene-LOC110725667-0F	FAR1
gene-LOC110725677-0F	WRKY
gene-LOC110725683-0F	Whirly
gene-LOC110725683-1F	Whirly
gene-LOC110725683-2F	Whirly
gene-LOC110725693-0F	bHLH
gene-LOC110725731-0F	MADS-MIKC
gene-LOC110725732-0F	MADS-MIKC
gene-LOC110725733-0F	SET
gene-LOC110725738-0F	C3H
gene-LOC110725747-0F	TRAF
gene-LOC110725748-0F	PHD
gene-LOC110725798-0F	OFP
gene-LOC110725807-0F	C2C2-Dof
gene-LOC110725837-2F	NAC
gene-LOC110725850-1F	bZIP
gene-LOC110725873-0F	Trihelix
gene-LOC110725875-0F	Trihelix
gene-LOC110725876-0F	TUB
gene-LOC110725898-0F	MADS-MIKC
gene-LOC110725901-0F	NF-YC
gene-LOC110725935-0F	PLATZ
gene-LOC110725940-1F	SNF2
gene-LOC110725940-2F	SNF2
gene-LOC110725946-1F	TRAF
gene-LOC110725946-2F	TRAF
gene-LOC110725975-0F	FAR1
gene-LOC110725979-0F	FAR1
gene-LOC110726024-0F	NAC
gene-LOC110726082-2F	HB-other
gene-LOC110726109-2F	TCP
gene-LOC110726150-0F	FAR1
gene-LOC110726179-2F	NAC
gene-LOC110726185-0F	bHLH
gene-LOC110726189-2F	FAR1
gene-LOC110726209-0F	FAR1
gene-LOC110726242-0F	bHLH
gene-LOC110726266-0F	FAR1
gene-LOC110726288-0F	FAR1
gene-LOC110726296-0F	RWP-RK
gene-LOC110726306-0F	FAR1
gene-LOC110726309-0F	mTERF
gene-LOC110726314-0F	C3H
gene-LOC110726318-0F	TCP
gene-LOC110726333-0F	B3
gene-LOC110726333-2F	B3
gene-LOC110726334-0F	B3
gene-LOC110726334-2F	B3
gene-LOC110726347-0F	C2H2
gene-LOC110726371-0F	C2H2
gene-LOC110726382-1F	RWP-RK
gene-LOC110726386-0F	bHLH
gene-LOC110726387-0F	SNF2
gene-LOC110726400-0F	NAC
gene-LOC110726414-1F	Others
gene-LOC110726414-2F	Others
gene-LOC110726427-2F	NAC
gene-LOC110726438-1F	MADS-M-type
gene-LOC110726443-0F	C2C2-Dof
gene-LOC110726453-0F	zf-HD
gene-LOC110726455-1F	MYB-related
gene-LOC110726455-2F	MYB-related
gene-LOC110726478-0F	TCP
gene-LOC110726496-2F	WRKY
gene-LOC110726509-0F	HB-HD-ZIP
gene-LOC110726512-0F	Jumonji
gene-LOC110726533-0F	DDT
gene-LOC110726542-0F	WRKY
gene-LOC110726549-0F	bHLH
gene-LOC110726560-2F	MYB-related
gene-LOC110726579-0F	LOB
gene-LOC110726596-0F	FAR1
gene-LOC110726622-0F	NAC
gene-LOC110726633-2F	NAC
gene-LOC110726634-2F	NAC
gene-LOC110726637-0F	LOB
gene-LOC110726713-0F	ARID
gene-LOC110726735-0F	Tify
gene-LOC110726735-1F	C2C2-GATA
gene-LOC110726757-0F	FAR1
gene-LOC110726769-0F	TAZ
gene-LOC110726816-0F	GNAT
gene-LOC110726821-0F	B3
gene-LOC110726821-2F	B3
gene-LOC110726822-0F	B3
gene-LOC110726822-2F	B3
gene-LOC110726826-0F	C3H
gene-LOC110726827-0F	Jumonji
gene-LOC110726827-2F	C2H2
gene-LOC110726837-0F	ARID
gene-LOC110726840-0F	TAZ
gene-LOC110726852-0F	FAR1
gene-LOC110726889-0F	VOZ
gene-LOC110726911-0F	WRKY
gene-LOC110726951-2F	B3
gene-LOC110726983-0F	FAR1
gene-LOC110726984-0F	B3
gene-LOC110727005-0F	Others
gene-LOC110727007-0F	WRKY
gene-LOC110727012-0F	Others
gene-LOC110727021-1F	FAR1
gene-LOC110727032-0F	C2H2
gene-LOC110727039-0F	HB-HD-ZIP
gene-LOC110727046-0F	B3
gene-LOC110727048-0F	B3
gene-LOC110727103-0F	NF-YC
gene-LOC110727201-0F	GNAT
gene-LOC110727202-0F	SET
gene-LOC110727210-0F	WRKY
gene-LOC110727223-0F	B3
gene-LOC110727232-0F	C2C2-CO-like
gene-LOC110727304-0F	SET
gene-LOC110727323-0F	MYB
gene-LOC110727385-0F	SET
gene-LOC110727386-0F	FAR1
gene-LOC110727389-0F	FAR1
gene-LOC110727398-1F	FAR1
gene-LOC110727422-0F	NAC
gene-LOC110727441-0F	FAR1
gene-LOC110727480-0F	OFP
gene-LOC110727575-0F	E2F-DP
gene-LOC110727593-0F	LOB
gene-LOC110727603-0F	Jumonji
gene-LOC110727626-0F	bZIP
gene-LOC110727633-0F	MYB-related
gene-LOC110727654-2F	mTERF
gene-LOC110727666-0F	GARP-ARR-B
gene-LOC110727697-0F	Others
gene-LOC110727697-1F	Others
gene-LOC110727710-0F	FAR1
gene-LOC110727711-0F	FAR1
gene-LOC110727721-0F	Trihelix
gene-LOC110727731-0F	MYB
gene-LOC110727769-0F	C2C2-GATA
gene-LOC110727789-0F	bHLH
gene-LOC110727795-2F	TCP
gene-LOC110727821-0F	C3H
gene-LOC110727828-0F	DBB
gene-LOC110727828-1F	Others
gene-LOC110727830-2F	mTERF
gene-LOC110727859-0F	FAR1
gene-LOC110727869-0F	C3H
gene-LOC110727937-0F	AP2/ERF-ERF
gene-LOC110728006-1F	SET
gene-LOC110728021-0F	AUX/IAA
gene-LOC110728071-0F	HB-HD-ZIP
gene-LOC110728103-0F	B3
gene-LOC110728106-0F	bHLH
gene-LOC110728119-0F	LUG
gene-LOC110728201-2F	LOB
gene-LOC110728301-0F	FAR1
gene-LOC110728321-0F	B3
gene-LOC110728326-0F	FAR1
gene-LOC110728381-0F	HSF
gene-LOC110728403-0F	GRAS
gene-LOC110728438-0F	Others
gene-LOC110728438-1F	Tify
gene-LOC110728439-0F	Others
gene-LOC110728439-1F	Tify
gene-LOC110728447-0F	MADS-M-type
gene-LOC110728459-1F	FAR1
gene-LOC110728460-0F	FAR1
gene-LOC110728512-0F	mTERF
gene-LOC110728517-0F	TCP
gene-LOC110728520-1F	C2C2-LSD
gene-LOC110728520-2F	C2C2-LSD
gene-LOC110728527-1F	WRKY
gene-LOC110728527-2F	WRKY
gene-LOC110728602-0F	HMG
gene-LOC110728609-0F	MYB-related
gene-LOC110728617-0F	Jumonji
gene-LOC110728618-1F	WRKY
gene-LOC110728618-2F	WRKY
gene-LOC110728623-0F	FAR1
gene-LOC110728647-0F	FAR1
gene-LOC110728678-0F	FAR1
gene-LOC110728689-2F	FAR1
gene-LOC110728697-0F	SNF2
gene-LOC110728697-2F	SNF2
gene-LOC110728735-0F	Others
gene-LOC110728743-0F	PHD
gene-LOC110728746-0F	FAR1
gene-LOC110728844-1F	MADS-MIKC
gene-LOC110728915-0F	bHLH
gene-LOC110728917-2F	bHLH
gene-LOC110728935-1F	WRKY
gene-LOC110728935-2F	WRKY
gene-LOC110728947-0F	AUX/IAA
gene-LOC110728948-0F	AUX/IAA
gene-LOC110728956-1F	GNAT
gene-LOC110728975-0F	HSF
gene-LOC110728991-0F	HMG
gene-LOC110729017-0F	OFP
gene-LOC110729036-0F	Others
gene-LOC110729038-0F	Others
gene-LOC110729071-0F	MBF1
gene-LOC110729102-2F	LUG
gene-LOC110729106-0F	GARP-G2-like
gene-LOC110729111-0F	GRAS
gene-LOC110729145-0F	C3H
gene-LOC110729154-0F	C3H
gene-LOC110729166-2F	FAR1
gene-LOC110729193-0F	FAR1
gene-LOC110729320-0F	Others
gene-LOC110729367-0F	AP2/ERF-ERF
gene-LOC110729369-0F	Trihelix
gene-LOC110729383-0F	C2C2-GATA
gene-LOC110729384-0F	HSF
gene-LOC110729388-0F	bZIP
gene-LOC110729392-0F	C2H2
gene-LOC110729394-0F	C3H
gene-LOC110729407-1F	Trihelix
gene-LOC110729411-2F	FAR1
gene-LOC110729417-0F	MADS-M-type
gene-LOC110729452-1F	MYB-related
gene-LOC110729452-2F	MYB-related
gene-LOC110729464-0F	GNAT
gene-LOC110729485-0F	GNAT
gene-LOC110729486-0F	GNAT
gene-LOC110729498-0F	LOB
gene-LOC110729499-1F	Others
gene-LOC110729507-0F	bHLH
gene-LOC110729512-0F	AP2/ERF-ERF
gene-LOC110729518-0F	bZIP
gene-LOC110729551-0F	FAR1
gene-LOC110729570-1F	WRKY
gene-LOC110729570-2F	WRKY
gene-LOC110729600-0F	NF-X1
gene-LOC110729611-2F	GRAS
gene-LOC110729635-2F	C2H2
gene-LOC110729670-1F	MYB-related
gene-LOC110729672-0F	MYB
gene-LOC110729692-1F	HB-other
gene-LOC110729715-0F	AP2/ERF-ERF
gene-LOC110729726-0F	C3H
gene-LOC110729733-0F	TCP
gene-LOC110729752-0F	bHLH
gene-LOC110729753-0F	bHLH
gene-LOC110729803-0F	NAC
gene-LOC110729819-0F	GRAS
gene-LOC110729823-0F	bHLH
gene-LOC110729832-0F	AUX/IAA
gene-LOC110729845-0F	AP2/ERF-ERF
gene-LOC110729852-0F	C2C2-GATA
gene-LOC110729853-0F	HB-HD-ZIP
gene-LOC110729864-0F	MYB-related
gene-LOC110729874-0F	AUX/IAA
gene-LOC110729974-2F	B3
gene-LOC110729994-0F	C2H2
gene-LOC110730026-0F	FAR1
gene-LOC110730034-0F	SNF2
gene-LOC110730049-0F	Trihelix
gene-LOC110730051-0F	FAR1
gene-LOC110730082-0F	BBR-BPC
gene-LOC110730092-0F	C2H2
gene-LOC110730101-0F	bZIP
gene-LOC110730121-0F	Jumonji
gene-LOC110730121-2F	Jumonji
gene-LOC110730123-1F	HB-other
gene-LOC110730142-2F	CPP
gene-LOC110730144-0F	HSF
gene-LOC110730159-0F	MYB
gene-LOC110730169-0F	bHLH
gene-LOC110730172-0F	OFP
gene-LOC110730174-0F	PLATZ
gene-LOC110730184-0F	bHLH
gene-LOC110730202-1F	C2C2-LSD
gene-LOC110730202-2F	C2C2-LSD
gene-LOC110730219-0F	mTERF
gene-LOC110730221-0F	NAC
gene-LOC110730231-0F	GARP-G2-like
gene-LOC110730240-0F	MYB-related
gene-LOC110730257-0F	SRS
gene-LOC110730269-0F	SNF2
gene-LOC110730304-0F	SET
gene-LOC110730305-1F	C2C2-GATA
gene-LOC110730306-0F	FAR1
gene-LOC110730330-0F	AP2/ERF-ERF
gene-LOC110730331-0F	AP2/ERF-ERF
gene-LOC110730357-2F	NAC
gene-LOC110730364-1F	FAR1
gene-LOC110730370-2F	FAR1
gene-LOC110730384-0F	zf-HD
gene-LOC110730398-1F	MYB-related
gene-LOC110730398-2F	MYB-related
gene-LOC110730413-0F	bHLH
gene-LOC110730421-0F	FAR1
gene-LOC110730436-0F	C2C2-Dof
gene-LOC110730447-0F	C3H
gene-LOC110730454-1F	WRKY
gene-LOC110730454-2F	WRKY
gene-LOC110730462-0F	AP2/ERF-ERF
gene-LOC110730499-0F	C2H2
gene-LOC110730500-0F	NAC
gene-LOC110730507-0F	VOZ
gene-LOC110730524-0F	HB-WOX
gene-LOC110730546-0F	TCP
gene-LOC110730562-0F	B3
gene-LOC110730562-2F	B3
gene-LOC110730593-0F	C2C2-Dof
gene-LOC110730597-2F	Trihelix
gene-LOC110730629-0F	B3
gene-LOC110730655-0F	bHLH
gene-LOC110730656-0F	bHLH
gene-LOC110730757-0F	SAP
gene-LOC110730801-0F	Others
gene-LOC110730820-0F	FAR1
gene-LOC110730833-0F	NF-YB
gene-LOC110730837-0F	SOH1
gene-LOC110730863-0F	C2H2
gene-LOC110730870-0F	C2H2
gene-LOC110730938-0F	SNF2
gene-LOC110730951-2F	NAC
gene-LOC110730982-0F	OFP
gene-LOC110731017-0F	OFP
gene-LOC110731018-0F	OFP
gene-LOC110731021-0F	mTERF
gene-LOC110731051-2F	FAR1
gene-LOC110731124-0F	NF-YB
gene-LOC110731126-0F	NF-YB
gene-LOC110731161-0F	bZIP
gene-LOC110731165-0F	FAR1
gene-LOC110731196-0F	GARP-G2-like
gene-LOC110731207-1F	Trihelix
gene-LOC110731209-0F	mTERF
gene-LOC110731219-0F	mTERF
gene-LOC110731223-0F	MYB-related
gene-LOC110731228-0F	GRAS
gene-LOC110731230-0F	mTERF
gene-LOC110731277-0F	mTERF
gene-LOC110731288-0F	mTERF
gene-LOC110731293-0F	HB-KNOX
gene-LOC110731294-0F	PHD
gene-LOC110731297-0F	mTERF
gene-LOC110731303-0F	Jumonji
gene-LOC110731306-0F	mTERF
gene-LOC110731310-0F	WRKY
gene-LOC110731333-0F	mTERF
gene-LOC110731373-0F	C2H2
gene-LOC110731375-0F	mTERF
gene-LOC110731377-1F	HB-other
gene-LOC110731395-0F	NAC
gene-LOC110731403-2F	mTERF
gene-LOC110731419-0F	mTERF
gene-LOC110731433-0F	mTERF
gene-LOC110731464-0F	MYB
gene-LOC110731499-2F	NAC
gene-LOC110731504-0F	FAR1
gene-LOC110731526-0F	BES1
gene-LOC110731554-0F	SNF2
gene-LOC110731556-0F	ARID
gene-LOC110731563-1F	WRKY
gene-LOC110731563-2F	WRKY
gene-LOC110731586-0F	WRKY
gene-LOC110731590-0F	WRKY
gene-LOC110731598-0F	NF-YB
gene-LOC110731621-0F	bHLH
gene-LOC110731634-0F	FAR1
gene-LOC110731636-0F	bHLH
gene-LOC110731647-2F	NAC
gene-LOC110731648-0F	GNAT
gene-LOC110731655-0F	Pseudo
gene-LOC110731659-0F	bHLH
gene-LOC110731664-0F	MYB-related
gene-LOC110731670-0F	NAC
gene-LOC110731692-0F	MYB
gene-LOC110731701-0F	HB-HD-ZIP
gene-LOC110731723-0F	C2C2-Dof
gene-LOC110731738-0F	HB-HD-ZIP
gene-LOC110731789-0F	bHLH
gene-LOC110731793-0F	SNF2
gene-LOC110731794-0F	DDT
gene-LOC110731833-0F	GNAT
gene-LOC110731848-2F	LUG
gene-LOC110731853-0F	bHLH
gene-LOC110731895-0F	FAR1
gene-LOC110731950-0F	FAR1
gene-LOC110731975-0F	PHD
gene-LOC110732019-0F	C2H2
gene-LOC110732054-0F	HB-KNOX
gene-LOC110732058-0F	MYB
gene-LOC110732077-0F	FAR1
gene-LOC110732097-0F	HMG
gene-LOC110732185-2F	GNAT
gene-LOC110732238-0F	C2H2
gene-LOC110732244-0F	GARP-G2-like
gene-LOC110732260-0F	RWP-RK
gene-LOC110732261-0F	RWP-RK
gene-LOC110732274-0F	C2C2-Dof
gene-LOC110732297-0F	mTERF
gene-LOC110732308-0F	HB-HD-ZIP
gene-LOC110732310-0F	bHLH
gene-LOC110732317-0F	FAR1
gene-LOC110732320-0F	GRF
gene-LOC110732321-2F	NAC
gene-LOC110732325-0F	PHD
gene-LOC110732335-0F	B3
gene-LOC110732361-0F	AP2/ERF-ERF
gene-LOC110732366-2F	MYB-related
gene-LOC110732374-1F	HB-other
gene-LOC110732385-0F	AP2/ERF-ERF
gene-LOC110732386-0F	AP2/ERF-ERF
gene-LOC110732410-0F	C2C2-GATA
gene-LOC110732411-0F	SET
gene-LOC110732441-0F	SNF2
gene-LOC110732477-0F	MYB-related
gene-LOC110732487-0F	GARP-ARR-B
gene-LOC110732502-2F	NAC
gene-LOC110732521-0F	C2C2-LSD
gene-LOC110732535-0F	PHD
gene-LOC110732543-0F	bHLH
gene-LOC110732554-0F	PLATZ
gene-LOC110732565-1F	MYB-related
gene-LOC110732565-2F	MYB-related
gene-LOC110732578-0F	HSF
gene-LOC110732580-0F	SET
gene-LOC110732602-0F	HB-HD-ZIP
gene-LOC110732606-0F	Jumonji
gene-LOC110732608-0F	GARP-G2-like
gene-LOC110732622-0F	bZIP
gene-LOC110732635-0F	C2H2
gene-LOC110732643-0F	BBR-BPC
gene-LOC110732655-0F	Others
gene-LOC110732723-1F	MYB
gene-LOC110732736-0F	NAC
gene-LOC110732748-0F	PLATZ
gene-LOC110732770-0F	GRAS
gene-LOC110732803-0F	bHLH
gene-LOC110732814-0F	bHLH
gene-LOC110732830-0F	Trihelix
gene-LOC110732845-0F	SNF2
gene-LOC110732891-0F	Others
gene-LOC110732898-0F	mTERF
gene-LOC110732902-1F	WRKY
gene-LOC110732902-2F	WRKY
gene-LOC110732908-0F	AP2/ERF-ERF
gene-LOC110732910-0F	C2H2
gene-LOC110732914-0F	FAR1
gene-LOC110732923-0F	bZIP
gene-LOC110732924-0F	Others
gene-LOC110732925-0F	Others
gene-LOC110732928-0F	B3
gene-LOC110732930-0F	FAR1
gene-LOC110732939-0F	LOB
gene-LOC110732960-1F	C2H2
gene-LOC110732966-1F	DBP
gene-LOC110732992-0F	MYB-related
gene-LOC110733008-1F	WRKY
gene-LOC110733008-2F	WRKY
gene-LOC110733009-0F	bHLH
[truncated: 1,265 more rows]
