# Supplementary material for: Combined transcriptomic and metabolomic analyses of high temperature stress response of quinoa seedlings
Source: BMC Plant Biol. 2023 Jun 1;23:292. doi: 10.1186/s12870-023-04310-y (PMC10234003; doi:10.1186/s12870-023-04310-y)
Supplement: Supplementary file 1 — Additional file 1. [file 12870_2023_4310_MOESM1_ESM.zip › Support Materials and manuscript/Table S3.xls]

## Sheet: Sheet1
Table S3. Differential metabolite K-means clustering information table
Index	Sub Class	Formula	Compounds	Class I	Class II	CAS	Level	TK-1	TK-2	TK-3	CK-1	CK-2	CK-3	TN-1	TN-2	TN-3	CN-1	CN-2	CN-3	mix01	mix02	mix03
pmb0782	5	C5H11N	Piperidine	Alkaloids	Piperidine alkaloids	110-89-4	3	8728000	8597400	7927800	1609300	2050200	1480100	6410700	8186100	7788100	1533600	1597300	1545200	5848000	6273300	5341200
Lmqp000873	4	C4H4O3	Succinic anhydride	Organic acids	Organic acids	108-30-5	3	48304	43092	50150	273260	270970	264230	282540	201580	264220	371370	218670	343750	225010	242150	240690
MWSmce461	7	C4H7NO2	L-Azetidine-2-carboxylic acid	Amino acids and derivatives	Amino acids and derivatives	2133-34-8	3	196040	200100	173980	6081.7	3393.5	17577	386460	326140	299580	7216.8	4600.8	5396.3	37733	83415	70431
pme1841	7	C5H14N2	Cadaverine	Alkaloids	Alkaloids	462-94-2	3	17552	15258	17945	12517	13624	13639	34149	19201	34157	7718.1	14321	15381	16640	22127	16089
pme3011	9	C4H9NO2	γ-Aminobutyric acid	Organic acids	Organic acids	56-12-2	2	46922	63062	54435	63311	62141	32695	1163000	494020	1016200	82070	79530	70191	245800	209080	238630
pme3033	9	C4H9NO2	N,N-Dimethylglycine	Amino acids and derivatives	Amino acids and derivatives	1118-68-9	3	106940	128200	74332	136490	205390	130530	1084900	521180	800950	86147	135690	86840	248520	224280	250650
pme3017	7	C4H9NO2	2-Aminoisobutyric acid	Organic acids	Organic acids	62-57-7	2	2305300	2365500	2120300	2189800	2700600	2054000	3064400	2355900	2812700	1032500	1496700	1283600	2354700	2504600	2162900
MWSmce585	6	C4H9NO2	Methyl 3-aminopropanoate	Amino acids and derivatives	Amino acids and derivatives	4138-35-6	2	1948200	1806500	1571600	2852800	3298900	2303700	2903400	2542600	2939700	1218300	1517800	1439300	2330300	2738400	2354800
mws0576	7	C4H8O3	3-Hydroxybutyric acid	Organic acids	Organic acids	300-85-6	2	162050	423740	245390	77410	49890	61497	2231600	1573500	2052700	67352	37932	61377	219470	300950	305430
pme1975	9	C3H4O4	Malonic acid	Organic acids	Organic acids	141-82-2	3	134440	199020	130740	75103	110570	62621	785580	918950	889580	42718	48203	33379	222720	203850	199240
mws0255	8	C4H5N3O	Cytosine	Nucleotides and derivatives	Nucleotides and derivatives	71-30-7	3	7681400	7992200	8358200	3384700	1952900	8972200	2718900	4068000	3082700	2462200	3166200	2552900	6614500	7920400	7025000
pme2122	8	C5H9N3	Histamine	Alkaloids	Alkaloids	51-45-6	3	28445000	28506000	31315000	14141000	8537800	33894000	8285800	12483000	9897200	9067900	11781000	9564600	25069000	29183000	27185000
pme0257	7	C4H4N2O2	Uracil	Nucleotides and derivatives	Nucleotides and derivatives	66-22-8	1	37565	58813	31462	21488	19583	32436	136410	137060	62072	21090	16639	31319	37733	33561	37431
pme0006	9	C5H9NO2	L-Proline	Amino acids and derivatives	Amino acids and derivatives	147-85-3	1	7374100	8301100	5753100	12069000	15857000	15414000	29773000	23819000	33266000	12019000	16886000	19581000	16049000	12675000	13866000
mws0376	1	C4H4O4	Fumaric acid	Organic acids	Organic acids	110-17-8	3	122370	252070	244080	525460	656150	658880	134240	136380	129330	322430	381050	429110	344600	293510	259690
pme0066	8	C3H7N3O2	Guanidinoacetate	Alkaloids	Alkaloids	352-97-6	3	16682	19903	18342	13114	20746	15518	8252.1	17123	10930	8221.1	7718.8	5283	10628	8329	5209.7
pmb1096	5	C8H7N	Indole	Alkaloids	Plumerane	120-72-9	1	1721000	1499500	1250800	125320	159360	82832	1456900	1456900	1624500	136500	142190	88188	572240	701110	577600
mws0256	5	C5H11NO2	L-Valine	Amino acids and derivatives	Amino acids and derivatives	72-18-4	2	23046000	23481000	20561000	3237300	4126100	3317000	18497000	16677000	19620000	2254900	2816400	2448100	10169000	10169000	9936200
pme1730	1	C4H6O4	D-Erythronolactone	Organic acids	Organic acids	15667-21-7	3	18419	14662	18097	24229	20774	26581	5434.2	7312.9	6226.6	5756.3	19442	18982	20751	20959	25913
mws0470	3	C4H6O4	Methylmalonic acid*	Organic acids	Organic acids	516-05-2	1	3180900	4150800	2354200	14224000	16924000	14437000	26826000	15839000	21278000	29035000	17528000	18730000	11099000	17043000	10240000
mws0192	4	C4H6O4	Succinic acid*	Organic acids	Organic acids	110-15-6	1	2658700	2433300	3383300	19832000	21905000	19314000	24369000	15560000	20661000	27017000	21212000	27915000	16202000	14325000	15883000
mws0147	5	C5H10O3	β-Hydroxyisovaleric acid	Organic acids	Organic acids	625-08-1	1	2352700	2924800	2443900	177080	150900	181060	3676800	2430500	3336100	412340	390800	343500	997560	859500	908640
pme3096	4	C3H5NO4	Aminomalonic acid	Organic acids	Organic acids	1068-84-4	3	95142	73868	80726	600900	424480	578390	502450	296420	648740	661900	517450	597700	371630	347930	389030
pmp001287	5	C8H9N	N-Benzylmethylene isomethylamine	Alkaloids	Alkaloids	-	1	27607000	27283000	23424000	1902000	2265600	1875000	28120000	22367000	29618000	1886400	1550600	2054000	10559000	11856000	11222000
MWS4305	1	C4H8O4	Erythrose	Others	Saccharides and Alcohols	583-50-6	3	19188	24465	22851	31763	38911	33370	4745.5	7842.3	5679.8	9076.8	28580	26441	23113	44108	25584
pma0134	7	C4H8O4	D-Threose	Others	Saccharides and Alcohols	95-43-2	3	227530	175740	245620	81872	109950	149730	631300	435220	498830	200890	203600	153210	229450	250160	133700
pme0195	7	C3H7NO2S	L-Cysteine	Amino acids and derivatives	Amino acids and derivatives	52-90-4	3	33537	41579	20050	19910	18308	19477	117000	76350	102510	21330	19144	14850	53773	60975	65960
pme0241	9	C7H6O2	Benzoic acid	Phenolic acids	Phenolic acids	65-85-0	3	87179	42838	75449	41304	44672	70233	221150	239420	283030	70188	61756	50844	70715	93767	79517
mws0628	9	C7H6O2	4-Hydroxybenzaldehyde	Phenolic acids	Phenolic acids	123-08-0	3	378200	425110	273920	618940	731830	703810	696340	616110	1122700	373030	398710	330000	627090	582070	572270
Lmbn001930	2	C7H6O2	2-Hydroxybenzaldehyde (Salicylaldehyde)	Phenolic acids	Phenolic acids	90-02-8	3	384240	425980	423840	21685	25802	20001	117880	151760	96701	9	9	15998	73421	85008	58746
mws0133	4	C6H6N2O	Nicotinamide	Others	Vitamin	98-92-0	1	904990	1083700	890660	2276100	2307300	2338800	1366100	1396200	1840600	1764300	1926400	2234500	1985000	2084000	1763000
pme0490	4	C6H5NO2	Nicotinic acid (Vitamin B3)	Others	Vitamin	59-67-6	2	198140	181700	140780	765370	650340	813220	455640	524730	623290	406710	600700	770180	350500	435480	329350
pme1216	9	C6H5NO2	2-Picolinic acid	Organic acids	Organic acids	98-98-6	3	21219	22236	17171	184090	158750	184900	322770	229860	336820	119180	141200	191620	101330	96477	101560
mws0251	7	C5H6N2O2	Thymine	Nucleotides and derivatives	Nucleotides and derivatives	65-71-4	2	181860	227520	196520	82516	100350	140240	440520	167550	261560	21690	103310	82745	206280	243580	192330
MWSmce118	7	C5H6N2O2	Imidazole-4-Acetic Acid*	Organic acids	Organic acids	645-65-8	2	91248	103090	116100	37840	38729	86133	238110	165590	185700	81514	50329	96015	108420	74851	92231
MWSmce448	7	C5H6N2O2	Imidazol-1-yl-acetic acid*	Organic acids	Organic acids	22884-10-2	2	90000	101750	103420	28607	58258	83895	220840	135270	213690	66368	77116	87272	102300	83711	74306
ML10181668	5	C6H11NO2	Cycloleucine	Amino acids and derivatives	Amino acids and derivatives	52-52-8	2	4445100	5431200	4572200	55095	324730	342590	4023300	6661700	4328200	465660	412450	309660	2550400	3349700	2686500
MWS0811	3	C6H11NO2	L-Pipecolic Acid	Organic acids	Organic acids	3105-95-1	2	311500	1057400	795820	1015600	734500	1692100	3751000	1889300	3409900	13185000	18570000	13493000	3119600	2776500	2925600
Zmdp000376	3	C5H11N3O	4-Guanidinobutanal	Others	Others	-	1	18820000	16089000	15378000	10353000	11697000	10373000	19172000	13928000	19789000	32448000	42689000	37116000	15931000	16543000	15420000
pme2693	3	C6H14N2O	N-Acetylputrescine	Alkaloids	Alkaloids	18233-70-0	3	9393.1	4115.1	16586	5714.6	8633.1	20233	37041	24255	20241	29535	28740	28407	18733	27971	26418
pmb0501	9	C5H14N4	Agmatine	Alkaloids	Alkaloids	306-60-5	3	15768	11373	11016	10025	9933.5	12047	29836	21065	26089	17099	21424	17012	14227	13985	16619
Zmpn000638	7	C4H9N3O2	3-Guanidinopropionic acid	Organic acids	Organic acids	353-09-3	3	89811	88878	42656	75221	62874	58038	103770	103110	123030	49840	59058	48342	67259	68198	75073
pmp001198	5	C6H13NO2	6-Deoxyfagomine	Alkaloids	Piperidine alkaloids	197449-09-5	1	16084000	15375000	14813000	4491400	5339300	4131000	12327000	13956000	12324000	3889800	3968600	4288300	12748000	13645000	12671000
mws0227	5	C6H13NO2	L-Leucine*	Amino acids and derivatives	Amino acids and derivatives	61-90-5	1	7077700	6865500	6181700	1693500	1997900	1714700	5874000	6553900	5591900	1570000	1603600	1665500	4857500	5242800	4913500
pme0274	5	C6H13NO2	6-Aminocaproic acid	Organic acids	Organic acids	60-32-2	2	1785600	3598800	3419100	170070	502920	187900	3295400	2838800	3570100	289120	390010	213610	812710	838900	1427100
mws0258	5	C6H13NO2	L-Isoleucine*	Amino acids and derivatives	Amino acids and derivatives	73-32-5	1	6950800	6951800	6379200	1744500	1979700	1705400	6108400	6699200	5475000	1508200	1550500	1662000	5126600	5509400	4855700
mws1167	3	C4H4O5	Oxaloacetic acid	Organic acids	Organic acids	328-42-7	3	11816	21011	15688	12710	13725	6919.2	16791	7779.3	19518	33962	18048	19863	16762	12220	12224
pme0243	7	C5H8O4	Glutaric acid	Organic acids	Organic acids	110-94-1	3	2275800	1587000	1397100	174130	271700	248580	7111700	2885400	4546200	211220	115440	193250	606870	629990	415220
Lmgn000160	7	C4H8N2O3	3-Ureidopropionic Acid	Organic acids	Organic acids	462-88-4	3	98274	72910	86939	4282.4	8784.6	7218.8	183630	158550	158690	15098	5574.2	7065.5	40360	37998	53180
mws0341	7	C6H12O3	2-Hydroxyisocaproic acid	Organic acids	Organic acids	20312-37-2	3	155060	142690	166730	61667	65506	75304	248270	268720	276830	95072	108320	122360	170770	157200	152670
mws0972	6	C6H12O3	6-Hydroxyhexanoic acid	Organic acids	Organic acids	1191-25-9	3	55228	41941	32475	70198	78166	79831	82273	44922	86536	31839	35949	37827	69607	65926	61603
pme2527	2	C5H12N2O2	L-Ornithine	Amino acids and derivatives	Amino acids and derivatives	70-26-8	3	2511700	2523200	2044300	53317	63480	59730	867720	1259200	1086400	78434	129660	83534	937940	972630	943030
Lmbn000198	4	C4H6O5	3-Dehydro-L-Threonic Acid*	Others	Saccharides and Alcohols	-	1	838130	867490	839830	5474100	7365900	4859100	1676800	1048100	1665100	5710100	4215400	5287400	2313700	1935200	1869300
mws0275	4	C4H6O5	L-Malic acid*	Organic acids	Organic acids	97-67-6	1	2958100	3430700	3429100	21360000	27688000	19185000	6847200	4116300	6557300	22381000	18601000	21847000	9582400	8715800	8567200
Zmgn000503	4	C5H10O4	2,3-Dihydroxy-3-Methylbutanoic Acid	Organic acids	Organic acids	1756-18-9	2	582160	503810	481340	3752900	4720100	3438100	1046900	608910	971810	3062500	3066000	3650000	1233700	1249800	1311800
Zmdp000972	5	C4H9NO2S	S-Methyl-L-cysteine	Amino acids and derivatives	Amino acids and derivatives	1187-84-4	2	8888400	10151000	6871400	1000800	1552100	1042400	7884700	9915000	7813100	1132500	1111900	1034900	4337100	4776500	3132100
pme0057	5	C4H9NO2S	L-Homocysteine	Amino acids and derivatives	Amino acids and derivatives	6027-13-0	3	115210	121050	108290	13561	14401	16272	145470	129890	111660	13527	8447.3	19572	40451	64244	38480
pme0040	9	C5H5N5	Adenine	Nucleotides and derivatives	Nucleotides and derivatives	73-24-5	1	3019600	2969800	3242600	5276900	7469700	5859900	43174000	38458000	49924000	4833800	8635400	11162000	18990000	19682000	15216000
pmb0374	9	C5H5N5	2-Aminopurine	Nucleotides and derivatives	Nucleotides and derivatives	452-06-2	1	1086200	952740	921930	4458800	3213000	3381900	6221800	4896600	7588500	1602400	1917600	1492600	3130300	3325500	3164300
HJKP000649	5	C8H9NO	N-benzylformamide*	Alkaloids	Alkaloids	6343-54-0	2	10527000	9778900	7499500	1576000	2139500	1384900	8525100	10310000	8359800	1517400	1681500	1478400	4879100	5855700	4147700
Lmgp000659	5	C8H9NO	2-Phenylacetamide*	Alkaloids	Alkaloids	103-81-1	3	13679000	14975000	11315000	2094900	2808700	2055000	11701000	13325000	11922000	1936600	1962300	1906600	7190400	7895400	5552200
mws0889	4	C4H8O5	D-Threonic Acid	Others	Saccharides and Alcohols	3909-12-4	1	66188	79687	41515	448710	544780	578300	132650	197580	182200	551740	506020	650890	434800	471530	455490
pme0033	7	C5H4N4O	Hypoxanthine	Nucleotides and derivatives	Nucleotides and derivatives	68-94-0	3	295850	201150	233400	104150	161610	84502	827430	457270	717810	179790	128180	121390	336030	363540	225920
MWSmce466	7	C8H8O2	4'-Hydroxyacetophenone	Phenolic acids	Phenolic acids	99-93-4	3	49629	35560	23190	25521	29012	23083	49197	45760	70945	15488	16464	15514	27703	21357	32450
MWS1848	7	C8H8O2	Phenyl acetate	Phenolic acids	Phenolic acids	122-79-2	3	31873	28823	31072	32968	24413	22158	58417	30237	70509	15309	18531	22248	18492	24625	14065
mws1078	6	C7H7NO2	Anthranilic Acid	Phenolic acids	Phenolic acids	118-92-3	3	189110	174660	162180	629940	841990	603600	345320	126670	136740	261990	363770	313490	372730	371120	376390
mws1336	7	C7H7NO2	4-Aminobenzoic acid	Phenolic acids	Phenolic acids	150-13-0	1	238610	278740	213740	126470	163980	98618	319310	285290	353410	50721	124180	83956	195400	215650	166600
mws0146	4	C7H7NO2	Nicotinic Acid Methyl Ester(Methyl Nicotinate)	Alkaloids	Pyridine alkaloids	93-60-7	3	3373	26400	12318	110990	106550	123010	23137	13470	16209	196530	164050	248370	42491	41541	32365
Lmqp002784	5	C7H7NO2	Salicylamide	Alkaloids	Phenolamine	65-45-2	2	248180	308480	166930	160420	154570	164730	245180	300180	335830	74286	118650	106110	173830	168980	139360
pma0948	9	C8H11NO	Phenylethanolamine	Alkaloids	Alkaloids	7568-93-6	3	652940	490600	895450	757130	621640	971250	2042700	1287000	1475700	1154400	1264800	1225600	814470	911650	900040
pme1002	9	C8H11NO	L-Tyramine	Amino acids and derivatives	Amino acids and derivatives	51-67-2	1	1343900	1066900	1758200	1426400	1282900	1782000	3830400	2380600	2637500	2167100	2338600	2286800	1560100	1856400	1706300
Lmgn001670	4	C7H6O3	Salicylic acid	Phenolic acids	Phenolic acids	69-72-7	1	33197	59364	48291	91218	166990	144580	93600	54726	47867	116590	102620	98187	75820	84430	79895
mws0749	6	C7H6O3	4-Hydroxybenzoic acid	Phenolic acids	Phenolic acids	99-96-7	2	5610100	6679700	4631500	6648400	7984900	7129400	5209100	2928100	7571500	942660	1701900	1359800	3311300	3122700	3142600
Hmgn001653	6	C7H6O3	Protocatechualdehyde	Phenolic acids	Phenolic acids	139-85-5	2	3369600	4516400	2773500	4386900	5103000	4520600	3084100	1733200	4775900	537240	1130400	884880	2148000	1962700	2072500
pme1137	7	C6H5NO3	6-Hydroxynicotinic acid	Alkaloids	Pyridine alkaloids	5006-66-6	2	36115	50841	25276	9	9	11952	73269	68158	66617	22407	30180	25148	73654	65623	78710
Zmzn002575	9	C6H5NO3	2-Nitrophenol	Phenolic acids	Phenolic acids	88-75-5	3	43869	55200	39924	70130	59491	61186	387800	340310	407550	48618	50034	48007	194810	192510	188030
mws0704	1	C2H8NO4P	O-Phosphorylethanolamine	Alkaloids	Alkaloids	1071-23-4	3	37596	23389	24151	34631	21231	27164	12460	6100.7	10136	35881	44959	30638	25452	23074	19892
mws0103	9	C9H7NO	Indole-3-carboxaldehyde	Alkaloids	Plumerane	487-89-8	3	140800	194400	138760	97767	112940	129050	664910	644080	1070800	106320	122480	127450	199750	235620	199600
MA10074217	9	C9H7NO	4-Hydroxyquinoline	Alkaloids	Quinoline alkaloids	611-36-9	3	22429	18647	17823	15250	14884	14841	95164	80935	143800	17926	17407	23034	30073	25259	23160
mws0567	9	C5H11N3O2	4-Guanidinobutyric acid	Organic acids	Organic acids	463-00-3	3	75064	90598	80897	114490	125660	120900	419970	249100	559930	85216	130420	98752	142250	144050	176180
mws0017	9	C7H19N3	Spermidine	Alkaloids	Alkaloids	124-20-9	3	129720	170470	123740	84321	114050	148600	543180	446780	414180	95664	73666	62316	68408	39373	67863
mws0924	5	C6H10O4	2-Methylglutaric acid*	Organic acids	Organic acids	617-62-9	3	1456900	1891300	1545700	874380	1256600	1064200	1584300	1097000	1308000	660160	697660	536870	844110	706000	677590
Wmzn000227	2	C6H10O4	2,2-Dimethylsuccinic acid	Organic acids	Organic acids	597-43-3	1	220360	237680	189700	56014	94732	66526	69601	107370	60160	39552	50967	52319	99831	84484	71008
mws0208	5	C6H10O4	Adipic Acid*	Organic acids	Organic acids	124-04-9	3	1550900	1953300	1566300	970970	1301000	1180400	1622600	1069300	1509900	683160	664750	569720	789610	770390	704480
pme0193	5	C5H10N2O3	L-Glutamine	Amino acids and derivatives	Amino acids and derivatives	56-85-9	1	33858000	38369000	33335000	1754200	2174100	2766800	22059000	30303000	29465000	3695200	3303100	2623800	20489000	23469000	21247000
pme0026	5	C6H14N2O2	L-Lysine	Amino acids and derivatives	Amino acids and derivatives	56-87-1	3	33212000	43435000	33140000	1716300	2362900	2804800	30370000	30163000	29601000	3702300	3239900	2634600	21061000	24308000	21723000
mws1050	4	C5H9NO4	O-Acetylserine	Amino acids and derivatives	Amino acids and derivatives	5147-00-2	3	76974	49021	57535	210580	290470	260640	167520	164070	173440	196890	184930	176440	234150	229730	173770
pme0014	4	C5H9NO4	L-Glutamic acid	Amino acids and derivatives	Amino acids and derivatives	56-86-0	1	25529000	24514000	17929000	48116000	54692000	49383000	18512000	22579000	19474000	40980000	44237000	58324000	35521000	39937000	33495000
MWSmce572	1	C9H9NO	(E)-Cinnamamide	Others	Others	22031-64-7	3	15257	50347	24497	86384	116330	122930	12553	16850	10228	9002.9	63449	83195	56244	56795	62580
MWSmce190	4	C6H13NO3	(2S,3R,4S)-4-Hydroxyisoleucine	Amino acids and derivatives	Amino acids and derivatives	55399-93-4	3	157450	138690	119290	254770	258920	269590	101550	104620	119640	186860	199930	293090	168250	195840	169180
MWSmce608	4	C6H13NO3	4-Hydoxy-L-Isoleucine	Amino acids and derivatives	Amino acids and derivatives	781658-23-9	3	109630	87455	108840	256810	327230	251700	130080	115980	123300	231900	211110	265020	186960	195660	183420
pmp001285	5	C8H4O3	Phthalic anhydride	Phenolic acids	Phenolic acids	85-44-9	1	10760000	11515000	11313000	1472000	1807100	1604100	7678200	8566000	7954800	1616100	1683600	1426000	3327400	3457100	2861300
pmb2826	1	C5H8O5	L-Citramalic acid	Organic acids	Organic acids	6236-09-5	3	133580	71859	154540	857210	991070	672270	79643	62244	86156	269190	385450	414870	190380	302470	247870
mws2213	4	C9H8O2	Cinnamic acid	Phenolic acids	Phenolic acids	140-10-3	3	4036.7	5499.4	7726.4	18935	31066	23007	12595	5153.5	10853	20147	24690	23060	13160	8874	8608.1
mws0847	5	C6H7N5	1-Methyladenine	Nucleotides and derivatives	Nucleotides and derivatives	5142-22-3	2	213810	186840	180930	62431	71372	84323	197100	197000	182240	79371	95201	61225	141230	180850	119720
mws0262	3	C4H6O6	L-Tartaric acid	Organic acids	Organic acids	87-69-4	3	133040	158350	119420	118590	112740	72815	235190	240870	238110	219620	262160	263180	100520	178900	177850
MWSmce682	7	C5H10O5	DL-Xylose	Others	Saccharides and Alcohols	25990-60-7	2	432770	558300	480170	204730	314590	262490	738900	735430	529540	583080	543970	545260	478730	454940	423970
Zmgn000173	7	C5H10O5	D-Ribose	Others	Saccharides and Alcohols	50-69-1	2	87209	114660	74937	68276	55124	64100	163020	103090	157320	62784	50735	52212	97825	97803	88029
Lmxp001668	3	C9H10O2	2-Methoxy-4-ethenylphenol	Phenolic acids	Phenolic acids	7786-61-0	2	474250	79750	208380	226220	184050	126530	402230	118490	117440	380890	550270	221510	478620	541590	495790
Lmxn006423	1	C7H5NOS	2(3H)-Benzothiazolone	Alkaloids	Alkaloids	934-34-9	2	130810	120210	135270	129090	178410	140090	49923	62594	44212	144710	97796	116710	138950	130090	129720
pme1109	9	C5H5N5O	Guanine	Nucleotides and derivatives	Nucleotides and derivatives	73-40-5	1	628170	870400	759300	494810	848530	791010	11755000	5749600	12076000	309790	695890	755800	2400000	2579800	1801200
pme0183	9	C5H5N5O	Isoguanine	Nucleotides and derivatives	Nucleotides and derivatives	3373-53-3	1	126580	176410	177550	152580	224870	233580	2022100	855320	2103900	97381	142300	159310	370620	365880	412150
pme0256	5	C5H4N4O2	Xanthine	Nucleotides and derivatives	Nucleotides and derivatives	69-89-6	1	25232000	48412000	23809000	83640	137230	92528	37735000	37516000	29422000	7091500	3016600	1145200	7922300	6961700	10561000
mws0458	9	C8H8O3	Vanillin; 4-Hydroxy-3-Methoxybenzaldehyde*	Phenolic acids	Phenolic acids	121-33-5	3	107540	116900	99300	161070	156220	163440	382830	373950	551490	178440	199990	128610	274300	206160	240570
MWSmce040	9	C8H8O3	Isovanillin	Phenolic acids	Phenolic acids	621-59-0	3	33967	34443	35292	64494	76037	52947	130610	103530	182450	70522	70912	51105	87145	94039	95197
Zmgn004894	9	C8H8O3	Methyl 4-hydroxybenzoate*	Phenolic acids	Phenolic acids	99-76-3	3	18473	21163	21032	21715	29096	23084	54934	56437	82605	32736	40088	35509	42937	37896	40623
mws0213	3	C5H12O5	Ribitol*	Others	Saccharides and Alcohols	488-81-3	2	52328	31477	16860	25550	36746	13114	21026	26710	22486	36145	56181	51689	26559	28845	38556
MWS1962	9	C10H16O	cis-Citral	Organic acids	Organic acids	5392-40-5	3	15175	21879	29592	25125	28625	21553	86915	59035	47439	34044	34687	27886	27016	23929	18837
mws0444	5	C7H7NO3	3-Aminosalicylic acid	Phenolic acids	Phenolic acids	570-23-0	3	263080	495010	254020	27025	26635	13826	439030	366500	329230	89764	39354	17661	84543	73262	94746
Hmlp000935	4	C8H11NO2	Vanillylamine	Alkaloids	Phenolamine	1196-92-5	2	922370	491760	613880	1023200	1193100	868450	186850	405800	273030	1997900	891810	874670	846390	966760	956750
mws0180	9	C7H6O4	2,5-Dihydroxybenzoic acid; Gentisic Acid*	Phenolic acids	Phenolic acids	490-79-9	1	74943	144490	103780	122990	156610	100350	227640	187020	242050	110080	119980	128920	96737	98706	104640
mws0254	5	C6H9N3O2	L-Histidine	Amino acids and derivatives	Amino acids and derivatives	71-00-1	1	22744000	24914000	23696000	1281700	1860500	1719200	17465000	19504000	15490000	2840800	2592400	2508200	7721400	10931000	9417900
pme2165	3	C5H4N2O4	Orotic acid (Vitamin B13)	Others	Vitamin	65-86-1	3	90912	59484	90976	119280	120680	90866	143350	125530	125800	275810	213760	257290	258040	294270	312730
pmb0819	5	C10H8N2	3-Indoleacetonitrile	Alkaloids	Plumerane	771-51-7	3	1825900	1625300	1498600	203280	269330	222780	1802500	1785700	1855700	271620	252250	239200	506050	688360	803370
Lmbn001467	7	C7H13NO3	5-Acetamidopentanoic Acid	Organic acids	Organic acids	1072-10-2	2	30156	82523	57137	12206	25831	18106	283670	253120	355210	10141	8021.9	6540	57837	55338	52484
mws0987	1	C10H8O2	6-MethylCoumarin	Lignans and Coumarins	Coumarins	92-48-8	3	17748	15209	11182	28828	22744	24716	7963.3	6329.5	12043	17160	22751	16009	19308	24276	23283
Lmbn002072	7	C7H12O4	2-Propylsuccinic acid	Organic acids	Organic acids	618-57-5	3	160590	27665	46797	9	9	9	236330	193500	201170	79593	107030	102740	113290	112860	106900
mws0005	8	C10H12N2	Tryptamine	Alkaloids	Plumerane	61-54-1	1	91782000	78578000	74216000	40078000	34732000	33611000	13855000	10087000	12833000	9623000	22654000	6614500	31687000	34395000	30351000
mws0102	9	C9H7NO2	Indole-5-carboxylic acid*	Alkaloids	Plumerane	1670-81-1	3	33174	47453	29599	22654	27514	25387	547690	392860	631850	37673	32872	26564	89006	86262	86751
mws1417	9	C9H7NO2	Indole-3-carboxylic acid*	Alkaloids	Plumerane	771-50-6	3	55260	76040	51699	46836	26973	40057	897210	669730	1125200	56427	51039	40268	155250	136420	148500
NK10246260	7	C9H7NO2	2,4-Dihydroxyquinoline	Alkaloids	Quinoline alkaloids	86-95-3	3	30296	21397	21888	5858.5	19431	11436	44413	38828	48991	10370	20278	10415	23061	19693	16751
pme3382	7	C6H11NO4	N-Acetyl-L-threonine	Amino acids and derivatives	Amino acids and derivatives	17093-74-2	3	115390	152640	108500	43876	34695	27250	206620	160980	160340	52755	44263	52558	69961	69194	61463
mws1346	7	C6H11NO4	DL-2-Aminoadipic acid	Alkaloids	Alkaloids	542-32-5	3	1912900	2322400	1856100	120320	117390	132970	3686000	2936900	3599800	249540	235330	233370	1292900	1362300	1210600
Lmbp000123	5	C6H13NO2S	L-Homomethionine	Amino acids and derivatives	Amino acids and derivatives	25148-30-5	1	9085300	8039600	7037200	114460	85383	313290	6071800	6449700	5717200	138650	154750	49801	2499900	3023500	2755300
pme1419	1	C6H13NO2S	L-Methionine methyl ester	Amino acids and derivatives	Amino acids and derivatives	10332-17-9	2	104380	100530	109450	200530	198460	205760	35220	49842	19135	128500	174950	150690	127570	137420	133260
Lmbn002739	6	C9H8O3	3-Hydroxycinnamic Acid	Phenolic acids	Phenolic acids	14755-02-3	3	2219800	3999600	3408400	4412800	5247300	5951200	3664000	2871500	3446700	1405100	3320300	2929100	3328100	3341900	2843500
pmb0142	9	C9H8O3	Caffeic aldehyde	Phenolic acids	Phenolic acids	141632-15-7	3	163160	153030	147430	225880	226580	251140	338330	306220	400920	195960	214680	202720	218350	224700	212370
pme2529	3	C6H12O5	1,5-Anhydro-D-glucitol	Others	Saccharides and Alcohols	154-58-5	3	44879	36191	52316	30655	23085	26458	55843	66856	66251	69229	75841	54482	72652	56486	51776
mws0854	4	C6H12O5	Rhamnose	Others	Saccharides and Alcohols	3615-41-6	3	2347.7	2318.7	9	22098	25154	23670	2709.3	9	9	16259	15173	27127	17105	13474	11742
pme2435	4	C6H12O5	L-Fucose	Others	Saccharides and Alcohols	2438-80-4	3	9	9	4690.8	50234	27421	34051	3330	4649	9	35834	12111	43001	24282	24937	37907
MWS5238	4	C10H12O2	4-Phenylbutyric acid	Organic acids	Organic acids	1821-12-1	3	9	9	9	120340	100690	120590	53774	48474	61940	135910	161270	104430	91104	87849	93879
MWS4525	7	C6H7N5O	6-O-methylguanine	Nucleotides and derivatives	Nucleotides and derivatives	20535-83-5	1	467940	781750	519710	85454	88266	149190	973730	653820	906500	56113	156030	144770	422270	582680	449980
pme3968	5	C6H7N5O	7-Methylguanine	Nucleotides and derivatives	Nucleotides and derivatives	578-76-7	3	340360	463590	324310	37924	56108	61806	534170	351090	536040	26417	93925	59370	234770	306340	244500
pme0021	5	C9H11NO2	L-Phenylalanine	Amino acids and derivatives	Amino acids and derivatives	63-91-2	1	3593700	3510000	3450000	503050	682120	518460	3421600	3213700	3431500	509390	472940	519380	2027500	2126200	2063800
pmb0037	4	C10H15NO	Hordenine	Alkaloids	Phenolamine	539-15-1	3	40281	25511	28762	54853	132820	81387	29223	22613	21006	88833	60724	78942	47784	61858	42783
pme0282	2	C8H6O4	Phthalic acid	Phenolic acids	Phenolic acids	88-99-3	3	1002600	1127200	1055600	55574	44355	50636	310230	383640	308300	38328	32324	33915	220050	195320	179720
pme0281	2	C8H6O4	Terephthalic acid	Phenolic acids	Phenolic acids	100-21-0	2	7522500	9209600	8508700	707490	689770	690350	2318500	2806300	2403600	536210	541460	558530	1736100	1796900	1558600
pmc0274	5	C6H6N4S	6-Methylmercaptopurine	Nucleotides and derivatives	Nucleotides and derivatives	50-66-8	3	11334000	11621000	10772000	1766400	2327200	1827000	11360000	10471000	11806000	1870400	1775300	1935200	5785200	6535300	6550600
mws0344	3	C5H10O6	D-Xylonic acid	Others	Saccharides and Alcohols	526-91-0	1	724230	484270	585380	385820	371590	385020	654180	726690	607310	795110	728520	778480	620240	633600	577820
Zmjp000624	4	C8H9NO3	Pyridoxal	Others	Vitamin	66-72-8	3	64458	61977	45450	128970	200950	233970	144090	154520	132270	285710	243250	227480	93193	105190	73423
NK10253223	4	C8H9NO3	2-Amino-3-methoxybenzoic acid	Phenolic acids	Phenolic acids	3177-80-8	3	50802	50141	47128	133470	151470	193000	115430	134550	96794	215170	196290	172710	63435	74417	58535
Hmtp000776	5	C8H9NO3	4,5,6-Trihydroxy-2-cyclohexen-1-ylideneacetonitrile	Alkaloids	Alkaloids	-	2	3753700	3831400	3590900	597390	785740	614560	3756500	3423700	3674300	640350	588800	645840	2105300	2200800	2075600
mws2125	1	C3H5O6P	Phosphoenolpyruvate	Organic acids	Organic acids	138-08-9	3	177910	141760	102010	234830	197790	198370	17961	48614	14026	114500	129560	189930	177030	165520	202580
MWSmce501	9	C8H8O4	Protocatechuic Acid Methyl Ester	Phenolic acids	Phenolic acids	2150-43-8	3	11276	19810	15879	30950	32680	28581	53796	37237	35058	39239	36003	34819	17165	23102	23111
pme2598	8	C8H8O4	3,4-Dihydroxybenzeneacetic acid	Phenolic acids	Phenolic acids	102-32-9	3	766570	694740	951390	614120	550210	790610	243330	170020	209990	440490	467330	267370	609830	493410	495120
Zmsp001834	7	C8H8O4	2,6-Dimethoxy-1,4-benzoquinone	Quinones	Quinones	530-55-2	3	194580	143450	177020	59616	60010	99914	265660	200810	258220	102290	100890	104800	129910	167220	132850
mws0028	7	C8H8O4	Vanillic acid	Phenolic acids	Phenolic acids	121-34-6	3	308090	274850	246910	168760	199090	237680	558660	359770	608930	91743	147120	129220	257470	235880	244060
pme1292	1	C8H8O4	Homogentisic acid	Phenolic acids	Phenolic acids	451-13-8	3	93413	91158	160300	83430	222470	59466	9	9	17182	38172	129290	95925	47858	83161	53451
MWSslk066	7	C8H8O4	3-Hydroxy-4-methoxybenzoic acid	Phenolic acids	Phenolic acids	645-08-9	3	182720	147020	172240	133920	121350	116620	296410	206270	347950	63972	99985	86426	137680	154920	151160
pme3081	7	C8H12N2O2	4-(Aminomethyl)-5-(hydroxymethyl)-2-methylpyridin-3-ol	Others	Others	85-87-0	3	168800	114550	115250	11367	6360.9	13026	240210	178680	214010	11216	13361	7052	58438	56006	64319
pme1383	5	C8H11NO3	Pyridoxine	Others	Vitamin	65-23-6	1	2825300	1834200	1679300	610300	639430	556260	2247500	1604400	2369700	615740	520020	444210	1431000	1646200	1123300
MWStz063	5	C10H19NO	2-Ethyl-2,6,6-trimethylpiperidin-4-one	Alkaloids	Piperidine alkaloids	133568-79-3	2	31500	28220	31290	20976	14589	13529	43506	31214	35084	17090	17989	10892	15832	18147	19684
Zmzn000078	8	C3H7O6P	Dihydroxyacetone phosphate	Others	Saccharides and Alcohols	57-04-5	3	68473	51443	45844	44991	35546	43637	4300	4262.2	5923.4	20139	19254	29189	37748	44293	44479
pme0253	9	C8H15NO3	N-Acetyl-L-leucine	Amino acids and derivatives	Amino acids and derivatives	1188-21-2	2	199830	379570	191780	108880	123200	78969	1817600	1364000	2240300	63037	99337	90537	332760	316330	309620
MA10039492	4	C6H6O6	Dehydroascorbic acid	Others	Vitamin	490-83-5	2	14601	13092	2176.6	176870	137900	136900	9	9	9	95080	99087	138880	107630	144970	159240
mws0242	9	C8H14O4	Suberic Acid	Organic acids	Organic acids	505-48-6	3	27965	25853	7526.3	21742	27011	40976	52552	34619	60719	22986	28427	14679	29497	32152	26567
Zmyn000155	2	C7H14N2O3	N-α-Acetyl-L-ornithine	Amino acids and derivatives	Amino acids and derivatives	6205-08-9	2	1436500	1847700	1572500	30652	115670	133650	486490	819470	675970	201460	247010	162610	847950	811450	839050
MWSmce119	5	C6H14N4O2	L-Arginine	Amino acids and derivatives	Amino acids and derivatives	74-79-3	1	17306000	19413000	14814000	564050	1630000	2111700	13856000	14194000	11572000	1141200	1690600	1950500	6518600	10349000	8875600
Hmfn000531	4	C6H8O6	L-Ascorbic acid (Vitamin C)	Others	Vitamin	50-81-7	1	2680.8	2137.2	23365	3892600	3238600	1553500	9	9	9	1954400	4521700	3675300	2842100	2850500	2449600
mws4175	4	C6H8O6	D-Glucurono-6,3-lactone	Others	Saccharides and Alcohols	32449-92-6	2	51202	8239.7	104810	688970	688320	311750	9	9	9	492270	752670	638060	542950	518660	480620
MWSmce690	4	C6H8O6	Erythorbic Acid; Isoascorbic Acid	Others	Vitamin	89-65-6	1	444110	25979	842030	4705000	4812600	2118700	9	9	9	2897900	4711300	4314000	4051100	3398400	3202600
Zmgn001448	4	C7H12O5	2-Propylmalic Acid*	Organic acids	Organic acids	-	1	510070	1160400	886980	3090300	5266200	2869300	2715000	700410	1471600	2478800	1741000	2660700	1037400	933930	942960
pmb3101	4	C7H12O5	2-Isopropylmalic Acid	Organic acids	Organic acids	49601-06-1	1	597360	1211500	987000	3443300	5434900	3080900	3188500	858850	1622600	2840900	1830300	2837600	1182500	1055300	1026300
Lmbn001754	4	C7H12O5	3-Isopropylmalic Acid*	Organic acids	Organic acids	921-28-8	1	529480	1118200	825390	3043500	5242500	2909600	2852500	752510	1442800	2430500	1745700	2597600	1031700	865360	861650
pme2024	8	C10H12N2O	Serotonin*	Alkaloids	Plumerane	50-67-9	3	1628500	1600900	1337300	1036800	770400	948710	595790	382030	477020	249990	585330	275170	760580	842380	689620
pmb0774	8	C10H12N2O	N-Hydroxytryptamine*	Alkaloids	Plumerane	-	3	496540	544360	455190	307230	196400	289530	159250	125110	162240	93918	156010	58311	237770	319270	214150
mws1013	3	C9H6O4	Esculetin	Lignans and Coumarins	Coumarins	305-01-1	1	4129500	3229600	3439400	3470100	3444200	3620300	7234700	7065300	6467200	6540200	6597900	8063600	8684200	7667800	5717800
mws0875	3	C5H10N2O3S	L-Cysteinyl-L-glycine	Amino acids and derivatives	Amino acids and derivatives	19246-18-5	3	73613	39605	47385	19111	26805	17850	1818.2	11271	6035.5	115650	120150	147800	24694	30338	29550
MWSmce220	4	C6H10O6	D-Glucono-1,5-lactone	Organic acids	Organic acids	90-80-2	3	28445	53130	22401	180800	168330	64198	25686	32423	35844	127420	169370	204460	181480	131120	137660
mws1195	1	C10H10O3	p-Coumaric acid methyl ester*	Phenolic acids	Phenolic acids	3943-97-3	3	142990	299540	235410	344810	474440	488070	94283	88627	86446	184110	369170	376640	258070	240110	219390
Jmzn006005	1	C10H10O3	3,4-Methylenedioxy cinnamyl alcohol	Lignans and Coumarins	Lignans	58095-76-4	1	287050	564200	437580	646770	870030	894100	187390	193250	165200	363380	666770	742270	474170	442790	480440
mws1200	1	C10H10O3	Trans-4-Hydroxycinnamic Acid Methyl Ester	Phenolic acids	Phenolic acids	19367-38-5	1	164710	338470	271140	417470	552370	541580	99633	121710	102760	219750	381820	446290	294810	283340	289590
pmb2795	1	C10H10O3	4-Methoxycinnamic acid*	Phenolic acids	Phenolic acids	830-09-1	3	91221	194950	138050	230420	305040	302520	56955	69441	61846	127470	222890	262950	165870	171800	163660
mws2212	3	C9H8O4	Caffeic acid	Phenolic acids	Phenolic acids	331-39-5	1	778350	1010000	815830	470930	987010	1002300	417360	809840	615040	905590	1267300	1841300	2983400	1870600	2600100
mws1164	3	C6H12O6	D-Fructose*	Others	Saccharides and Alcohols	57-48-7	3	53757	92673	97543	86870	55012	44948	66100	67526	118460	231570	135710	105770	118080	108980	123240
pmf0138	4	C6H12O6	D-Mannose*	Others	Saccharides and Alcohols	3458-28-4	3	23619	27745	10686	121600	215980	103840	30429	22207	6846.6	111720	112430	192290	56673	56030	44105
pmf0139	3	C6H12O6	D-Galactose*	Others	Saccharides and Alcohols	59-23-4	3	59995	94336	71416	71059	45961	51076	65913	62687	102450	208770	118920	97227	101350	96235	98964
mws4170	4	C6H12O6	D-Glucose*	Others	Saccharides and Alcohols	50-99-7	3	7114.3	22618	27427	104460	171430	53476	5590.2	5441.8	4100.3	98954	86301	72367	59056	46230	39897
Hmln000297	3	C6H12O6	Inositol*	Others	Saccharides and Alcohols	87-89-8	3	41444	93003	68080	79479	50143	39932	65118	51284	104700	205260	103200	90729	86057	101600	74652
Hmcp009963	1	C11H18NO+	Candicine	Alkaloids	Phenolamine	6656-13-9	2	594160	545490	610850	412540	489650	418620	229600	364250	247080	745830	464230	493400	587180	573820	514500
mws0250	5	C9H11NO3	L-Tyrosine	Amino acids and derivatives	Amino acids and derivatives	60-18-4	1	3062300	3116300	2678500	646230	887360	612800	2518700	2834300	2399200	613070	604110	606600	1537400	1708500	1431600
MWStz070	5	C9H11NO3	N-(2-Hydroxy-4-methoxyphenyl)acetamide	Alkaloids	Phenolamine	58469-06-0	1	10703000	11699000	10195000	2379900	3076300	2235200	8756900	10570000	8809300	2260300	2400800	2223400	5858700	6492000	5620200
Zmsp000878	5	C9H11NO3	4-Hydroxy-5-(2-oxo-1-pyrrolidinyl)benzoic acid	Alkaloids	Pyrrole alkaloids	-	1	36525000	37994000	30666000	10455000	13036000	9701300	30698000	33544000	29765000	8911000	9738600	9695300	22863000	24423000	20667000
MWSmce455	9	C9H10O4	Vanillic acid methyl ester	Phenolic acids	Phenolic acids	3943-74-6	3	6155.7	7366	4683.2	10692	15217	11553	57837	31341	39106	11345	16526	13027	11897	20063	13106
pme2596	2	C8H9NO4	4-Pyridoxic acid	Others	Vitamin	82-82-6	3	1059500	871560	962690	178370	181280	184250	498020	447130	511200	143900	194050	159650	397250	403080	290250
pmb1754	2	C5H15NO4P+	O-Phosphocholine	Alkaloids	Alkaloids	107-73-3	3	800300	631880	630580	156680	168180	141660	405210	223730	178820	232730	107070	87660	473570	747590	522190
Zmgn000447	1	C3H7O7P	3-Phospho-D-glyceric acid	Others	Saccharides and Alcohols	820-11-1	3	238730	279570	157160	413560	326310	279920	38069	30071	39922	221050	144710	332790	255130	278570	237230
Hmmp001310	5	C11H9NO2	3-Indoleacrylic acid	Alkaloids	Plumerane	1204-06-4	1	50826000	44779000	41536000	3886800	4949400	3334700	44558000	46686000	47155000	4224100	4080600	3663000	16804000	20957000	19363000
Hmgp002327	5	C11H9O2N	3-amino-2-naphthoic acid	Alkaloids	Alkaloids	-	1	57040000	51476000	47060000	4660900	5240800	3226100	52333000	51067000	52338000	4105500	4160800	3357900	20848000	24270000	22278000
pmn001492	9	C11H8O3	Ayapin	Lignans and Coumarins	Coumarins	494-56-4	1	67207	23404	14485	28550	40050	32602	339700	225210	444090	30341	27181	23145	122530	106600	94575
pme0137	7	C7H12N2O4	N-Acetyl-L-Glutamine	Amino acids and derivatives	Amino acids and derivatives	2490-97-3	3	50296	50459	40602	16380	12069	12094	69714	67859	66599	10466	9351.2	10016	25804	30199	30392
mws0237	9	C9H16O4	Azelaic acid	Organic acids	Organic acids	123-99-9	1	1407600	540690	306350	536660	608450	586090	6474800	4401200	8355100	592840	487790	532360	2367500	2323500	2052100
mws5041	9	C8H16N2O3	L-Glycyl-L-isoleucine*	Amino acids and derivatives	Amino acids and derivatives	19461-38-2	1	1082700	1143600	983450	1479400	1348500	1418100	3386100	2727200	4611700	799420	1099900	1275300	1854700	2178300	1929200
pme0122	7	C8H16N2O3	N6-Acetyl-L-lysine	Amino acids and derivatives	Amino acids and derivatives	692-04-6	3	232270	181350	246410	62740	105320	74407	413840	221650	357320	73357	61839	74847	174300	241040	246590
mws0736	9	C8H16N2O3	N-Glycyl-L-leucine*	Amino acids and derivatives	Amino acids and derivatives	869-19-2	1	1190500	1341700	1078500	1696900	1530000	1451100	3910300	2944400	5240400	923210	1292700	1428800	2027600	2202800	2023400
Zmjp000182	5	C7H16N4O2	N-Monomethyl-L-arginine	Amino acids and derivatives	Amino acids and derivatives	17035-90-4	1	765630	365420	746420	79662	189770	196650	827020	594420	581680	121080	182020	112310	365370	322220	351170
pme3388	7	C7H16N4O2	Homoarginine	Amino acids and derivatives	Amino acids and derivatives	156-86-5	2	250250	250430	256450	63537	71981	79588	457690	413210	276340	176200	118620	200010	106270	188090	207400
pmf0348	9	C10H20O3	2,6-Dimethyl-7-octene-2,3,6-triol	Others	Saccharides and Alcohols	73815-21-1	3	172530	63894	61685	61769	64061	84526	851050	534700	1123500	73350	53058	68488	274180	260020	226940
Zmzp000145	7	C9H20N2O2	Trimethyllysine	Amino acids and derivatives	Amino acids and derivatives	23284-33-5	1	2844400	3237000	2643400	773130	1159500	1217900	9423900	9400100	6970600	3926900	2787900	4576400	2721200	2956000	2192800
pme0075	1	C7H11NO5	N-Acetyl-L-glutamic acid	Amino acids and derivatives	Amino acids and derivatives	1188-37-0	2	522430	654240	452470	688660	693780	580580	257180	347330	263540	548650	690980	558230	694000	637490	664340
pme2244	5	C11H11NO2	3-Indolepropionic acid	Alkaloids	Plumerane	830-96-6	2	292880	227090	237550	33063	32376	21941	215670	257210	244320	19325	30152	26570	81626	92696	77382
pme0278	5	C7H14N2O4	2,6-Diaminooimelic acid	Organic acids	Organic acids	583-93-7	2	1324400	1104600	1261200	61383	48425	111280	2026600	1230200	1498200	104680	132840	86430	540370	771530	561350
MWSslk140	8	C7H13NO3S	N-Acetyl-L-Methionine	Amino acids and derivatives	Amino acids and derivatives	65-82-7	3	165660	159250	149980	153810	165980	124600	37965	74504	47049	46543	95748	88516	132170	149950	125810
mws0281	7	C6H8O7	Citric Acid	Organic acids	Organic acids	77-92-9	1	14909000	23096000	18773000	11601000	12476000	12100000	41238000	27744000	34485000	29542000	26718000	26000000	21703000	22979000	18601000
pme2993	2	C10H8O4	Scopoletin (7-Hydroxy-5-methoxycoumarin)	Lignans and Coumarins	Coumarins	92-61-5	2	262590	279150	267870	106980	118730	84242	122770	153900	166300	222870	147890	217470	186700	229920	188590
MWSmce658	9	C10H8O4	Noreugenin; 5,7-Dihydroxy-2-Methylchromone	Phenolic acids	Phenolic acids	1013-69-0	3	6704.1	6682.7	8311.3	14356	10629	12929	36931	28826	30563	5202.2	4195	4597.4	9583	10630	8727.4
mws1189	7	C6H10O7	D-Galacturonic acid*	Others	Saccharides and Alcohols	685-73-4	3	31518	24127	24514	5605.2	7495.8	7046.1	100460	54225	81545	24777	22852	16286	20759	25593	16624
pme3705	7	C6H10O7	D-Glucoronic acid*	Others	Saccharides and Alcohols	6556-12-3	3	20038	16934	19786	9149.9	7343	7138.4	90473	52633	89323	26117	14313	17170	21422	28849	16206
MWSmce632	9	C10H10O4	Vanillin acetate	Phenolic acids	Phenolic acids	881-68-5	3	2406.4	28678	14223	114590	136050	120840	1243300	727260	1507000	108860	141960	109210	501890	491490	473330
MWS1771	2	C10H13NO3	L-Tyrosine methyl ester	Amino acids and derivatives	Amino acids and derivatives	1080-06-4	3	290830	427840	310370	171180	172840	177440	165490	175950	139500	186320	182870	170570	176770	245450	199980
pme0534	9	C6H12O7	Gluconic acid	Others	Saccharides and Alcohols	526-95-4	2	60092	66803	43123	49011	37658	50580	126180	130290	136710	74745	47250	50509	86495	64804	61270
MWSslk006	4	C10H12O4	Ethyl Vanillate	Phenolic acids	Phenolic acids	617-05-0	3	1341	267.6	1435.9	246490	285950	239770	1413.4	971.94	1676.2	220180	247750	223620	122440	131330	131820
pme3827	9	C9H11NO4	3,4-Dihydroxy-L-phenylalanine (L-Dopa)	Amino acids and derivatives	Amino acids and derivatives	59-92-7	3	47615	40402	36226	37636	51260	37559	76174	119540	90219	100280	64242	28271	57149	74728	52675
pmb2640	5	C12H24O2	Dodecanoic acid (Lauric acid)	Lipids	Free fatty acids	143-07-7	1	407280	358220	426380	261630	360160	345080	317350	567810	409000	235250	175580	182530	408810	382280	375140
pmb0130	5	C12H14N2O	Acetryptine	Alkaloids	Plumerane	3551-18-6	3	25728	106100	73543	10299	9491.3	10031	39975	89903	32327	3304.6	15475	6956.9	110070	108610	115590
NK10251888	5	C8H18N4O2	NG,NG-Dimethyl-L-arginine	Amino acids and derivatives	Amino acids and derivatives	30315-93-6	1	964570	761120	745290	129060	140160	137840	765360	742740	646400	171720	163690	148350	341990	306120	274360
MWS5164	5	C8H18N4O2	N,N'-Dimethylarginine;SDMA	Amino acids and derivatives	Amino acids and derivatives	30344-00-4	1	883450	749750	808680	148350	175670	134060	726850	714200	633540	155230	148180	132920	293290	361130	288530
Zmbp002538	5	C11H12N2O2	1-Methoxy-indole-3-acetamide	Alkaloids	Plumerane	-	1	4206500	3933100	3674100	451050	624090	398120	3750500	3621300	3739900	456530	453890	393400	1713700	1944400	1790000
mws0282	5	C11H12N2O2	L-Tryptophan	Amino acids and derivatives	Amino acids and derivatives	73-22-3	1	40817000	44308000	38537000	5885600	8803200	5744700	42742000	41664000	43214000	6447500	6194000	5436000	23132000	20414000	18484000
MWStz282	2	C11H11NO3	3-Hydroxy-3-acetonyloxindole	Alkaloids	Plumerane	33417-17-3	2	535040	723150	526870	31852	29985	39330	226780	113220	175170	21815	51604	19481	134260	186650	134450
pmb0818	5	C11H11NO3	Methoxyindoleacetic acid	Alkaloids	Plumerane	3471-31-6	3	10977000	9874900	8957000	1019400	1452000	1066500	9400300	9487400	9696000	1155800	1153100	1018200	4415200	4824400	4092300
MWStz152	2	C11H11NO3	2-(Acetylamino)-3-phenyl-2-propenoic acid	Alkaloids	Alkaloids	5469-45-4	2	1069400	1547600	1034200	72633	96940	90592	497820	238260	344420	40089	95564	53400	254370	298960	305890
mws4173	9	C11H10O4	5,7-Dimethoxycoumarin (Limettin)(Citropten)	Lignans and Coumarins	Coumarins	487-06-9	3	29886	43347	23530	27920	25593	51385	78915	75188	55398	35564	47823	66896	50615	47131	44722
Zmgn002106	2	C11H13NO3	N-Acetyl-L-phenylalanine	Amino acids and derivatives	Amino acids and derivatives	2018-61-3	1	4794600	8493100	5508800	258780	322710	314460	3475400	2041900	2064800	226230	408530	279480	1272100	1327800	1207600
mws1014	8	C10H8O5	Fraxetin (7,8-Dihydroxy-6-methoxycoumarin)	Lignans and Coumarins	Coumarins	574-84-5	3	403850	418900	387350	478460	370990	377480	215780	206610	210060	156540	182190	197350	416940	418500	497220
pmb2620	4	C11H12O4	3,4-Dimethoxycinnamic acid	Phenolic acids	Phenolic acids	14737-89-4	1	130220	112830	124950	352710	455000	318370	27573	36692	25740	564170	378250	493930	190170	192610	193460
MWSmce083	4	C11H12O4	Ferulic acid methyl ester	Phenolic acids	Phenolic acids	2309-07-1	1	243050	199810	214900	690970	829650	618140	60864	65419	59109	1057400	666830	937390	368140	336320	373580
MWSmce644	2	C11H12O4	4-Acetoxy-3-Ethoxybenzaldehyde	Others	Others	72207-94-4	3	609160	621870	605250	73121	147330	88801	199670	251950	194860	54661	90998	57728	133910	143070	135310
Zmpn000199	7	C6H10O8	D-Galactaric acid*	Others	Saccharides and Alcohols	526-99-8	2	257800	360000	316360	107010	92064	107460	398570	475790	512540	263250	203150	226160	281780	252850	194860
Zmyn000108	7	C6H10O8	D-Saccharic acid*	Others	Saccharides and Alcohols	87-73-0	2	235540	356650	383730	123760	89880	128940	418510	442650	513120	269340	247490	303430	329970	323110	230970
Hmcn000192	7	C7H14O7	Sedoheptulose	Others	Saccharides and Alcohols	3019-74-7	2	138680	233180	133020	91734	101700	58932	250580	210240	279490	185070	140660	185480	188000	167160	122680
pmb2507	1	C5H11O7P	2-Deoxyribose-1-phosphate	Nucleotides and derivatives	Nucleotides and derivatives	17210-42-3	3	211730	169620	192810	368270	197480	395650	150850	100030	163850	202860	128030	138240	215510	214630	191670
pme0170	7	C8H16N4O3	N-Acetyl-L-Arginine	Amino acids and derivatives	Amino acids and derivatives	155-84-0	3	52767	61940	66450	15487	11534	15175	340310	188600	336110	30341	40778	51625	63253	65975	59000
MWS1900	9	C11H20O4	Undecanedioic acid	Lipids	Free fatty acids	1852-04-6	1	71268	39099	17551	26024	21810	30343	327760	327590	553070	29117	26019	30050	86324	72588	82579
mws5045	4	C12H24O3	12-Hydroxydodecanoic acid	Lipids	Free fatty acids	505-95-3	3	2725.1	1512.5	1240.2	8348.7	15469	15245	6027.3	1982.8	5281.7	11158	21994	14137	9514.4	5487.4	3334.8
pme1228	7	C11H12N2O3	5-Hydroxy-L-tryptophan	Amino acids and derivatives	Amino acids and derivatives	56-69-9	3	164380	119900	108230	62088	61164	52676	365940	269930	258910	47901	53544	37588	81257	108130	95271
mws4174	9	C8H15NO6	N-Acetyl-D-mannosamine	Others	Saccharides and Alcohols	7772-94-3	3	31774	37985	20749	30248	33758	38881	188840	109820	223510	27318	21214	34356	95950	91023	63874
MWS4296	9	C11H14N2O3	Glycylphenylalanine	Amino acids and derivatives	Amino acids and derivatives	3321-03-7	1	2403800	2323800	2034900	3064800	2535800	3035300	4619500	4276400	5154700	1309900	1703300	1811900	2921100	3086300	2961400
mws5042	9	C11H14N2O3	L-Glycyl-L-phenylalanine	Amino acids and derivatives	Amino acids and derivatives	721-66-4	1	2368300	2315000	2018000	2988900	2607100	2977000	4557800	4308500	5123900	1310900	1513900	1721600	2923000	3210800	3078700
mws0520	7	C11H13NO4	N-Acetyl-L-tyrosine	Amino acids and derivatives	Amino acids and derivatives	537-55-3	1	1883400	1328200	1631800	395200	439520	447120	2409700	1853800	2263200	364310	579860	437010	672330	743280	690800
mws4085	8	C11H12O5	Sinapic acid	Phenolic acids	Phenolic acids	530-59-6	3	37096	31420	33423	29416	23845	35697	9	11313	3159.9	5443.6	13651	16107	21884	27535	25162
MWSmce538	2	C11H14O5	3,4,5-Trimethoxybenzoic acid methyl ester	Phenolic acids	Phenolic acids	1916-07-0	3	22355	21338	17613	10172	7149	7990.4	10175	10098	13937	3537.6	5970.7	5288.2	12425	8980.8	8448.9
Lmdp002381	8	C11H14O5	Genipin	Terpenoids	Monoterpenoids	6902-77-8	2	790680	727480	549780	415950	407590	384200	71933	66867	50121	38479	39939	27386	323990	376840	324190
Lmqp003432	8	C13H22O3	6,9-Dihydroxy-7-megastigmen-3-one	Terpenoids	Sesquiterpenoids	-	2	440160	443270	358420	223430	223200	228680	50790	61050	58992	59784	57976	41799	210350	203400	198610
pme1194	9	C9H13N3O4	2'-Deoxycytidine	Nucleotides and derivatives	Nucleotides and derivatives	951-77-9	3	24239	29945	28929	81268	82095	70614	196940	137790	224950	96850	143990	54799	77641	86366	74228
Lmhp001461	9	C11H20N2O3	L-Prolyl-L-Leucine	Amino acids and derivatives	Amino acids and derivatives	52899-07-7	2	910800	780970	494840	597220	638220	802420	3075900	1954500	4851600	420500	577540	419520	1085700	1022000	1163700
pma6455	4	C5H11O8P	Ribulose-5-phosphate	Others	Saccharides and Alcohols	4300-28-1	3	4328.7	11601	13555	72559	53540	60968	3046.3	1503.3	2420.4	85904	62873	80621	34129	48881	43893
mws0474	9	C12H22O4	Dodecanedioic aicd	Lipids	Free fatty acids	693-23-2	1	9	9	532.67	1457.5	1575.6	1167.8	4922.6	2524.7	7059.7	879.35	9	9	3574.7	4295.1	3604.8
Lmhp001670	9	C11H22N2O3	L-Valyl-L-Leucine	Amino acids and derivatives	Amino acids and derivatives	3989-97-7	2	761680	713420	662230	2447400	2535200	2202800	2875500	2497700	2734700	946510	2118300	1743000	3933500	3963400	3931800
pmb0962	3	C10H22N2O4	L-Lysine-Butanoic Acid	Amino acids and derivatives	Amino acids and derivatives	80407-71-2	3	1697800	2461400	1733900	857080	1066800	1100100	2339300	2947600	2172300	2539400	2764800	2865300	1876500	1815000	1868500
ML10174588	9	C15H22O2	Confertifoline	Terpenoids	Sesquiterpenoids	1811-23-0	2	3329600	3694000	3021800	3518100	3701800	3656200	7120100	6790300	7916100	3669500	2888300	2776000	2812600	2670900	2681000
mws4176	6	C12H16N2O3	L-Alanyl-L-Phenylalanine	Amino acids and derivatives	Amino acids and derivatives	3061-90-3	2	104050	97838	91879	562580	506990	600230	446670	451620	524820	93558	170110	168970	476920	542770	433570
Lmhn003240	2	C11H10O6	Benzoylmalic acid	Phenolic acids	Phenolic acids	22138-51-8	1	10313000	9780000	8586000	3789900	2964800	4162200	5357700	4867200	4918600	2778400	3101200	2381100	4629500	4803900	4449200
pme0264	9	C10H14N2O5	Thymidine	Nucleotides and derivatives	Nucleotides and derivatives	50-89-5	3	23654	33467	40163	127490	126480	109420	862500	461500	1135100	97209	119380	92236	245390	291250	233430
mws0359	5	C15H30O2	Pentadecanoic Acid	Lipids	Free fatty acids	1002-84-2	1	310400	246640	182380	120440	122870	142010	278360	213350	303650	133700	101920	108760	182210	164280	158760
pme3732	9	C9H13N3O5	Cytidine	Nucleotides and derivatives	Nucleotides and derivatives	65-46-3	3	347700	373330	393500	621770	940700	532080	6540100	3814600	5880400	333540	543500	472970	1327600	1375100	1271000
ML10180524	9	C9H13N3O5	Cytarabine	Nucleotides and derivatives	Nucleotides and derivatives	147-94-4	3	2053000	1890600	1860600	1859600	2339000	1448200	17887000	15352000	18235000	988040	1469500	1491300	4449300	4614800	3720100
mws0976	7	C9H12N2O6	β-Pseudouridine	Nucleotides and derivatives	Nucleotides and derivatives	1445-07-4	3	64452	133640	100130	54544	77374	57085	213950	234280	371400	49349	53718	41619	100660	79501	130410
mws0248	9	C9H12N2O6	Uridine	Nucleotides and derivatives	Nucleotides and derivatives	58-96-8	1	166470	196460	126090	648590	984210	426780	1246700	1076300	1435800	271760	647370	428090	554840	612380	678940
MWSmce295	9	C9H12N2O6	1-beta-D-Arabinofuranosyluracil	Nucleotides and derivatives	Nucleotides and derivatives	3083-77-0	3	30592	30784	37200	254150	389280	185780	730010	399530	993070	124710	228310	258610	356270	335640	369030
Lmmn005696	1	C15H16O3	Desoxyhemigossypol	Phenolic acids	Phenolic acids	57765-65-8	3	18743	17298	22590	18327	22997	22920	6982.1	11398	8631.1	32915	22275	24458	21515	19144	19321
Lmhp002031	6	C12H24N2O3	L-Leucyl-L-Leucine	Amino acids and derivatives	Amino acids and derivatives	3303-31-9	1	407290	400460	306540	1163800	1058400	1382700	785020	911450	903010	372980	571980	617720	1149000	925660	1125300
mws0124	5	C13H14N2O3	N-(3-Indolylacetyl)-L-alanine	Amino acids and derivatives	Amino acids and derivatives	57105-39-2	2	33908	38536	28089	3208.5	2312.4	5969.9	40608	37510	33872	6887.5	2747	18709	11526	26901	22611
mws0655	1	C8H10NO6P	Pyridoxal-5'-phosphate	Others	Vitamin	54-47-7	2	148620	122180	145810	211120	202350	159090	9	9	9	114220	126880	135450	237380	226500	213360
pme3961	9	C10H13N5O3	2'-Deoxyadenosine	Nucleotides and derivatives	Nucleotides and derivatives	958-09-8	1	360300	312320	303500	1721000	1951300	1483900	8827700	4097300	13473000	717040	989200	857350	1987000	2230200	2210100
MWSmce116	4	C10H13N5O3	5'-Deoxyadenosine	Nucleotides and derivatives	Nucleotides and derivatives	4754-39-6	2	24398	13124	17601	494400	511890	467530	10615	15334	27739	315380	272120	268810	311660	255600	301830
pme2776	9	C10H12N4O4	2'-Deoxyinosine	Nucleotides and derivatives	Nucleotides and derivatives	890-38-0	3	23132	20196	28684	150980	175010	143190	749930	360220	1127500	67052	97846	99092	182630	210740	185620
Zmdn006929	9	C15H12O4	Aloe-Emodin-9-Anthrone	Quinones	Anthraquinone	6247-99-0	2	12869	24024	18913	14649	23121	16517	128560	83865	118010	25171	31785	44525	25428	25556	25168
MWSHY0124	9	C15H12O4	Pinocembrin (Dihydrochrysin)	Flavonoids	Flavanones	480-39-7	3	16826	44202	32807	23250	35200	27329	188610	118280	138810	36773	62519	72217	45804	48045	46684
pma3101	9	C11H14NO6+	Nicotinate D-ribonucleoside	Others	Vitamin	17720-18-2	3	430280	375860	422830	976420	1454600	665410	1668500	1378500	1751400	552900	759340	695700	906060	932480	852290
mws0120	5	C8H20NO6P	Choline Alfoscerate	Lipids	PC	28319-77-9	2	617720	647070	607880	100610	77333	84923	361110	457970	509490	21469	35864	22003	253680	252870	213870
pme1187	7	C10H14N2O6	5-Methyluridine	Nucleotides and derivatives	Nucleotides and derivatives	1463-10-1	1	48509	64103	69571	4230.4	9	7954.4	153000	88183	159390	4613.9	9537.4	7352.6	27445	45229	31725
Zmyn000110	9	C6H14NO8P	D-Glucosamine 1-phosphate	Others	Saccharides and Alcohols	2152-75-2	3	20352	17393	13808	16089	14621	18358	28567	30551	28978	13773	13301	12889	11611	11637	9314.1
mws0866	1	C6H13O9P	D-Glucose 6-phosphate*	Others	Saccharides and Alcohols	56-73-5	3	275250	429260	406300	774980	581100	798030	98284	115900	76722	807040	528930	560180	642200	613530	657160
mws1090	1	C6H13O9P	Glucose-1-phosphate*	Others	Saccharides and Alcohols	59-56-3	3	273240	398020	386090	760160	547340	696920	84910	104130	71703	686610	505260	502170	548930	531320	585750
MWS2442	1	C6H13O9P	D-Fructose 6-Phosphate	Others	Saccharides and Alcohols	643-13-0	3	195380	287620	283540	515140	364960	466940	65260	84830	58538	506420	348900	350470	415570	392100	417450
Zmdp002216	7	C11H20N2O5	L-γ-Glutamyl-L-leucine	Amino acids and derivatives	Amino acids and derivatives	2566-39-4	1	1562000	1738200	1461200	66835	85535	80288	2845900	2473000	2992700	89674	123840	89554	560810	625700	527580
mws0715	5	C13H16N2O4	Phenylacetyl-L-glutamine	Amino acids and derivatives	Amino acids and derivatives	28047-15-6	3	185120	234510	209370	19857	12537	15181	223360	141340	143730	4225.4	17792	9594.1	46877	41468	33539
pmb0952	9	C12H17N4OS+	Thiamine (Vitamin B1)	Others	Vitamin	70-16-6	3	29486	25595	38415	27783	16064	33086	187540	148120	158210	16162	31074	35694	86937	97468	93770
pme1184	9	C10H13N5O4	2'-Deoxyguanosine	Nucleotides and derivatives	Nucleotides and derivatives	961-07-9	3	167590	186730	159570	582450	602280	582570	4371400	1959600	5842700	401920	577000	431360	724040	773840	733530
pme0230	9	C10H13N5O4	Adenosine	Nucleotides and derivatives	Nucleotides and derivatives	58-61-7	1	1335600	1118500	1125300	5960000	4244000	4677900	8632200	6797000	10764000	2006800	2430500	1823100	3626700	4179900	3977300
pme2890	6	C8H16N2O4S2	L-Homocystine	Amino acids and derivatives	Amino acids and derivatives	626-72-2	2	13261	13278	14053	44237	89686	55863	66546	55610	51939	30642	12517	11925	61519	85419	62196
pme1119	9	C10H12N4O5	Inosine	Nucleotides and derivatives	Nucleotides and derivatives	58-63-9	3	73730	42612	47205	197870	268900	124560	271900	216280	294720	164850	108550	141250	281900	202050	211870
pmp000086	8	C13H16O6	1-Feruloyl-sn-glycerol	Phenolic acids	Phenolic acids	-	2	1376100	1470200	1425400	1527700	1159500	1447800	725180	403610	603430	751900	840090	791020	1288100	1396100	1372200
MWS20169	9	C15H10O5	2,5-dihydroxy-1-methoxy-anthraquinone	Quinones	Anthraquinone	-	2	15470	14833	14750	23381	23682	37076	35710	27035	35259	28553	24957	30622	13558	19075	16078
Lmjp006246	9	C16H16O4	9-Methoxy-α-Lapachone	Quinones	Quinones	35241-80-6	2	11251	15917	12096	9823.6	16016	12995	30243	26440	24597	16414	16630	16631	16533	19219	15379
Lmmn003323	9	C16H32O3	2-Hydroxyhexadecanoic acid	Organic acids	Organic acids	764-67-0	1	363430	301810	296500	179170	229820	158160	9484800	4650100	14098000	247570	210410	190740	1066400	1055300	1015000
pme1201	9	C15H14O5	Phloretin	Flavonoids	Chalcones	60-82-2	3	12816	15922	14829	18571	16341	11789	45330	30832	26564	5929.8	3322.6	8417.8	8040	13172	11551
pmb1574	9	C18H28O2	9,12-Octadecadien-6-Ynoic Acid	Lipids	Free fatty acids	61481-29-6	3	16509	11137	19199	22798	23784	22797	977810	765940	1286500	16923	18231	12322	306220	268010	304370
Lmlp012720	5	C16H22O4	Dibutyl phthalate*	Phenolic acids	Phenolic acids	84-74-2	1	6406300	6614400	6686700	1208300	1333800	1307400	4896100	5296900	5036200	1295700	1279200	1237100	2150400	2235900	2137600
Lmxp011770	5	C16H22O4	Diisobutyl phthalate*	Phenolic acids	Phenolic acids	84-69-5	1	6560000	6680800	6713300	1242600	1296500	1315400	4971700	5350900	5117900	1295100	1296100	1249500	2153700	2366400	2226700
MWSmce341	5	C16H22O4	Butyl isobutyl phthalate*	Phenolic acids	Phenolic acids	17851-53-5	1	5223500	5564700	5607700	796730	962470	920360	3848100	4306500	4194600	888760	896920	853890	1598000	1685300	1539300
mws5035	6	C15H22N2O3	L-Leucyl-L-phenylalanine	Amino acids and derivatives	Amino acids and derivatives	56217-82-4	2	409120	520560	486630	1379600	1210500	1350000	1173000	1255800	1427900	326940	607790	508780	999690	1069500	998710
pmb0889	9	C18H30O2	Punicic acid (9Z,11E,13Z-octadecatrienoic acid)	Lipids	Free fatty acids	544-72-9	1	478030	240670	740320	686630	1115700	600530	8694000	5902300	10729000	698450	898340	745610	2759900	2793000	2767800
pmb1650	5	C18H30O2	Octadeca-11E,13E,15Z-trienoic acid	Lipids	Free fatty acids	25575-00-2	3	2299100	2377600	2383100	438440	474590	453020	1794400	1846700	1820100	477390	465800	428410	803010	824340	767800
mws0629	9	C13H16N2O5	L-Aspartyl-L-Phenylalanine	Amino acids and derivatives	Amino acids and derivatives	13433-09-5	1	184030	182840	204120	194420	218550	137670	1252300	922690	1648900	101840	185000	173470	279310	329860	284950
pmp001245	8	C15H22NO4+	Feruloylcholine	Alkaloids	Phenolamine	85927-25-9	3	383200	314850	312280	499540	566330	398060	183580	173640	122950	88158	129600	98923	274060	318430	229830
MWS4354	9	C11H15N5O4	N6-methyladenosine	Nucleotides and derivatives	Nucleotides and derivatives	1867-73-8	1	80938	74749	99390	136530	127010	94431	1687300	1311600	2529000	77309	127990	123670	285600	326330	305000
Hmhp001812	9	C11H15N5O4	2'-O-Methyladenosine	Nucleotides and derivatives	Nucleotides and derivatives	2140-79-6	1	2953600	2950900	3234000	272830	370490	332130	26311000	16838000	32731000	219200	420180	472110	3601700	3952900	3616800
pme1178	9	C10H13N5O5	Guanosine	Nucleotides and derivatives	Nucleotides and derivatives	118-00-3	1	9200100	8518900	8913100	29483000	26731000	24523000	107720000	90652000	136170000	13243000	18106000	18734000	38659000	42804000	37987000
Hmqp002567	7	C17H17NO3	4-Hydroxycinnamic acid p-hydroxyphenethylamine	Phenolic acids	Phenolic acids	-	1	38032	51835	275210	45999	13278	11663	159130	238470	279160	47829	79882	53939	181220	166150	166590
MWSmce089	7	C17H17NO3	p-Coumaroyltyramine	Alkaloids	Phenolamine	36417-86-4	1	35548	53885	282040	46881	13102	15216	159760	232630	278640	44953	80218	54106	178260	194560	166480
Zmzp005934	2	C18H37NO	Stearamide	Alkaloids	Alkaloids	124-26-5	1	14648	13042	50988	8681.7	14589	18928	26590	8373.7	7934.9	6112.4	6416	8113.1	15225	16452	13345
mws0051	7	C16H12O5	Acacetin	Flavonoids	Flavones	480-44-4	1	2799300	1564600	3133400	1103100	889710	1218500	8126500	9937100	2918600	1994200	4718800	5983700	2516700	2627000	2545100
mws0668	5	C10H12N4O6	Xanthosine	Nucleotides and derivatives	Nucleotides and derivatives	146-80-5	1	4867800	5195700	5339700	1293300	1692400	1294300	4946300	5074000	4608700	2268100	3219600	3184400	2995300	2710700	2857300
mws1068	1	C15H10O6	Kaempferol (3,5,7,4'-Tetrahydroxyflavone)	Flavonoids	Flavonols	520-18-3	1	75645	116380	96697	177110	240900	185680	34583	47202	108940	68018	124920	88476	265420	259650	298070
NK10256198	1	C15H10O6	3,5,7,2'-Tetrahydroxyflavone; Datiscetin	Flavonoids	Flavones	480-15-9	1	72965	115960	100010	152730	212760	159800	34293	42556	92460	56330	102950	84231	230490	237460	246210
MWSslk132	9	C16H30O4	Hexadecanedioic acid	Lipids	Free fatty acids	505-54-4	1	41781	40167	24244	49444	37528	43041	231610	186280	307280	34653	34870	32079	58355	57348	59603
Jmgn005927	6	C15H12O6	2-hydroxynaringenin	Flavonoids	Flavanones	-	3	9	9	2560	19758	22171	10951	9136.8	6446	8434.1	9148.4	3520.6	7908.4	13163	9303.5	10211
pmn001686	9	C16H32O4	10,16-Dihydroxypalmitic acid	Lipids	Free fatty acids	3233-90-7	1	23246	17133	18688	62617	40815	27233	54528	56294	80652	26282	27114	12134	28825	32894	30184
Lmyn007883	9	C16H32O4	9,16-Dihydroxypalmitic acid	Lipids	Free fatty acids	38076-49-2	2	603030	471680	490160	1542900	950700	846370	1521800	1702200	2297900	618670	616000	424420	921870	875030	809830
pme3163	4	C7H15O10P	D-Sedoheptuiose 7-phosphate	Others	Saccharides and Alcohols	2646-35-7	3	205550	181500	187350	593480	710180	487250	26332	5335.6	48085	433600	509880	589500	559190	542300	532400
pmb2657	4	C10H18N4O6	Argininosuccinic acid	Organic acids	Organic acids	2387-71-5	3	18080	22602	18337	104600	104880	98696	15360	12032	9727.2	138690	107090	90606	79514	75478	80320
pmb0885	9	C18H26O3	4-Oxo-9Z,11Z,13E,15E-Octadecatetraenoic Acid	Lipids	Free fatty acids	-	3	71924	66548	51580	79969	66796	99692	221820	197420	160300	87731	67959	77371	108550	91492	83201
Zmyn004548	9	C18H28O3	12-Oxo-phytodienoic acid	Lipids	Free fatty acids	85551-10-6	3	2142.2	3460.3	2361.3	6411.7	4052	3572.3	31664	31419	39083	6536.5	7098.3	8223	8867.8	7140.7	6074.6
Zmyn004732	9	C18H30O3	2R-hydroxy-9Z,12Z,15Z-octadecatrienoic acid	Lipids	Free fatty acids	-	2	16865	8060.8	9358.2	6984.1	2400.3	5312.4	170640	112150	249320	3107	5723.8	6889.2	34634	37022	32850
Lmbn005443	9	C18H30O3	13-KODE; (9Z,11E)-13-Oxooctadeca-9,11-dienoic acid*	Lipids	Free fatty acids	54739-30-9	3	4127.5	2441.4	2939.1	15942	14161	12520	24719	22469	31340	11664	12624	18482	15918	14933	15936
pmb2787	9	C18H30O3	9-Oxo-10E,12Z-octadecadienoic acid	Lipids	Free fatty acids	54232-59-6	3	4259.1	3268.9	4469.2	16641	19113	15440	87035	44499	103610	18087	12737	21136	35670	33163	40643
pmb2792	2	C18H30O3	13-Hydroxy-6,9,11-octadecatrienoic acid	Lipids	Free fatty acids	74784-20-6	3	95773	136160	108950	30711	31897	34198	66896	83788	69546	39021	26784	30853	35204	31119	34111
Zmpn003368	4	C18H30O3	13S-Hydroxy-9Z,11E,15Z-octadecatrienoic acid	Lipids	Free fatty acids	87984-82-5	1	51938	42491	37483	967330	1026800	821070	953510	768990	1231900	1272100	1335700	1385500	608360	590190	632540
Zmyn004676	9	C18H30O3	17-Hydroxylinolenic acid	Lipids	Free fatty acids	-	1	93216	40945	76488	190610	257250	176110	1493000	1103400	2063400	210570	235870	226490	499800	501550	507340
pmb2786	9	C18H30O3	9-Hydroxy-10,12,15-octadecatrienoic acid*	Lipids	Free fatty acids	89886-42-0	1	4263.1	3970.2	2281.3	17794	11891	9139.7	27446	22090	30664	13491	10980	18611	15142	15500	15014
Zmbp003483	4	C14H17NO6	Indican	Alkaloids	Plumerane	487-60-5	3	205440	99994	155530	131340	243020	238460	30652	79774	136430	433910	236810	504760	614250	528580	464870
Hmqp005411	7	C18H32O3	9-Oxo-12Z-Octadecenoic acid*	Lipids	Free fatty acids	112543-32-5	2	66717	25522	6783.8	19783	18873	6822.2	104550	69696	180370	14113	16807	21771	55057	64012	56132
Hmqp005455	7	C18H32O3	15(R)-Hydroxylinoleic Acid*	Lipids	Free fatty acids	177931-23-6	3	45381	18765	4092.5	12750	8958	11906	67434	56381	126890	11027	18002	15043	46028	42688	41301
Lmbn005369	9	C18H32O3	13(S)-HODE;13(S)-Hydroxyoctadeca-9Z,11E-dienoic acid*	Lipids	Free fatty acids	10219-69-9	3	272850	119690	229280	406360	519000	422300	4257000	2849300	5616300	438450	558340	486060	1471000	1365900	1416500
Rfmb091	9	C18H32O3	9S-Hydroxy-10E,12Z-octadecadienoic acid*	Lipids	Free fatty acids	15514-85-9	1	269130	129630	241400	420210	523050	420780	4208800	2946700	5663600	442350	547350	516750	1412100	1391300	1407800
Lmbn005662	9	C18H32O3	9(10)-EpOME;(9R,10S)-(12Z)-9,10-Epoxyoctadecenoic acid	Lipids	Free fatty acids	16833-56-0	1	39443	12580	8451.2	19075	22879	14165	275990	172720	431650	14177	17448	22793	77702	86111	82925
pmb2799	7	C18H32O3	12,13-Epoxy-9-Octadecenoic Acid	Lipids	Free fatty acids	6799-85-5	1	59975	16207	8933	11119	11428	13282	41091	29895	86363	7081.5	6072.6	18521	33555	31568	29364
pmb0197	9	C11H15N5O5	N7-Methylguanosine	Nucleotides and derivatives	Nucleotides and derivatives	20244-86-4	3	50157	34077	30341	30929	24950	21561	511030	287800	504770	31960	37196	18911	75290	80150	55201
Zmyn004714	4	C18H34O3	Ricinoleic acid	Lipids	Free fatty acids	141-22-0	1	9779.3	5513.9	7957.6	100520	92929	95128	9812.8	15047	17417	82444	81393	81943	41410	40266	34308
pmf0297	4	C20H42O	1-Eicosanol	Lipids	Free fatty acids	629-96-9	3	15201	8275.4	6733.2	109440	110430	109280	14253	16375	19907	93025	96346	90148	47154	50893	46455
mws0724	9	C10H13N5O6	8-Hydroxyguanosine	Nucleotides and derivatives	Nucleotides and derivatives	3868-31-3	3	2000.4	4759.3	2554	5699.5	10266	4915	27538	20976	34027	7659.5	8335.9	6725.4	12813	10326	9758
Lmhn001386	3	C12H12O9	Vnilloyltartaric acid	Phenolic acids	Phenolic acids	-	2	37079	35317	28959	11454	23355	27075	29632	24177	23149	42603	43702	48100	39636	37839	30430
Lmjp004941	6	C16H12O6	Rhamnocitrin (7-Methylkaempferol)*	Flavonoids	Flavonols	569-92-6	3	18747	24323	18401	48431	44441	39197	31911	45612	32140	21643	38432	36193	35247	22466	32499
MWSHY0126	3	C16H12O6	Kaempferide (3,5,7-Trihydroxy-4'-methoxyflavone)	Flavonoids	Flavonols	491-54-3	2	9	9	9	9	9	5813.6	16986	18169	8448.5	95395	105230	108260	18309	21631	17067
pmp000971	3	C16H12O6	6-Demethoxy-7-methylcapillarisin	Others	Others	-	2	32414	24675	47734	7188.6	9458.3	36137	79963	44120	58050	309630	853450	817280	102990	125540	119620
pmp000001	6	C16H12O6	Hispidulin (5,7,4'-Trihydroxy-6-methoxyflavone)*	Flavonoids	Flavones	1447-88-7	3	25379	43744	32677	84958	88098	76985	66818	77042	43317	39820	64788	74607	51591	48873	59386
pmp001127	3	C16H12O6	Chrysoeriol	Flavonoids	Flavones	491-71-4	3	30494	22066	9722.4	85075	61762	74184	115090	63885	62853	136460	135920	140100	52548	51067	54459
mws0058	6	C16H12O6	Diosmetin (5,7,3'-Trihydroxy-4'-methoxyflavone)	Flavonoids	Flavones	520-34-3	3	32808	55354	39314	124670	150930	109930	58911	74698	46248	43971	75522	80288	62722	61141	51907
Zmhn003257	6	C16H12O6	5,7,2'-Trhiyroxy-8-methoxyflavone	Flavonoids	Flavones	-	3	31614	49667	34959	120100	147750	106230	58726	69993	49675	46468	86915	90795	62716	54295	62427
Zmhp002714	3	C16H12O6	5,6,7-Tetrahydroxy-8-methoxyflavone	Flavonoids	Flavones	-	3	47099	58140	91808	13786	6667.8	50402	716720	114990	526170	654150	1110000	1057000	218580	226050	214700
Zmhp003514	9	C16H12O6	6,7,8-Tetrahydroxy-5-methoxyflavone	Flavonoids	Flavones	-	3	9540.2	12835	25863	19458	21470	26902	70811	117310	58928	27635	58392	31067	35553	15923	38250
pme2954	1	C15H10O7	Quercetin	Flavonoids	Flavonols	117-39-5	1	1464500	1893100	2018900	2658400	2982500	2791200	91691	644660	669830	981970	1524600	1570600	2086000	2308800	2150200
Cmsp004086	8	C16H14O6	Dihydrokaempferide	Flavonoids	Flavanonols	137225-59-3	2	663790	459940	660830	632700	878820	529260	62979	71014	71454	170490	228560	138000	840870	695160	673420
pme1086	3	C10H17N3O6S	Glutathione reduced form	Amino acids and derivatives	Amino acids and derivatives	70-18-8	2	253780	173850	200990	63879	72562	96362	18108	36730	44921	584440	531710	572360	120750	92699	93456
pmn001610	9	C20H36O2	Eicosadienoic acid	Lipids	Free fatty acids	5598-38-9	3	12331	9649.6	13225	8269.4	9546.7	8200.4	40010	39305	34802	18957	18418	18705	19776	18671	15636
pmb2791	9	C18H30O4	9-Hydroperoxy-10E,12,15Z-octadecatrienoic acid	Lipids	Free fatty acids	111004-08-1	3	16440	22955	21746	17804	16609	16997	252220	215700	359810	28655	11829	9787.7	17036	27571	28855
Zmdp001857	7	C14H18N2O6	γ-Glutamyltyrosine	Amino acids and derivatives	Amino acids and derivatives	7432-23-7	2	234220	253380	193740	32976	33448	33066	414470	270940	381730	20959	36822	21589	97591	106100	108790
pmb2789	4	C18H30O4	13S-Hydroperoxy-6Z,9Z,11E-octadecatrienoic acid	Lipids	Free fatty acids	121107-97-9	3	380.7	1633.5	570.71	19690	31070	15873	1635	428.16	1101	18425	23227	24899	6910	8137.1	9939.4
Zmyn004449	9	C18H30O4	9-Hydroxy-12-oxo-10(E),15(Z)-octadecadienoic acid	Lipids	Free fatty acids	-	2	12072	6692.5	6591.6	5073.6	9375.4	4072.3	33111	24179	82498	3643.3	3844.3	4322.4	14467	14235	14433
pme3967	7	C12H17N5O5	2-(Dimethylamino)guanosine	Nucleotides and derivatives	Nucleotides and derivatives	2140-67-2	1	1394400	1060500	1046900	337110	278830	381160	5619400	3513700	6968700	436550	460900	574650	983340	1034900	1066500
Lmqp002761	3	C19H20O4	Alnusonol	Phenolic acids	Phenolic acids	52330-12-8	3	89620	30798	39088	30979	74288	38176	6003.1	3596.8	23932	187970	123960	172950	159190	177630	134860
mws0636	9	C18H20N2O3	L-Phenylalanyl-L-phenylalanine	Amino acids and derivatives	Amino acids and derivatives	2577-40-4	1	47239	70540	58468	70642	81875	79551	99951	79600	128890	24285	45732	26107	75813	50011	51501
Rfmb087	9	C18H32O4	9-Hydroxy-13-oxo-10-octadecenoic Acid	Lipids	Free fatty acids	-	3	13896	6129.3	9863.3	18359	29496	21415	57075	34872	48514	19393	18348	25334	19532	32678	17469
MWS80007	9	C18H32O4	13-Hydroperoxy-9Z,11E-octadecadienoic acid	Lipids	Free fatty acids	23017-93-8	3	28432	33036	22825	57014	59176	57143	227890	186260	344890	39204	45013	40554	77349	75511	67067
pmb2804	9	C18H32O4	13S-Hydroperoxy-9Z,11E-octadecadienoic acid	Lipids	Free fatty acids	33964-75-9	3	27349	7532.8	35843	20490	60752	23762	451050	318140	491420	27420	29057	24554	90203	87163	94698
pmn001689	9	C18H32O4	9-Hydroxy-12-oxo-15(Z)-octadecenoic acid	Lipids	Free fatty acids	-	1	8892.9	11609	9837	23347	19553	15583	888240	610170	1280800	11300	17098	18480	121040	127380	116700
MWS80006	9	C18H32O4	9-Hydroperoxy-9Z,11E-Octadecadienoic Acid	Lipids	Free fatty acids	5502-91-0	2	15692	13443	12504	25334	25199	27201	102970	94282	163620	19593	17929	22257	37417	34848	29980
Lmbn005287	9	C18H32O4	7S,8S-DiHODE; (9Z,12Z)-(7S,8S)-Dihydroxyoctadeca-9,12-dienoic acid	Lipids	Free fatty acids	143288-65-7	3	27231	31758	24324	65276	57319	56157	222660	203940	336510	39865	39167	44135	79704	67220	73162
Lmyp001375	9	C13H15NO8	BOA-6-O-glucoside	Alkaloids	Alkaloids	-	3	17397	7674.5	11111	18817	11959	16635	51243	35349	64466	22766	23826	16504	27994	29462	20741
MWStz221	7	C18H19NO4	N-Cis-Feruloyltyramine	Alkaloids	Phenolamine	80510-09-4	1	2636200	1784600	2507900	521540	323560	626140	7662700	8720600	5927400	694400	1413600	692390	3019500	3016000	3172200
mws1433	7	C18H19NO4	N-Feruloyltyramine	Alkaloids	Phenolamine	66648-43-9	1	2593300	1725300	2472800	488020	314930	621610	7942800	8707200	6092700	655080	1436400	780740	3005300	3003700	3030900
Lmbn007891	9	C18H34O4	Hydroxy ricinoleic acid	Lipids	Free fatty acids	-	2	14670	2877.8	6964.4	7698	9183.4	7208.6	750160	418970	1152900	4216.9	5357.2	9659	84885	98611	95403
Lmbn005487	9	C18H34O4	12,13-DHOME; (9Z)-12,13-Dihydroxyoctadec-9-enoic acid	Lipids	Free fatty acids	263399-35-5	1	18924	11390	9278	11683	10176	12649	34050	36313	41905	8240.2	10678	10099	14391	17539	13585
Lmmn004912	1	C16H12O7	3-O-Methylquercetin	Flavonoids	Flavonols	1486-70-0	2	8653.8	19683	15398	10823	29246	20304	9	9	9	9	21296	19297	20832	18211	14205
mws0582	5	C11H19N3O6S	S-(Methyl)glutathione	Amino acids and derivatives	Amino acids and derivatives	2922-56-7	1	224050	227120	206480	48208	47278	54768	96455	252130	266390	112920	72208	100340	136590	171040	99659
MWSslk257	5	C9H14N3O8P	Cytidine 5'-monophosphate(Cytidylic acid)	Nucleotides and derivatives	Nucleotides and derivatives	63-37-6	2	330620	229680	292720	152170	73858	104140	287630	256840	486210	21224	47498	66931	203290	216570	216300
pme3188	7	C9H13N2O9P	Uridine 5'-monophosphate	Nucleotides and derivatives	Nucleotides and derivatives	58-97-9	1	2206900	1815500	1956600	846120	945480	518980	5082600	4341300	10356000	162750	477330	660550	1604200	1625200	1434800
mws0983	9	C20H39NO2	N-Oleoylethanolamine	Alkaloids	Alkaloids	111-58-0	1	16837	14647	21658	31459	36010	24347	280060	155430	257200	12001	30593	25318	40934	40175	37815
Lmqn000351	4	C12H22O10	Rutinose	Others	Saccharides and Alcohols	90-74-4	3	30784	21773	31143	109360	120010	102190	9	11552	10762	53227	74471	115680	69009	76823	59687
Lmyp002284	3	C14H17NO8	2-Hydroxy-1,4-benzoxazine-3(2H)-one glucoside (HBOA glucoside)	Alkaloids	Alkaloids	27625-86-1	2	541050	121330	273790	52438	301000	41967	79286	1002000	1089700	1203300	462230	665980	307080	350380	291300
pmn001690	8	C16H24O7	3-Hydroxy-4-isopropylbenzylalcohol-3-O-glucoside	Phenolic acids	Phenolic acids	-	3	62033	85324	70338	89846	105690	130030	15834	9604.7	17689	9	49152	17554	64420	53059	41780
pmn001691	9	C18H32O5	9,12,13-Trihydroxy-10,15-octadecadienoic acid	Lipids	Free fatty acids	-	1	6492.7	12676	3797.2	279630	338410	303400	2171700	1583300	3101200	178580	246980	175880	910540	796480	835480
mws0884	9	C10H12N5O6P	Cyclic 3',5'-Adenylic acid	Nucleotides and derivatives	Nucleotides and derivatives	60-92-4	1	50933	55860	19187	244330	200210	184350	259550	215690	343580	95248	113920	74380	188610	173530	157450
MWStz208	2	C18H19NO5	N-Feruloyloctopamine	Alkaloids	Phenolamine	66648-44-0	2	1823000	732810	2213600	150360	146950	173990	691860	705920	542410	228560	330590	298720	610310	602110	699590
Hmqn003054	9	C18H34O5	9,10,11-Trihydroxy-12-octadecenoic acid	Lipids	Free fatty acids	61911-67-9	1	7853.3	3580.4	8896.8	17490	17154	19895	1021400	543280	1363200	16105	17805	14544	322860	284550	307720
pmn001694	9	C18H34O5	9,10,13-Trihydroxy-11-Octadecenoic Acid	Lipids	Free fatty acids	29907-57-1	1	113850	71731	119170	195100	212420	197370	15219000	8489400	20530000	158530	189290	136020	4858400	4749300	4819700
pmb0789	5	C14H21NO8	Pyridoxine-5'-O-glucoside	Others	Vitamin	-	3	250910	289590	226770	39480	33083	48022	212940	348270	186710	107200	94430	58910	124710	162940	100130
pmc0066	1	C10H13N4O7P	2'-Deoxyinosine-5'-monophosphate	Nucleotides and derivatives	Nucleotides and derivatives	3393-18-8	3	6950400	6427700	7287100	14193000	13842000	16542000	475460	1062700	1931900	11857000	13345000	14576000	13858000	15108000	13770000
Lmyn007622	9	C18H36O5	9,10,18-Trihydroxystearic acid	Lipids	Free fatty acids	496-86-6	2	1697.6	6124.1	2399.1	10095	4493.1	8635.1	95594	72199	141340	4096	5310.2	5119.2	14775	11518	19305
mws0675	6	C11H15N2O8P	β-Nicotinamide mononucleotide	Nucleotides and derivatives	Nucleotides and derivatives	1094-61-7	1	17374	11418	33265	32762	44869	37477	38441	20393	39986	14841	29353	12082	58987	74518	38975
MWStz294	2	C20H20N2O3	N-Feruloyltryptamine	Alkaloids	Plumerane	53905-13-8	1	1027500	1005300	971930	97779	62176	62090	132630	104970	98693	70918	89210	71201	563640	592240	544290
mws1015	3	C15H16O9	Esculin (6,7-DihydroxyCoumarin-6-glucoside)	Lignans and Coumarins	Coumarins	531-75-9	1	416920	441230	387360	462540	587240	553910	794890	1226700	736440	1810800	1071900	1449900	1261700	1174800	1375900
Cmyn001328	3	C15H16O9	Daphnin	Lignans and Coumarins	Coumarins	486-55-5	1	375500	395680	430010	486290	624180	576270	797420	1146800	881670	1892200	951640	1436300	1258600	1188900	1202200
Jmwn002620	4	C15H18O9	Vanillic Acid-4-O-Glucuronide	Phenolic acids	Phenolic acids	-	3	143920	129410	138960	258160	405180	292670	101160	96709	77609	1183700	755650	635910	333300	307500	292560
HJAP050	3	C19H21NO5	N-Feruloyl-3-methoxytyramine	Alkaloids	Phenolamine	78510-19-7	1	165100	194400	168830	93714	100360	149580	489470	393730	432040	405070	545590	353110	190220	200400	187470
MWSslk074	9	C12H24O11	Lactitol	Others	Saccharides and Alcohols	585-86-4	2	1825200	1891500	1827100	1560000	1797500	1579700	7183200	5359100	4203700	2576300	1896400	1779600	1421300	1334500	1404900
pmb0981	4	C10H14N5O7P	Adenosine 5'-monophosphate	Nucleotides and derivatives	Nucleotides and derivatives	61-19-8	1	1626800	2284900	1671400	12036000	9016800	12136000	2081700	1783800	1972200	8967600	7424300	8705400	4409900	4576300	3659200
pmb0532	4	C10H13N4O8P	Inosine 5'-monophosphate	Nucleotides and derivatives	Nucleotides and derivatives	131-99-7	3	158820	197870	128250	854910	634230	826380	145110	129730	172400	640940	509050	679980	300540	329770	286940
mws4108	6	C21H20O5	1-Methoxyphaseollin	Lignans and Coumarins	Coumarins	157226-48-7	3	13475	24103	15758	60635	61728	43213	41274	40201	35820	20551	50026	45009	45829	40678	39665
MWStz224	2	C20H20N2O4	N-Feruloylserotonin	Alkaloids	Plumerane	68573-23-9	3	896640	1414000	1014700	476400	432350	644520	559810	812770	511700	365100	374700	396860	469340	493400	570790
Lmhp011562	6	C21H36O4	1-α-Linolenoyl-glycerol	Lipids	Glycerol ester	-	1	2889600	3010000	2476900	5026500	5666500	3285300	2822100	3000900	3141500	1670400	3342600	1850200	5231200	4673200	4670100
Lmhp011388	5	C21H36O4	2-α-Linolenoyl-glycerol	Lipids	Glycerol ester	55268-58-1	1	2117600	2197600	1754500	1662900	1763000	1249000	2086100	2226300	1953300	842560	1398400	674210	2534500	2346500	2289800
MWSmce024	5	C16H18O9	Scopoletin-7-O-glucoside (Scopolin)	Lignans and Coumarins	Coumarins	531-44-2	2	298830	213570	225520	58034	66900	101850	217680	129120	172020	115490	81348	95075	131240	169050	192900
Lmhp112042	1	C21H38O4	1-Linoleoylglycerol	Lipids	Glycerol ester	2277-28-3	1	577880	477560	483760	1335200	1576200	985080	358740	407950	341740	743540	1053900	840150	694440	879290	881040
mws1526	3	C16H22O9	Sweroside	Terpenoids	Monoterpenoids	14215-86-2	2	72465	68793	64899	116120	159630	99297	171110	180830	175740	154160	145300	189050	150970	117600	132480
pmb3107	7	C15H20O10	Glucosyringic Acid	Phenolic acids	Phenolic acids	-	1	19104	23817	10416	8352.9	13035	6813.2	31038	47474	39271	12941	18169	14623	21152	12884	18442
Lmbp002309	3	C17H22O9	Sinapaldehyde-4-O-Glucoside	Phenolic acids	Phenolic acids	154461-65-1	3	19011	16267	11445	11394	12344	20556	44689	25584	40446	103370	49294	85430	39204	30819	38312
pmn001695	2	C16H20O10	Trihydroxycinnamoylquinic acid	Phenolic acids	Phenolic acids	-	3	111670	159470	141200	35127	29007	39847	84064	49773	45554	35308	48160	43074	63527	63818	82853
Hmgn002833	4	C20H20O7	4-Ketopinoresinol	Others	Others	-	3	9	9	9	38797	31088	33717	9	9	9	23826	18633	25766	12502	14233	14608
Smhn002274	8	C19H32O7	Blumenol C glucoside	Terpenoids	Terpene	135820-80-3	3	2186800	2342600	2204300	2091500	2348700	2181000	549650	449530	524280	297340	573940	265900	1604900	1680900	1751700
pmp000695	3	C16H22O10	Swertiamarin	Terpenoids	Monoterpenoids	17388-39-5	2	942300	913450	898900	634520	553900	729620	1860400	1537000	1820500	2112200	1293200	1442300	1095500	1310300	1228700
pmn001400	9	C19H20O8	2,3,5,4'-Tetrahydroxystilbene-2-O-xyloside	Others	Stilbene	-	2	457370	622080	682130	312950	302080	346740	2112300	2607700	2465900	751210	1749000	723130	546850	545700	629980
Lmzn001983	3	C16H24O10	D-Threo-guaiacylglycerol-7-O-β-D-glucoside	Phenolic acids	Phenolic acids	-	1	22834	25510	9718.8	3179.6	5873.3	4129.6	41318	45426	42935	51419	35607	39175	22786	23824	17021
mws0232	9	C17H20N4O6	Riboflavin (Vitamin B2)	Others	Vitamin	83-88-5	1	351080	678730	396350	752470	692850	636400	9874500	9273600	12831000	3004000	1535100	845250	2091500	2336700	2061300
pme3337	9	C14H17N5O8	Succinyladenosine	Nucleotides and derivatives	Nucleotides and derivatives	4542-23-8	1	3436900	3301800	2790400	5487700	4966000	4100100	11231000	9593600	14570000	2817600	2724200	2637800	3783000	4417000	3561300
pme1286	9	C14H20N6O5S	S-(5'-Adenosy)-L-homocysteine	Amino acids and derivatives	Amino acids and derivatives	979-92-0	1	269940	302830	215180	851020	765020	1060600	1177800	977650	1273900	531820	561210	643710	597570	611250	529390
pmn001423	8	C19H30O8	Roseoside	Others	Others	54835-70-0	3	34267	46225	44737	35082	27005	34919	10030	11021	7653.8	16303	19705	27863	15895	19586	35889
mws1565	8	C17H24O10	Geniposide	Terpenoids	Monoterpenoids	24512-63-8	2	10133000	10516000	8106100	5452400	4433100	6207300	372950	675660	642770	373020	382690	391810	3515100	3904100	3991600
MWStz103	2	C15H22N6O5S	S-(5'-Adenosyl)-L-methionine	Amino acids and derivatives	Amino acids and derivatives	29908-03-0	1	354130	221360	296870	150000	140730	87631	129230	185970	231940	61930	80643	44143	107680	232060	183060
pmc0281	7	C15H21N5O8	Ribosyladenosine	Nucleotides and derivatives	Nucleotides and derivatives	-	3	729220	610090	728940	292380	258070	243400	1096400	801370	1076700	467510	526760	476540	479440	521690	496910
mws1051	7	C15H23N6O5S	S-Adenosylmethionine	Amino acids and derivatives	Amino acids and derivatives	485-80-3	3	357720	170550	201460	187060	268470	213050	363350	461770	365950	122390	95217	166800	217270	201920	194150
pme3007	1	C9H14N2O12P2	Uridine 5'-diphosphate	Nucleotides and derivatives	Nucleotides and derivatives	27821-45-0	3	41447	32061	34372	33309	35571	37187	7853.4	12119	5035.7	34419	44141	30066	29177	30282	34942
pmn001394	3	C20H22O9	2,3,5,4'-Tetrahydroxystilbene-2-O-glucoside	Others	Stilbene	82373-94-2	3	11155	5123.5	14856	10158	8778.7	7393.2	30607	16620	19413	26976	66681	29381	9774.4	9827.7	9233.3
pmb0864	9	C19H40NO7P	LysoPE 14:0	Lipids	LPE	-	1	118530	101880	89327	196160	225320	202370	841820	586990	964360	76264	119580	93228	346740	325560	364570
Lmhp008337	9	C19H40NO7P	LysoPE 14:0(2n isomer)	Lipids	LPE	-	1	13056	12423	11500	47513	53714	48363	66077	47330	94735	13146	25863	28315	52053	54330	54834
pme2117	1	C10H15N5O10P2	Adenosine 5'-diphosphate	Nucleotides and derivatives	Nucleotides and derivatives	58-64-0	3	196450	182770	106660	162240	200930	158350	18105	13287	19391	66447	137110	148930	110280	130630	191540
mws4183	2	C20H18O11	Quercetin-3-O-arabinoside (Guaijaverin)*	Flavonoids	Flavonols	22255-13-6	3	1452100	1612800	1380900	268030	345460	249850	283040	231660	400180	186620	188580	204890	367220	397650	380610
MWSHY0100	2	C20H18O11	Avicularin(Quercetin-3-O-α-L-arabinofuranoside)	Flavonoids	Flavonols	572-30-5	1	6259600	5703600	5197600	565370	890380	402760	631050	496550	958260	274170	368660	298110	1267100	1381200	1435600
Lmdp003509	2	C20H18O11	Quercetin-3-O-xyloside (Reynoutrin)*	Flavonoids	Flavonols	549-32-6	2	14471000	13439000	13243000	1841400	2907100	1468300	1895900	1529700	2408100	886320	1161100	1063700	3686100	3998600	3704100
HJN087	3	C21H22O10	Naringenin-4'-O-glucoside	Flavonoids	Flavanones	-	3	10062	10528	7144.8	22315	34127	11224	28145	16819	19416	48913	39933	56552	28247	29633	26172
mws2118	3	C21H24O10	Phloretin-2'-O-glucoside (Phlorizin)	Flavonoids	Chalcones	60-81-1	1	48357	32813	41324	66061	83080	54481	124610	117770	96644	262290	170170	248290	111760	141390	137220
Lmhp008440	9	C20H40NO7P	LysoPE 15:1	Lipids	LPE	-	2	11453	2917.5	8989.7	12651	14078	14167	30769	18846	38352	6122.5	7348.5	4551.4	8850.4	19297	21519
Lmhp009187	7	C20H42NO7P	LysoPE 15:0	Lipids	LPE	-	1	217320	163260	188680	98375	116670	109590	869020	524750	936280	51162	77590	68150	252820	231260	262880
Lmhp008885	9	C20H42NO7P	LysoPE 15:0(2n isomer)	Lipids	LPE	-	1	18940	13584	15476	20729	29959	19469	53798	23205	62764	10917	19365	19017	31566	32846	33814
pmp000573	7	C22H22O10	Acacetin-7-O-galactoside*	Flavonoids	Flavones	-	1	1988100	1125300	1965800	522080	412940	722210	3666400	1380600	2212000	370450	1135700	655200	719120	855950	869910
pmp000575	7	C22H22O10	Acacetin-7-O-glucoside (Tilianin)*	Flavonoids	Flavones	4291-60-5	1	1673000	951060	1584800	436580	357980	623600	2969800	1140800	1874400	320640	951420	535810	638240	738970	750310
Lmhp007836	7	C21H38NO7P	LysoPE 16:3	Lipids	LPE	-	2	118780	237720	115770	88110	98662	109480	542800	352810	530510	9898.3	28524	17920	248020	248800	208700
Hmcp002316	5	C21H20O11	Isorhamnetin-3-O-arabinoside	Flavonoids	Flavonols	-	3	10635000	12207000	12030000	708790	738120	619680	6597400	7378800	7483700	1251500	1086600	1999200	3191400	3211100	3201000
Lmlp003531	4	C21H20O11	Luteolin-3'-O-glucoside	Flavonoids	Flavones	5154-41-6	1	432610	463720	346810	914600	1086000	698230	469290	941030	908020	1174600	1051000	807870	1253700	1311500	1336400
mws0045	2	C21H20O11	Quercetin-3-O-rhamnoside(Quercitrin)	Flavonoids	Flavonols	522-12-3	3	127610	133880	118070	43642	60480	41844	73625	56635	37267	50101	30028	54271	43317	55925	40226
Lmyn006922	3	C22H24O10	Sakuranin	Flavonoids	Flavanones	529-39-5	3	8817.8	7990.7	9953.7	8324.8	9	8021.4	41147	14242	22875	32890	41070	55344	14208	14438	12737
MWSHY0165	3	C22H24O10	Isosakuranetin-7-O-glucoside (Isosakuranin)	Flavonoids	Flavonols	491-69-0	3	35926	36265	46003	17671	14297	30402	176240	48486	109140	122810	213670	212820	59297	63074	73210
Lmhp008763	7	C21H42NO7P	LysoPE 16:1(2n isomer)	Lipids	LPE	-	1	119520	124320	156460	153730	123130	127600	194830	224020	204540	62504	82799	54180	222190	214300	192600
Lmhp009034	6	C21H42NO7P	LysoPE 16:1	Lipids	LPE	-	1	134680	123540	116280	436880	459350	445520	470800	415800	522710	109630	180580	156520	544890	507360	526320
pmb0876	9	C21H44NO7P	LysoPE 16:0	Lipids	LPE	53862-35-4	1	6031300	5520700	4662100	13919000	13260000	12825000	22348000	19112000	28651000	3490300	5817400	5526200	19075000	20177000	19098000
pmd0160	6	C21H44NO7P	LysoPE 16:0(2n isomer)	Lipids	LPE	-	1	283520	211200	179420	1190200	1195100	1045700	689100	616470	1092300	213210	389080	495580	1028200	1107200	1162400
MWS5083	8	C17H21N4O9P	Flavin Single Nucleotide(FMN)	Nucleotides and derivatives	Nucleotides and derivatives	6184-17-4	1	1102000	1109100	1016900	946230	868310	1023900	438310	418750	443860	713300	945270	892980	888190	827000	812970
Lmmp003767	1	C21H18O12	Kaempferol-7-O-glucuronide	Flavonoids	Flavonols	-	1	2221000	1784900	2046900	3621800	4887300	3272000	601660	519080	1829900	1368900	2072500	1321400	6068700	6792400	6116300
pmp000233	5	C22H22O11	Swertiajaponin	Flavonoids	Flavonoid carbonoside	6980-25-2	3	310920	262530	280530	137990	100800	169100	225970	276270	225980	184710	149880	136240	196830	165890	185250
Lmsn005122	1	C22H22O11	1-O-Galloyl-6-O-Cinnamoyl-β-D-glucose	Phenolic acids	Phenolic acids	115746-69-5	3	39494	45331	29919	63513	90679	62700	10404	13875	37623	26341	41181	24818	121880	117620	88340
Hmcp002539	3	C22H22O11	Isorhamnetin-3-O-rhamnoside	Flavonoids	Flavonols	-	3	22203	15973	73325	41489	67593	49012	32879	31865	62662	287300	341840	535880	144390	144250	130500
Lmsn005333	1	C22H22O11	4-O-Galloyl-1-O-Cinnamoyl-β-D-glucose	Phenolic acids	Phenolic acids	-	3	43766	39635	37713	57700	91415	56245	20809	10240	39809	31648	44776	24057	111670	115360	97280
mws1329	2	C21H20O12	Quercetin-7-O-glucoside*	Flavonoids	Flavonols	491-50-9	1	2103300	2157300	1981600	921670	720820	1124500	936810	739090	772610	1015300	1282500	995040	1364200	1384000	1334700
MWSHY0046	8	C21H20O12	Quercetin-3-O-glucoside (Isoquercitrin)*	Flavonoids	Flavonols	482-35-9	1	2263800	1883400	1800200	1173900	1126000	978550	580440	498290	530340	982120	861100	690710	1730800	1484800	1506000
mws0856	2	C21H20O12	Quercetin-4'-O-glucoside (Spiraeoside)	Flavonoids	Flavonols	20229-56-5	1	2389800	2262100	2187500	1070100	701560	1242600	874730	783310	813260	1352800	1068100	1070800	1413300	1370900	1698000
Lmdp003286	8	C21H20O12	Isohyperoside	Flavonoids	Flavonols	35589-21-0	1	2934300	2286000	2278400	1479900	1551800	1245200	855230	621790	696030	1374500	1124500	1038900	2109700	2023400	2005700
Lmzp002365	1	C22H24O11	Hesperetin-7-O-glucoside	Flavonoids	Flavanones	31712-49-9	3	512260	188640	797370	688210	974160	621470	53318	53603	21773	368410	551720	560670	761350	675690	750050
Lmhp009769	6	C22H44NO7P	LysoPE 17:1	Lipids	LPE	-	1	36006	32861	25097	93130	77987	94163	84873	108020	97542	25910	31695	22059	125290	122360	117030
Lmhp009464	7	C22H44NO7P	LysoPE 17:1(2n isomer)	Lipids	LPE	-	1	73714	53630	62411	45400	30826	41020	80572	181330	56090	19141	26061	16047	65244	60936	70759
Xmsn002700	2	C21H22O12	Taxifolin-3'-O-glucoside	Flavonoids	Flavanonols	31106-05-5	3	63907	58423	42881	32606	25035	27794	21805	16264	19088	40068	22461	24892	40619	38034	31017
Lmhp010162	9	C22H46NO7P	LysoPE 17:0	Lipids	LPE	-	3	26403	33311	26358	27848	34377	27154	80818	66236	106710	12890	15212	22048	52745	48262	45194
pmd0130	9	C22H46NO7P	LysoPC 14:0	Lipids	LPC	20559-16-4	1	513690	542780	450560	695260	634220	744370	3058800	2592400	3245500	240170	316170	267970	1014600	1121200	1062800
Lmhp008233	9	C23H40NO7P	LysoPE 18:4	Lipids	LPE	-	2	22124	30513	24075	36395	34263	36707	42243	41460	46760	7093.8	14000	4454.9	40251	33910	42065
pmn001727	3	C24H29NO9	N-(4-O-(Glucosyl)-E-feruloyl)-tyramine	Alkaloids	Phenolamine	-	3	8305	14367	9	16154	11953	11749	51921	72478	67450	98332	70756	83708	34643	45220	46842
Lmhp008801	9	C23H42NO7P	LysoPE 18:3	Lipids	LPE	-	1	1022400	1152300	746570	2501700	2381100	2381200	2948800	2562000	3272600	607440	971470	736220	2961900	3145000	3044400
Lmhp008589	8	C23H42NO7P	LysoPE 18:3(2n isomer)	Lipids	LPE	-	1	3703600	4083500	3564200	4494800	4275800	4801800	3072800	2941700	2888000	1432000	2274400	1206600	6789200	6661700	6614600
pme1683	5	C18H32CaN2O10	Calcium Pantothenate	Others	Vitamin	137-08-6	3	130470	99835	167830	52944	59552	66571	131770	119760	116330	81685	94230	118480	86266	122150	112660
pmb0881	6	C23H44NO7P	LysoPE 18:2	Lipids	LPE	-	1	74135	79495	58438	482930	506160	441360	153380	121870	172470	114390	224790	179470	370180	420810	413040
pmb0874	1	C23H44NO7P	LysoPE 18:2(2n isomer)	Lipids	LPE	-	1	601810	626780	586780	1663900	1641700	1643200	451310	498290	454730	510530	1003100	553280	1765900	1660100	1693000
Lmmp003783	1	C21H18O13	Quercetin-3-O-glucuronide	Flavonoids	Flavonols	22688-79-5	2	14906000	19318000	12389000	30267000	27830000	26969000	11494000	6357800	6959400	21095000	17713000	20947000	16945000	21544000	16902000
Hmcp002207	5	C22H22O12	Isorhamnetin-7-O-glucoside (Brassicin)*	Flavonoids	Flavonols	6743-96-0	1	51184000	48733000	52474000	8613900	10453000	7237700	39452000	34993000	35328000	24249000	16313000	23538000	22060000	21692000	20503000
Lmjp003044	5	C22H22O12	Isorhamnetin-3-O-Glucoside*	Flavonoids	Flavonols	5041-82-7	1	53322000	51714000	52871000	9516400	11145000	8447900	44402000	36647000	37457000	27431000	18313000	26709000	22994000	23804000	22673000
Lmnn002886	1	C23H26O11	1'-O-(3,4-Dihydroxyphenethyl)-O-caffeoyl-glucoside	Phenolic acids	Phenolic acids	-	3	18644000	12658000	14639000	18121000	28408000	17961000	3409200	3214100	3137400	9794000	12752000	10449000	23413000	20387000	18987000
mws0289	6	C23H46NO7P	LysoPE 18:1	Lipids	LPE	89576-29-4	1	1750900	1889000	1900000	11691000	10983000	10168000	5007100	3562900	5800400	2337100	4502600	3559200	7045200	7311800	7082500
pmb2260	9	C23H46NO7P	LysoPC 15:1	Lipids	LPC	-	3	25773	26498	40617	51031	37115	62002	117640	81366	114480	18986	30724	20480	64981	64564	72911
pmb0856	6	C23H46NO7P	LysoPE 18:1(2n isomer)	Lipids	LPE	-	1	8272800	8213300	8909700	17125000	14837000	16880000	7631500	6938500	7310600	4385900	8652300	4997200	15082000	15200000	14616000
pmb0880	6	C23H48NO7P	LysoPE 18:0(2n isomer)	Lipids	LPE	-	2	51627	42533	55505	105120	88678	101040	47493	40719	41889	23121	44798	28518	98940	93131	81372
pmb2319	7	C23H48NO7P	LysoPC 15:0	Lipids	LPC	108273-89-8	1	826080	756650	805310	201810	204020	263270	2327100	1674200	2211500	139540	172610	151070	518970	565770	574510
Lmhp009129	7	C23H48NO7P	LysoPC 15:0(2n isomer)	Lipids	LPC	-	1	125440	113240	112240	77630	57861	82825	209170	142000	209640	32777	35793	34887	88817	87855	133910
pmb0883	9	C23H48NO7P	LysoPE 18:0	Lipids	LPE	69747-55-3	3	168470	274140	162520	304820	304650	269190	818670	590300	1064900	63170	119310	116030	586340	591400	552510
pmb3072	3	C22H26O12	3-O-p-Coumaroylshikimic acid-O-glucoside	Phenolic acids	Phenolic acids	-	3	24253	30575	24738	21167	23048	18715	115040	126630	96229	153520	108720	76005	36412	24968	30443
Hmyn007168	9	C22H45O9P	LysoPG 16:0	Lipids	Glycerol ester	-	2	43302	33432	92164	27505	124310	140460	125270	136770	145310	178420	37207	62116	6505.7	11228	9354.5
pma1303	9	C24H46NO7P	LysoPC 16:2	Lipids	LPC	-	1	135630	240450	163910	195860	226690	264470	1603900	1475300	1793800	38483	64796	54431	577430	579060	573800
pmb0863	7	C24H46NO7P	LysoPC 16:2(2n isomer)	Lipids	LPC	-	1	254730	477830	279290	226450	225020	239070	1511900	1210900	1466000	20927	54098	59875	604900	610640	629330
pmp001270	9	C24H48NO7P	LysoPC 16:1	Lipids	LPC	76790-27-7	1	556170	442350	567240	1398800	1225100	1455000	1906600	1904900	2269800	347900	520520	461960	1568500	1567800	1581200
Lmhp008833	6	C24H48NO7P	LysoPC 16:1(2n isomer)	Lipids	LPC	-	1	1278800	1745100	1414900	1981800	1789100	2278900	1787500	1661000	1832900	373650	760820	507280	2772100	2763900	2605300
Hmlp002821	1	C21H18O14	Myricetin-3-O-glucuronide	Flavonoids	Flavonols	77363-65-6	2	1689200	802620	1243400	3069700	4507100	2407700	38664	147640	120790	1084200	1406500	1210100	2061200	2193300	2400500
HJN054	7	C25H34O10	Secoisolariciresinol-9'-O-xyloside	Lignans and Coumarins	Lignans	-	2	1592000	1764600	1278400	235270	276930	262030	2189600	2656800	2030700	886270	661880	981300	623740	644570	638060
pmd0132	9	C24H50NO7P	LysoPC 16:0(2n isomer)	Lipids	LPC	-	1	2540700	3015200	2323600	5318900	5498500	5559500	6070100	5615100	7045500	1423700	2142700	1872300	5441400	5535300	4958500
pmb0855	9	C24H50NO7P	LysoPC 16:0	Lipids	LPC	17364-16-8	1	2655600	2828100	2290500	4015700	4076600	4344500	11286000	10349000	12897000	1161400	1693700	1456000	6098100	6338900	6101000
Lmhp008688	3	C25H42NO7P	LysoPE 20:5	Lipids	LPE	-	1	407.34	4061.3	14620	3198.8	9334	5492.1	28850	20241	30706	128260	109800	58568	99526	102180	109510
Lmhp009349	1	C25H44NO7P	LysoPE 20:4(2n isomer)	Lipids	LPE	-	3	20177	22665	26888	54645	53444	57039	18012	16946	16127	30213	38145	20337	52822	60835	60569
Lmhp009497	4	C25H44NO7P	LysoPE 20:4	Lipids	LPE	-	3	2413.2	1765.8	6028.9	13168	12303	8448.9	9474.5	6289	7210.6	11196	10845	7542.2	15100	18656	16028
Lmhp010040	9	C25H46NO7P	LysoPE 20:3	Lipids	LPE	-	2	24867	41642	24252	73930	74279	81402	127200	100290	143230	23845	31054	30264	112210	112720	107910
HJAP135	8	C24H24O12	Pinocembrin-7-O-(6''-O-malonyl)glucoside	Flavonoids	Flavanones	-	1	7562600	6788800	6655600	5934100	6729600	5298200	3049700	2352300	2631300	3759600	4533800	3603600	5268100	5418100	5339100
MWS0442	9	C18H32O16	Maltotriose	Others	Saccharides and Alcohols	1109-28-0	3	14932	16115	18924	16467	22776	13500	129190	85681	71254	26897	20881	18640	11212	13104	13057
Lmhp008718	6	C25H48NO7P	LysoPC 17:2	Lipids	LPC	-	1	101710	139420	100070	266660	255880	318060	116050	165070	161790	51511	118520	78042	363790	358960	355780
Lmhp010514	6	C25H48NO7P	LysoPE 20:2(2n isomer)	Lipids	LPE	-	1	61367	58357	47157	141720	157260	130490	58255	48569	63183	36724	54496	57297	135310	138280	139060
Lmhp010757	6	C25H48NO7P	LysoPE 20:2	Lipids	LPE	-	1	88291	91861	72650	360800	401180	341370	338730	220910	366390	68793	102870	134410	406450	424560	425090
Hmln002199	2	C23H22O13	Quercetin-3-O-(6''-acetyl)galactoside	Flavonoids	Flavonols	-	2	1244500	1389400	1007700	205120	322660	186810	188550	276260	204850	361950	292890	136090	299220	274290	363150
Lmhp009590	9	C25H50NO7P	LysoPC 17:1	Lipids	LPC	-	1	127780	122160	92077	196610	177080	247390	275700	201130	287420	47122	63859	56027	180750	199340	126630
pmb2406	9	C25H52NO7P	LysoPC 17:0	Lipids	LPC	50930-23-9	1	115380	85996	72879	76045	84446	91735	313240	264300	311820	49497	48643	32241	97140	129330	127000
Lmhp010515	7	C25H52NO7P	LysoPC 17:0(2n isomer)	Lipids	LPC	-	1	149370	170930	121270	77779	82677	88709	299720	288530	326850	35323	54206	44527	126230	142130	143030
Lmhp009773	4	C27H46O9	1-α-Linolenoyl-glycerol-3-O-glucoside	Lipids	Glycerol ester	-	1	105370	124290	69550	753090	486410	432530	134390	145370	166270	286640	315210	348750	433610	419860	500230
Hmqp006235	5	C26H46NO7P	LysoPC 18:4	Lipids	LPC	-	1	103010	123540	132070	93375	84671	97581	122720	74297	92240	8338.6	32088	14173	206480	103310	167850
Lmhp010573	4	C27H48O9	1-Linoleoylglycerol-3-O-glucoside	Lipids	Glycerol ester	-	1	25428	23419	20349	64427	56093	34357	13251	11392	14565	51311	40898	64981	31980	30287	27941
Lmhp010334	4	C27H48O9	2-Linoleoylglycerol-1-O-glucoside	Lipids	Glycerol ester	-	1	12034	13603	9644.9	20731	14181	11608	11448	11640	6895.5	27998	23951	28045	10796	11024	11568
pmb0865	5	C26H48NO7P	LysoPC 18:3(2n isomer)	Lipids	LPC	-	1	496010	822760	579260	527190	495330	584550	624360	575640	580690	92390	147540	85004	934310	891300	899900
pmb0854	9	C26H48NO7P	LysoPC 18:3	Lipids	LPC	-	1	1940700	2432100	1594200	2787000	2744100	2964400	5010200	5372600	5553400	631280	793370	769120	3755800	4648400	4532900
pmp001251	6	C26H50NO7P	LysoPC 18:2(2n isomer)	Lipids	LPC	-	1	265420	367960	277040	1315800	1234700	1397500	351720	317250	350260	234120	433230	218450	1298600	1278100	1336200
pmp001273	6	C26H50NO7P	LysoPC 18:2	Lipids	LPC	-	1	1802100	1952700	1529900	9113400	8949900	9414800	4598500	3831600	4699200	2394800	3520100	3325800	7195000	7764900	7293800
pmn001644	1	C23H20O14	Quercetin-3-O-(2''-acetyl)glucuronide	Flavonoids	Flavonols	-	3	24613	16982	21959	74980	149310	77473	5685.8	10348	7162.2	42810	45592	37444	63926	60637	66701
Li512111	2	C24H24O13	Isorhamnetin-3-O-(6''-acetylglucoside)	Flavonoids	Flavonols	-	2	716090	640570	774670	68064	80396	73135	344640	284220	249120	196120	181300	182610	189290	190530	181200
pmn001378	4	C26H32O11	Pinoresinol-4-O-glucoside	Lignans and Coumarins	Lignans	41607-20-9	3	46202	39841	34855	172860	190570	149750	18185	22228	21103	178730	184740	152560	69493	78343	93579
pmp001281	6	C26H52NO7P	LysoPC 18:1	Lipids	LPC	-	1	23945	27360	25725	169850	159600	177150	43876	48784	60638	18870	40970	44017	63815	70359	65218
Lmhp010190	6	C26H52NO7P	LysoPC 18:1(2n isomer)	Lipids	LPC	-	1	240940	330930	281660	1071800	971760	1051000	310920	287910	284610	151910	327310	205510	673960	647140	632950
Jmhn004431	1	C23H22O14	syringetin-3-glucuronide	Flavonoids	Flavonols	-	2	37596	25010	27915	69540	274050	69182	2215.8	17604	9144.9	89167	66891	95765	124320	121670	136700
mws0126	9	C26H54NO7P	LysoPC 18:0	Lipids	LPC	19420-57-6	1	627920	637250	519060	1173300	1133900	1151400	2009300	1825300	2292600	333770	463300	485580	1373000	1293000	1207000
pmd0136	9	C26H54NO7P	LysoPC 18:0(2n isomer)	Lipids	LPC	-	1	99557	107700	78138	142500	130600	121530	176100	155980	208660	23380	53099	43510	117970	81485	96432
Lmhp007840	7	C27H52NO7P	LysoPC 19:2	Lipids	LPC	-	2	521550	1642800	811700	9	9	9	3277400	2760900	2363100	9	9	9	837480	768320	743180
Lmmp003817	8	C24H22O14	Kaempferol-3-O-(6''-malonyl)glucoside*	Flavonoids	Flavonols	-	3	217510	228480	125180	219820	148670	209720	96309	112490	217380	103730	53627	110480	218170	207530	178490
Lmhp010908	6	C27H54NO7P	LysoPC 19:1	Lipids	LPC	-	1	101530	103230	104110	120940	108180	141450	114560	101670	106460	24698	43996	27729	131380	121150	129380
Zmfn000481	1	C14H22N2O16P2	Uridine-5'-Diphosphate-D-Xylose	Nucleotides and derivatives	Nucleotides and derivatives	3616-06-6	1	271100	256580	213630	362060	341470	268490	33650	82750	25997	398140	324700	324250	249720	247310	300370
pmb2228	6	C27H56NO7P	LysoPC 19:0	Lipids	LPC	108273-88-7	3	9842.4	6098.4	5331.9	33805	30280	41815	6612	3920.9	9076.3	6672	7755.1	5297.6	20412	20795	12646
Lmhp008742	3	C28H48NO7P	LysoPC 20:5	Lipids	LPC	162440-04-2	2	9	9	21471	4553.2	6899.6	3759	114020	13690	23944	150950	147030	59707	107890	95828	96625
pmp001282	6	C28H50NO7P	Propyl 2-(trimethylammonio)ethyl phosphate	Others	Others	-	1	2685100	2982800	2780400	27682000	24434000	24727000	5435900	4670600	6671500	3079400	6609300	5621600	8745000	9273100	10181000
Lmhp009890	6	C28H52NO7P	LysoPC 20:3	Lipids	LPC	1199257-41-4	1	105290	175210	116230	274340	263000	298840	174900	147620	155720	58703	72400	49944	262370	277750	257480
pmd0146	6	C28H54NO7P	LysoPC 20:2(2n isomer)	Lipids	LPC	-	3	83714	90938	89823	329410	354320	363420	120100	117960	120320	52735	88483	67738	313190	309670	243360
pmd0147	6	C28H54NO7P	LysoPC 20:2	Lipids	LPC	-	3	119120	124610	128500	541860	528160	587360	502460	423100	556850	125490	174530	170690	553500	531630	564440
pmp000588	8	C25H24O14	Diosmetin-7-O-(6''-malonyl)glucoside	Flavonoids	Flavones	-	3	53466	50724	47010	47504	55555	47882	26259	18231	19377	17173	23711	11708	24926	21597	18680
Zmhp006502	3	C25H24O14	Kaempferide-3-O-(6''-malonyl)glucoside	Flavonoids	Flavonols	-	2	120160	97038	141610	138180	107750	145220	835650	161370	576640	1168400	1670100	1345000	303350	348370	331530
Lmhp011549	6	C28H56NO7P	LysoPC 20:1	Lipids	LPC	-	1	94440	109700	88228	218600	224070	230120	111150	101350	107140	41986	66775	51352	240500	231090	216340
Hmln002321	2	C24H22O15	Quercetin-3-O-(6''-malonyl)glucoside	Flavonoids	Flavonols	-	2	1657200	1425800	1433000	215510	273950	212520	290760	313420	221580	367190	280810	208750	366520	453570	391040
pmp000589	2	C24H22O15	Quercetin-7-O-(6''-malonyl)glucoside	Flavonoids	Flavonols	-	1	9127900	7242200	7468800	1435600	2055400	1219900	1241700	1418600	1182300	1611500	1445500	861380	2211700	2430800	2459400
Hmyn007087	7	C25H49O11P	LysoPI 16:0	Lipids	Glycerol ester	-	3	3002.9	1831.5	2526.6	1448.7	1748.3	1178.2	5720.3	8680.7	7491.3	1820.8	1627.3	1206.3	2640.6	3213.2	2821.7
HJAP064	7	C25H24O15	Isorhamnetin-3-O-(6''-malonyl)glucoside	Flavonoids	Flavonols	-	2	281790	223370	301060	31450	41566	47533	353010	449010	242600	272000	227560	188300	146740	125000	139370
pmb2922	1	C15H24N2O17P2	Uridine 5'-diphospho-D-glucose	Nucleotides and derivatives	Nucleotides and derivatives	133-89-1	2	790950	898620	596700	1007900	1010000	1030800	41629	162480	32151	1080800	863060	971720	603780	692830	759150
Lmmp003306	2	C25H26O15	Quercetin-3-O-xylosyl(1→2)arabinoside	Flavonoids	Flavonols	-	2	11396000	9866200	10922000	3439500	3466400	3708400	5024900	5873800	4460800	5460200	4708300	5992500	5040900	5345600	4786400
mws0047	9	C27H30O14	Apigenin-7-O-neohesperidoside (Rhoifolin)	Flavonoids	Flavones	17306-46-6	3	12866	3688.9	9469.4	2440.3	7424	6538.3	76629	66049	53630	15760	21885	11768	17522	28216	38413
mws1409	1	C15H22N2O18P2	Uridine-5'-diphosphoglucuronic acid	Nucleotides and derivatives	Nucleotides and derivatives	-	3	68526	54821	57146	78028	76694	94958	13582	8419.2	8500.9	56527	23125	36289	36419	41042	72561
Hmcp001769	5	C26H28O15	Quercetin-3-O-rhamnosyl(1→2)arabinoside	Flavonoids	Flavonols	-	2	41635	36021	25396	7922.2	20915	12419	39448	37610	20250	14424	14353	11879	12406	18162	19949
MWSHY0056	5	C27H32O14	Naringenin-7-O-Rutinoside(Narirutin)	Flavonoids	Flavanones	14259-46-2	2	2024800	2845600	1855400	11885	22723	26410	1908100	1724100	1242300	156850	307440	123120	317560	307490	425890
pmb4486	3	C29H40N8O5	Hordatine B	Alkaloids	Phenolamine	10502-21-3	3	11923	21865	14900	14114	8475.6	12840	28929	30524	26624	24483	23043	23975	16408	15502	20685
Xmzn007677	6	C33H35N5O5	Ergotamine	Alkaloids	Plumerane	113-15-5	3	553970	638880	593810	4691800	4037400	3702200	1095200	938260	1149000	582880	1310400	990660	1708900	1796300	1631400
pmb0492	9	C34H37N3O6	N',N'',N'''-p-Coumaroyl-cinnamoyl-caffeoyl spermidine	Alkaloids	Phenolamine	-	1	186960	167460	182910	398470	509280	330560	1796000	1484400	1824700	195330	437900	390100	370170	447590	452970
pmp001288	7	C28H32O14	Acacetin-7-O-rutinoside (Linarin)	Flavonoids	Flavones	480-36-4	1	7870700	5987800	8602500	2431200	1404200	3099500	19884000	7815600	13443000	2719800	4597600	3782100	3891800	4239800	4249900
MWSHY0080	3	C27H30O15	Luteolin-7-O-neohesperidoside (Lonicerin)*	Flavonoids	Flavones	25694-72-8	1	64881	79920	61732	64295	74272	64561	116090	111130	172670	141670	132430	164050	66014	136870	114380
Lmqn000780	5	C17H27N3O17P2	Uridine 5'-diphospho-N-acetylglucosamine	Nucleotides and derivatives	Nucleotides and derivatives	528-04-1	1	74016	73902	56566	25146	18635	18640	76769	51641	42916	24664	27916	15976	31267	42255	42681
MWSHY0190	3	C28H32O15	Diosmetin-7-O-rutinoside (Diosmin)	Flavonoids	Flavones	520-27-4	2	487240	444040	551320	336960	276500	366580	919800	870000	877630	1239400	773060	1173600	846460	852970	935870
MWSslk165	3	C28H32O15	Diosmetin-7-O-Neohesperidoside (Neodiosmin)	Flavonoids	Flavones	38665-01-9	2	436820	363940	445600	373530	272980	371850	964070	978950	872630	1216100	777130	1040100	828150	814500	806480
Lmmp000897	1	C30H26O14	Gallocatechin-(4α→8)-gallocatechin	Flavonoids	Flavanols	-	3	127240	140730	85028	266780	290660	230670	47566	54660	80014	179340	158780	128380	193840	174060	240160
Lmyn001269	8	C27H30O16	Kaempferol-3-O-sophoroside	Flavonoids	Flavonols	19895-95-5	3	395550	423210	511630	395760	248000	461850	192540	117160	126130	316730	324520	270530	227940	227840	233980
Lmsp004521	8	C29H24O15	1-O-Cinnamoyl-4,6-(S)-HHDP-β-D-glucose	Phenolic acids	Phenolic acids	-	3	87530	73720	62865	29293	83186	57552	32640	13628	24235	9295.3	13387	63293	51091	69717	70956
Rfmb26201	2	C30H38O14	Syringaresinol-4'-O-(6''-acetyl)glucoside	Lignans and Coumarins	Lignans	-	3	139540	182670	145840	57444	87111	71869	90994	155810	49093	57088	49962	55259	66193	72068	71928
Zmxp002867	3	C28H32O16	Chrysoeriol-5,7-di-O-glucoside	Flavonoids	Flavones	-	2	66390	64168	118930	18362	16387	49823	1179300	291510	936370	1197200	1836100	1398400	259160	305720	291360
MWSHY0135	3	C28H32O16	Isorhamnetin-3-O-rutinoside (Narcissin)*	Flavonoids	Flavonols	604-80-8	1	62394000	84202000	79079000	36951000	27095000	39317000	86443000	89999000	81710000	97000000	84015000	98641000	48644000	52333000	54629000
MWSHY0064	3	C28H32O16	Isorhamnetin-3-O-neohesperidoside*	Flavonoids	Flavonols	55033-90-4	1	64688000	81751000	76355000	37255000	27987000	39590000	87964000	90329000	81380000	97172000	86056000	100190000	49511000	54082000	55674000
Lmsp003729	4	C27H30O17	Myricetin-3-O-rutinoside	Flavonoids	Flavonols	-	1	1185500	1010100	1441000	1488200	1390900	1540500	1896.2	16999	3100.5	2999500	2349000	2980900	1146500	1316400	1364300
Zmcp002666	3	C27H30O17	Quercetin-3,7-Di-O-glucoside	Flavonoids	Flavonols	-	1	57484	21576	83585	35783	17235	28262	152220	140870	58997	164170	119690	79912	108470	173910	137750
pmn001504	6	C36H56O9	Oleanolic acid-3-O-glucuronide	Terpenoids	Triterpene Saponin	26020-14-4	2	741.84	1976.5	1066.7	3314.6	1923.9	3094.9	785.62	1974.6	2042.5	363.36	403.48	751.86	1311.8	1259.9	671.91
Hmlp002975	2	C28H30O17	Isorhamnetin-3-O-glucuronide-7-O-rhamnoside	Flavonoids	Flavonols	-	3	603380	377820	750150	218270	260350	244810	457660	491040	373420	505800	482710	387260	335530	441020	337640
Hmcp001578	2	C28H32O17	Isorhamnetin-3,7-O-diglucoside	Flavonoids	Flavonols	6758-51-6	2	921670	855780	1053300	301260	331780	267900	694060	507070	662620	703190	260920	648260	565570	629350	614910
Lmsp003252	3	C28H32O17	Isorhamnetin-3-O-sophoroside	Flavonoids	Flavonols	-	1	322360	239800	317190	90717	76879	82515	528070	439140	363450	519310	314790	496140	182680	297360	298390
Hmqp003184	7	C29H30O18	Luteolin-7-O-(6''-malonyl)glucoside-5-O-arabinoside	Flavonoids	Flavones	-	3	56470	82850	69766	37884	36184	29786	103450	148790	117590	92751	83135	83883	52693	49915	53182
Lmhp008744	6	C33H56O14	1-α-Linolenoyl-glycerol-2,3-di-O-glucoside	Lipids	Glycerol ester	-	1	67285	96967	63790	285570	375150	203090	177930	242230	280060	120490	201540	206900	197520	187210	202200
Lmhp008513	9	C33H56O14	2-α-Linolenoyl-glycerol-1,3-di-O-glucoside	Lipids	Glycerol ester	-	1	200970	222200	194120	416680	436870	350290	485340	499310	476530	230140	340930	224560	448670	400150	437970
Lmhp009384	4	C33H58O14	1-Linoleoylglycerol-2,3-di-O-glucoside	Lipids	Glycerol ester	-	1	2972.6	3305.8	1821.4	9977.5	7577.4	7613.2	5996.7	7008.6	7135.7	5496.4	12864	10315	8273.6	5251	6211.2
Hmlp003185	2	C30H32O18	Luteolin-7-O-(6''-malonyl)glucoside-5-O-rhamnoside	Flavonoids	Flavones	-	3	28464	50456	49598	10938	19973	15431	21107	31787	38056	9554.3	39088	20161	36047	56835	45854
Lmmp003266	7	C29H30O19	Quercetin-3-O-(2''-malonyl)glucoside-7-O-arabinoside	Flavonoids	Flavonols	-	1	1243400	1204600	1056200	574250	669980	492160	2805500	3663200	2101800	1842600	1598200	724750	984920	1135700	1130000
Lmjn003562	6	C32H38O17	3,6'-Diferuloylsucrose	Phenolic acids	Phenolic acids	107172-40-7	3	9	9	8628	15057	33001	16661	9	9	9	9	9	9	39192	31176	38876
Hmcp001629	1	C30H32O19	Kaempferol-3-O-(6''-Malonyl)glucoside-7-O-Glucoside	Flavonoids	Flavonols	-	3	37445	24697	35763	68544	74570	69589	11423	6914.6	19125	9167.1	26490	11947	36526	35859	24091
Lmsn006257	2	C35H30O18	Phloretin-4'-O-[4',6'-O-(S)-HHDP]-β-D-glucoside	Flavonoids	Chalcones	-	2	22974	47316	22570	13978	11306	13393	7460.7	11027	5317	6393.6	8851.1	13958	12470	12743	11358
Hmmn003584	1	C33H40O19	Luteolin-7-O-rutinoside-5-O-rhamnoside	Flavonoids	Flavones	-	3	11016	21109	9267.8	37491	37671	21426	5083.4	7670.9	14600	12943	19029	17939	10247	11991	11029
pme2651	1	C21H28N7O17P3	NADP (Nicotinamide adenine dinucleotide phosphate)	Nucleotides and derivatives	Nucleotides and derivatives	53-59-8	3	346810	284940	267790	247460	254130	247320	25226	42027	36471	231080	287790	300750	265340	322200	326750
Lmyp003857	8	C35H28O19	Kaempferol-3-O-(2'',6''-digalloyl)glucoside	Flavonoids	Flavonols	-	3	93639	112310	96120	91261	91882	95355	35643	21453	61187	66090	76529	62722	52438	55904	57490
MWSslk184	3	C34H42O19	3,6'-Disinapoylsucrose	Phenolic acids	Phenolic acids	139891-98-8	3	44124	31045	47304	39938	28123	30501	40386	39462	48414	87466	74228	88466	28298	34551	40287
pmp001105	8	C33H40O20	Kaempferol-3-O-neohesperidoside-7-O-glucoside	Flavonoids	Flavonols	-	2	246580	267960	272950	322460	308720	306060	20528	21082	41278	29326	44496	24929	101670	125770	106340
Hmcp001559	2	C33H40O20	Isorhamnetin-3-O-rutinoside-7-O-arabinoside	Flavonoids	Flavonols	-	2	167800	148730	234330	10610	14718	17317	97400	89508	73758	37106	22298	49522	40637	57310	57812
Lmsp003161	8	C33H40O20	Kaempferol-3-O-sophoroside-7-O-rhamnoside	Flavonoids	Flavonols	-	2	225000	313620	251680	300170	332730	286840	26837	18952	42736	49812	26413	39426	127750	150430	153410
Hmcp001329	3	C32H38O21	Quercetin-3-O-xylosyl(1→2)glucosyl(1→2)glucoside	Flavonoids	Flavonols	-	2	70214	19951	55517	27113	59191	21144	232120	175170	163650	221190	117840	155210	134850	155150	156740
pmn001505	9	C41H64O13	Oleanolic acid-3-O-xylosyl(1→3)glucuronide	Terpenoids	Triterpene Saponin	-	2	12945	14378	19258	20744	36521	16610	45015	54020	31562	12428	11012	10687	33054	31501	30690
Lmyp003588	2	C35H28O20	Quercetin-3-O-(2'',6''-digalloyl)-glucoside	Flavonoids	Flavonols	-	2	82741	86176	74167	8445.8	7711.4	18253	35358	25028	45949	27324	56190	29429	57270	54632	58185
HJAP128	5	C34H42O20	Isorhamnetin-3-O-rutinoside-7-O-rhamnoside	Flavonoids	Flavonols	-	1	29213000	23374000	24955000	4274700	4189000	4439900	25831000	26057000	24318000	13244000	11736000	11357000	13051000	12921000	12964000
Lmsp002982	8	C33H40O21	Quercetin-3-O-sophoroside-7-O-rhamnoside	Flavonoids	Flavonols	-	2	1422000	1512500	1165100	1685800	1895900	1435000	501780	561680	423610	695110	410810	561540	1183400	1272900	1291500
Lmmp002334	8	C33H40O21	Quercetin-3-O-rutinoside-7-O-glucoside	Flavonoids	Flavonols	-	2	1250400	1415700	1064200	1538900	1634500	1286500	443480	495170	390260	654610	371040	501000	1138200	1207800	1187600
Lmqp002170	8	C33H40O21	Kaempferol-3-O-sophorotrioside	Flavonoids	Flavonols	80714-53-0	3	52641	66656	50870	71094	73896	50646	18041	25883	23035	20375	23102	26356	48816	47722	59248
HJAP023	8	C33H40O21	Kaempferol-6,8-di-C-glucoside-7-O-glucoside	Flavonoids	Flavonoid carbonoside	-	3	194060	193000	164880	194690	239370	195020	57071	67212	61598	84782	44842	77389	132440	158320	159510
Hmcp001589	5	C34H42O21	Isorhamnetin-3-O-rutinoside-4'-O-glucoside*	Flavonoids	Flavonols	111393-97-6	2	933970	932830	955930	259340	206990	240110	773170	876040	572350	402450	215650	364860	397900	390870	418620
Lmsp003790	5	C34H42O21	Isorhamnetin-3-O-sophoroside-7-O-rhamnoside*	Flavonoids	Flavonols	41328-75-0	2	970580	1067900	1079800	261620	243510	278280	870630	844400	755680	382430	223250	355980	397270	441760	431910
Lmsp003853	7	C42H46O23	Quercetin-3-O-(6''-O-p-coumaroyl)sophoroside-7-O-rhamnoside	Flavonoids	Flavonols	-	3	15793	26109	16665	5577	6522.8	6930.7	44998	34709	40228	22806	23130	10396	23862	24520	19384
HJAP123	5	C40H52O25	Isorhamnetin-3-O-rutinoside-7-O-rutinoside	Flavonoids	Flavonols	-	1	485440	537790	426890	222380	185990	236220	494150	599350	327820	450050	306120	495450	228370	228390	236710
MWSmce590	2	C47H74O19	Deslanoside	Steroids	Cardiac glycoside	17598-65-1	3	159500	145180	161050	31824	40195	34599	34602	25389	27928	82375	138590	61908	60101	61152	72749
Notes:Index: Maeve ID, Sub Class: K-means clustering category number, corresponding to the Sub Class category number in the K-means graph, Formula: the molecular formula of the substance, Compounds: English name of the substance,Substance: Chinese name of substance,Substance Class I: Substance Chinese ,Class II: English secondary category of substances, CAS: CAS number of the substance,Level: sub…
