# Supplementary material for: Combined transcriptomic and metabolomic analyses of high temperature stress response of quinoa seedlings
Source: BMC Plant Biol. 2023 Jun 1;23:292. doi: 10.1186/s12870-023-04310-y (PMC10234003; doi:10.1186/s12870-023-04310-y)
Supplement: Supplementary file 1 — Additional file 1. [file 12870_2023_4310_MOESM1_ESM.zip › Support Materials and manuscript/Table S4.xlsx]

## Sheet: Sheet1
Table S4.Gene and substance correlation table
geneName	KEGG	Formula	Compounds	PCC	PCCP
gene-LOC110699943	phosphoglucomutase [EC:5.4.2.2] | (RefSeq) phosphoglucomutase, cytoplasmic-like (A)	C5H11O8P	Ribulose-5-phosphate	0.915	2.98126e-05
		C5H4N4O2	Xanthine	-0.814	0.00127189
		C5H10N2O3	L-Glutamine	-0.951	1.9688e-06
		C10H12N4O6	Xanthosine	-0.801	0.00175104
		C10H14N5O7P	Adenosine 5'-monophosphate	0.943	4.4079e-06
		C10H13N4O8P	Inosine 5'-monophosphate	0.952	1.7884e-06
gene-LOC110694404	phosphoglucomutase [EC:5.4.2.2] | (RefSeq) phosphoglucomutase, cytoplasmic (A)	C10H14N5O7P	Adenosine 5'-monophosphate	0.943	4.2069e-06
		C5H4N4O	Hypoxanthine	-0.826	0.0009259
		C5H11O8P	Ribulose-5-phosphate	0.918	2.47522e-05
		C10H13N4O7P	2'-Deoxyinosine-5'-monophosphate	0.807	0.00152156
		C5H10N2O3	L-Glutamine	-0.953	1.6593e-06
		C10H12N4O6	Xanthosine	-0.842	0.000595845
		C5H4N4O2	Xanthine	-0.842	0.00059767
		C10H13N4O8P	Inosine 5'-monophosphate	0.951	2.1196e-06
