# Supplementary material for: Combined transcriptomic and metabolomic analyses of high temperature stress response of quinoa seedlings
Source: BMC Plant Biol. 2023 Jun 1;23:292. doi: 10.1186/s12870-023-04310-y (PMC10234003; doi:10.1186/s12870-023-04310-y)
Supplement: Supplementary file 1 — Additional file 1. [file 12870_2023_4310_MOESM1_ESM.zip › Support Materials and manuscript/Table S5.xlsx]

## Sheet: Sheet1
Table S5.The Primer design of genes.
ID	Primer	Primer sequences(5'to3')	Number of bases
1	gene-LOC110682052-F	GCTGATGATGTGTATGAT	18
2	gene-LOC110682052-R	CCTCGCAGTAATCTTATC	18
3	gene-LOC110683714-F	TTGTGAACAGTTAGAAGG	18
4	gene-LOC110683714-R	TCTCATAAGTAGCCTCAA	18
5	gene-LOC110684381-F	AAGGAGACATTGGAGATA	18
6	gene-LOC110684381-R	GACTTCATACGCTTAGAG	18
7	gene-LOC110686377-F	TGCTGAAGAGGTTATTAC	18
8	gene-LOC110686377-R	CGAGACCATCATTGTATT	18
9	gene-LOC110687903-F	GCTGATTGAATACATTACTT	20
10	gene-LOC110687903-R	CTCTAATAGTTCCAGGTTC	19
11	gene-LOC110688086-F	GCTAACAGACTTGGTATC	18
12	gene-LOC110688086-R	GACTTCATACGCTTAGAG	18
13	gene-LOC110688355-F	ATGCTATTTCCCTTTCAG	18
14	gene-LOC110688355-R	CACCACAACTAATCCAAT	18
15	gene-LOC110688716-F	GAGGAGAATTGGAAGTATT	19
16	gene-LOC110688716-R	CGTGTATCATTCATCAAC	18
17	gene-LOC110689320-F	GGCTGACTTCTTATGTAA	18
18	gene-LOC110689320-R	TCCAGAGTAACAAGGTAT	18
19	gene-LOC110689793-F	TTATTGTAGTGTTGTGTCT	19
20	gene-LOC110689793-R	CTTCTTCTTCTCTGAGTAG	19
21	gene-LOC110690258-F	GCATTATCTCCTCTCATT	18
22	gene-LOC110690258-R	ACAATCTCATCTTCAACA	18
23	gene-LOC110692988-F	CTATACCAATGACACTGAT	19
24	gene-LOC110692988-R	GTAGCCACTTCTATCTTC	18
25	gene-LOC110693041-F	GGAACTATGCTGATGTAA	18
26	gene-LOC110693041-R	AATGGCTTAGATACCTTG	18
27	gene-LOC110693605-F	GACAGCATAAGCATAGAA	18
28	gene-LOC110693605-R	GTCAGAACTCAGCATATC	18
29	gene-LOC110694404-F	GCATGGCTATCTATTCTT	18
30	gene-LOC110694404-R	GCACCTCATAATCATATCT	19
31	gene-LOC110696014-F	CTTAGACCGAGATGTAGA	18
32	gene-LOC110696014-R	CTATGCCAATCACCTTAT	18
33	gene-LOC110696382-F	ATGTCTTGGTAGAAGGAT	18
34	gene-LOC110696382-R	ATACTTATGTCAGGCATTC	19
35	gene-LOC110697142-F	TCCATCACTGACAAGATA	18
36	gene-LOC110697142-R	GTAACTCCAACACAAGAA	18
37	gene-LOC110699943-F	GCTATCTATTCTCACTCTAA	20
38	gene-LOC110699943-R	AGCATCAACATTCTCATA	18
39	gene-LOC110703729-F	CGTTATCAGTCAATGGAT	18
40	gene-LOC110703729-R	GTAGAAGTAGAAGCAGAAG	19
41	gene-LOC110704739-F	TGGGTAAGATTGTTCAAG	18
42	gene-LOC110704739-R	CATAAGTCTGCTCGTATC	18
43	gene-LOC110704769-F	TTGTATAGCAAGTCTGATAT	20
44	gene-LOC110704769-R	CCTAAGATTGTCTCCATC	18
45	gene-LOC110706239-F	GGCATAGTGAAGACATTC	18
46	gene-LOC110706239-R	CTAACACAGTCCTCAATAG	19
47	gene-LOC110709126-F	GTAGAAGAGATTGCCATT	18
48	gene-LOC110709126-R	TATCTGCTCCGTTAGTAT	18
49	gene-LOC110710148-F	TTGTGAACAGTTAGAAGG	18
50	gene-LOC110710148-R	TCTCATAAGTAGCCTCAA	18
51	gene-LOC110710331-F	AGCAAGTATCAACAAGAG	18
52	gene-LOC110710331-R	ATCTATTACCACCAACCT	18
53	gene-LOC110739759-F	TTCTTCTAAGCCTGACAA	18
54	gene-LOC110739759-R	ATGACACAAGCAGTATTC	18
55	TUB6 - F	TGAGAACGCAGATGAGTGTATG	22
56	TUB6 - R	GAAACGAAGACAGCAAGTGACA	22
