# Supplementary material for: Combined transcriptomic and metabolomic analyses of high temperature stress response of quinoa seedlings
Source: BMC Plant Biol. 2023 Jun 1;23:292. doi: 10.1186/s12870-023-04310-y (PMC10234003; doi:10.1186/s12870-023-04310-y)
Supplement: Supplementary file 1 — Additional file 1. [file 12870_2023_4310_MOESM1_ESM.zip › Support Materials and manuscript/Table S6.xls]

## Sheet: Sheet1
Table S6.HSF TFs with top 20 difference multiplicities
ID	TF_family	log2FoldChange	regulated
gene-LOC110702486	HSF	-6.93827	down
gene-LOC110705424	HSF	-4.87025	down
gene-LOC110709409	HSF	-6.50401	down
gene-LOC110711608	HSF	-1.51955	down
gene-LOC110717375	HSF	-1.0868	down
gene-LOC110718123	HSF	-1.41353	down
gene-LOC110682304	HSF	-1.98006	down
gene-LOC110683052	HSF	-2.18388	down
gene-LOC110719484	HSF	-4.1194	down
gene-LOC110728381	HSF	-3.64803	down
gene-LOC110728975	HSF	-5.20729	down
gene-LOC110729384	HSF	-6.78374	down
gene-LOC110730144	HSF	-2.05803	down
gene-LOC110734445	HSF	-7.38391	down
gene-LOC110736313	HSF	-2.47506	down
gene-LOC110736449	HSF	-1.27561	down
gene-LOC110691034	HSF	-2.42686	down
gene-LOC110697083	HSF	-6.20835	down
gene-LOC110700989	HSF	3.38287	up
gene-LOC110739663	HSF	3.04762	up
